# Supplementary material for: Integrative Bulk and Single-Cell Transcriptomic Analysis Identifies a Hypoxia- and Lipid Metabolism-Related Prognostic Signature in Oral Squamous Cell Carcinoma: A Retrospective Study
Source: Int J Mol Sci. 2026 May 19;27(10):4564. doi: 10.3390/ijms27104564 (PMC13207035; doi:10.3390/ijms27104564)
Supplement: Supplementary file 1 [file ijms-27-04564-s001.zip]

Archive with 16 entries (16 files):
- Supplementary Table Notes.pdf
- Table S1-Hypoxia and lipid metabolism-related genes (HLMRGs) acquired from PMID 39827204.xlsx
- Table S2-Cell markers acquired from PMID 34044317..xlsx
- Table S3-Upregulated and downregulated differentially expressed genes (DEGs) in TCGA-HNSC-OSCC datase.xlsx
- Table S4-Candidate genes (CGs) by taking intersection of DEGs and HLMRGs..xlsx
- Table S5-GO pathways enriched by CGs..xlsx
- Table S6-KEGG pathways enriched by CGs..xlsx
- Table S7-Genes passing the PH test in univariate Cox analysis..xlsx
- Table S8-High-risk and low-risk samples in TCGA-HNSC-OSCC dataset..xlsx
- Table S9-High-risk and low-risk samples in GSE41613 dataset..xlsx
- Table S10-Common pathways of prognostic genes..xlsx
- Table S11- Differential pathways between high-risk and low-risk groups..xlsx
- Table S12-Correlations between genes and immune cells..xlsx
- Table S13-Differences of IC50 between high-risk and low-risk groups..xlsx
- Table S14-Correlation between prognostic genes and drugs with differential IC50..xlsx
- Table S15 -RT-qPCR raw Ct values and relative expression data.xlsx
