# Supplementary material for: Integrative Bulk and Single-Cell Transcriptomic Analysis Identifies a Hypoxia- and Lipid Metabolism-Related Prognostic Signature in Oral Squamous Cell Carcinoma: A Retrospective Study
Source: Int J Mol Sci. 2026 May 19;27(10):4564. doi: 10.3390/ijms27104564 (PMC13207035; doi:10.3390/ijms27104564)
Supplement: Supplementary file 1 [file ijms-27-04564-s001.zip › Table S2-Cell markers acquired from PMID 34044317..xlsx]

## Sheet: Sheet1
	Cell types	Markers	Clusters
	T/NKcells	NKG7、KLRD1、CD2、CD3D、CD3E、CD3G	2、12、24
	B cells	MS4A1、CD19、CD79B	17
	Epithelial cells	EPCAM、PIP、CDH1、KRT7	0、6、15、16、18、27
	Endothelial cells	CLDN5、PECAM1、VWF	14
	Mast cells	CTSG、ADCYAP1、TPSD1、GCSAML	22
	Monocytes	S100A9、S100A8	1、3、4、7、8、10、11、13、20
	Fibroblasts	COL1A1、COL3A1、DCN	9、21、26
	Dendritic cells	JCHAIN、PLAC8	23
	Plasma cells	IGHG1、IGHG3、IGHG4、DERL3	19
	Macrophages	C1QB、CD68、CD163	5
	Muscle cells	MYL1、ACTC1、TNNT1	25
