# Supplementary material for: Integrative Bulk and Single-Cell Transcriptomic Analysis Identifies a Hypoxia- and Lipid Metabolism-Related Prognostic Signature in Oral Squamous Cell Carcinoma: A Retrospective Study
Source: Int J Mol Sci. 2026 May 19;27(10):4564. doi: 10.3390/ijms27104564 (PMC13207035; doi:10.3390/ijms27104564)
Supplement: Supplementary file 1 [file ijms-27-04564-s001.zip › Table S3-Upregulated and downregulated differentially expressed genes (DEGs) in TCGA-HNSC-OSCC datase.xlsx]

## Sheet: 01.DEG_sig
GeneSymbol	log2FoldChange	pvalue	padj	change
COL1A1	3.43663873567238	2.4140072486497e-28	1.67656090977232e-26	UP
KRT13	-3.66917	1.10432590408101e-12	1.08601173894997e-11	DOWN
COL3A1	2.6406857777472	5.91608553582596e-17	1.00952400314491e-15	UP
COL1A2	2.42578797564216	5.46210594691264e-15	7.32480308388007e-14	UP
FN1	3.07228738565743	1.33694550040349e-19	3.16907572864566e-18	UP
KRT4	-5.14922	2.01572106874608e-18	4.13072392147518e-17	DOWN
ANXA1	-1.89279	1.93546371978884e-15	2.73065479845965e-14	DOWN
MT-ND1	-1.62398	4.01792566634999e-20	1.03188424775081e-18	DOWN
MT-ND5	-1.67585	9.76140440364029e-18	1.83401376000606e-16	DOWN
LAMC2	3.96674605153819	1.30541786350802e-49	1.22633702346078e-46	UP
SPARC	1.73305532348732	5.11081406643298e-12	4.59792944918157e-11	UP
CSTB	-1.77823	5.47253610830589e-12	4.89375235456673e-11	DOWN
SLC2A1	1.86020990223842	1.49737536419964e-18	3.1259243129356e-17	UP
SPRR3	-3.31766	3.19636644002241e-11	2.5991774299754e-10	DOWN
TNC	2.17937272423797	4.71080238662482e-15	6.3506882023313e-14	UP
LAMB3	1.80206949739894	2.69784193584214e-18	5.42883660798718e-17	UP
TGFBI	3.67702548478295	1.2163489092488e-42	5.71331886346892e-40	UP
ITGA6	1.93956451991263	5.39603104306599e-20	1.3546238830898e-18	UP
COL6A3	2.05589129345746	8.09097645896609e-13	8.10869392566455e-12	UP
IFI27	2.12160636881923	4.83194463049089e-18	9.42572455842972e-17	UP
COL6A1	1.7771461287964	3.48148942371975e-13	3.64463957325359e-12	UP
FSCN1	1.71591287057011	2.57548345314209e-23	9.51755779609382e-22	UP
CSTA	-1.61577	1.24970257247067e-07	6.01724877691638e-07	DOWN
PPL	-1.87765	4.52033726696092e-13	4.64499135739698e-12	DOWN
SPRR2A	-1.7004	4.07117475143651e-05	0.000127866264540542	DOWN
RHCG	-2.70747	9.11404400052773e-12	7.9084380829081e-11	DOWN
SLPI	-1.52597	6.12205794430289e-07	2.62864114139674e-06	DOWN
MT-ND6	-1.51225	1.43010119731764e-14	1.80522463019255e-13	DOWN
ITGA3	1.74371126640469	6.64123757737575e-18	1.27051928744458e-16	UP
LAMA3	3.10285557723435	7.31480909787165e-32	7.77154926118518e-30	UP
EMP1	-2.78283	5.26399151541556e-38	1.26968898052233e-35	DOWN
COL5A1	3.04990354085458	4.47702523374358e-30	3.84184727870621e-28	UP
WARS1	1.92638715454964	2.47782498645783e-11	2.05133108456799e-10	UP
MMP1	4.32679449540819	1.06486237130873e-30	9.69731044157631e-29	UP
COL4A2	1.7080803786061	3.71958244592864e-19	8.36156512309576e-18	UP
LTF	-5.65584	1.31376797640631e-20	3.59103286537156e-19	DOWN
AGRN	1.5829715547061	8.71749509881941e-26	4.46378564164774e-24	UP
COL4A1	2.11364881171522	9.53260326595516e-26	4.84750529042831e-24	UP
COL7A1	2.12286179628018	2.72193508215781e-25	1.31663466887357e-23	UP
CRNN	-4.40296	1.84601502970066e-12	1.76862706737129e-11	DOWN
ACTA1	-4.11481	4.9824447487084e-11	3.96485315736497e-10	DOWN
APOL1	2.01115302333141	1.81135089243536e-15	2.56593667294275e-14	UP
SERPINE1	2.89683791594114	5.06588102468338e-23	1.83038280181323e-21	UP
IFI6	2.94569154772038	3.64321254161387e-26	1.97652585578316e-24	UP
CAV1	1.76001035456748	1.00967970201144e-12	9.99543705002899e-12	UP
STATH	-11.0294	3.40201386424399e-41	1.26505303047689e-38	DOWN
A2ML1	-1.98349	7.51518332690309e-08	3.74688567603054e-07	DOWN
IL1RN	-1.89188	2.65493859212558e-11	2.18781158498843e-10	DOWN
COL12A1	2.89774457229035	6.49153989203653e-29	4.82781231387333e-27	UP
COL5A2	2.90365308069465	1.16314803103919e-26	6.5081596257111e-25	UP
LUM	1.53571335308505	5.84831528356068e-09	3.42251080315654e-08	UP
TGM1	-1.59554	6.83920750450539e-06	2.46214229019598e-05	DOWN
POSTN	3.16336855184479	5.90126200476641e-21	1.69616144159542e-19	UP
MYH2	-4.37337	1.84993225131835e-08	1.01100553440849e-07	DOWN
SERPINH1	2.05249288877349	4.88908761306005e-31	4.64177259603771e-29	UP
IGFBP3	1.70436595920379	2.05959903781756e-10	1.49864587142298e-09	UP
DES	-2.87639	1.1026462567412e-06	4.5442468336582e-06	DOWN
BPIFB1	-6.50295	9.22191964529529e-16	1.34588752043234e-14	DOWN
FAM83A	1.54869631476181	6.46482316320879e-08	3.25227250958607e-07	UP
LCN2	-1.58954	8.23769844570371e-06	2.91561926546432e-05	DOWN
IGFBP5	-1.53585	3.49623687158982e-08	1.83218825369955e-07	DOWN
SPINK5	-2.83524	4.56165151222164e-14	5.42806118944294e-13	DOWN
LYZ	-4.11813	2.93911901173104e-32	3.36284200258893e-30	DOWN
ISG15	3.63776051610337	1.73067262991919e-34	2.64023724542116e-32	UP
BST2	2.51710055783757	8.46258302815179e-24	3.33547785610001e-22	UP
MUC7	-7.44494	4.52341487783659e-14	5.3897484749336e-13	DOWN
CNFN	-1.56223	7.3644924849532e-05	0.000218607727197621	DOWN
OAS3	1.87235512616018	6.36952667394778e-18	1.22203091133855e-16	UP
EHF	-1.56985	1.19400272903771e-11	1.02657777989375e-10	DOWN
MYO1B	1.61898573142225	1.62768732074882e-17	2.97365312057786e-16	UP
TPM2	-2.93705	2.31458726607056e-20	6.09337287788988e-19	DOWN
CKM	-4.50267	9.28576704922922e-14	1.06108614636167e-12	DOWN
ZG16B	-7.79403	7.86333580523378e-42	3.11894846194706e-39	DOWN
HTN3	-11.1939	2.08154523204956e-27	1.28115520161561e-25	DOWN
C3	-1.5737	2.28248020875209e-08	1.22970085258123e-07	DOWN
PLAU	2.25525788609121	1.77392868633698e-27	1.10709276651849e-25	UP
MX1	1.50625542026583	9.40283815645137e-10	6.19632378458838e-09	UP
SLC7A8	1.66941285789628	2.49822257996843e-12	2.35059435054594e-11	UP
CLDN4	-1.67759	4.29149293849643e-11	3.43955354554211e-10	DOWN
CLU	-2.71218	1.21096313699344e-17	2.24916556006201e-16	DOWN
SMR3B	-13.3095	3.94613315319902e-17	6.89858282580307e-16	DOWN
PTK7	1.53411898250494	3.81349061769311e-28	2.57829522860623e-26	UP
OAS2	2.03385289560033	6.40187793318058e-20	1.59146405611894e-18	UP
ITGA5	2.30137664674368	1.65945049365456e-25	8.29678763620176e-24	UP
AKR1C2	1.60590070005916	7.04050266456717e-05	0.000209611823803314	UP
GBP6	-2.40357	4.69468488206157e-16	7.09529470448068e-15	DOWN
MYH7	-4.8101	1.87007053733195e-13	2.04027439002677e-12	DOWN
SPP1	2.81586447216749	1.15470286530346e-12	1.13243359575832e-11	UP
MMP13	6.07890049447417	8.13181167669781e-39	2.13448097966734e-36	UP
AKR1C1	1.65877380170456	6.91581165981163e-05	0.000206318439438372	UP
ANO1	1.79065609554986	1.1791202138247e-08	6.61411586943967e-08	UP
TTN	-3.60613	5.06288701279526e-13	5.17865159262938e-12	DOWN
MKI67	1.51629569625246	4.72904102352534e-21	1.37249842648624e-19	UP
MMP10	3.43674507156735	6.89138987878262e-16	1.0241833301115e-14	UP
NEB	-3.60334	4.9751800154558e-12	4.48948372577707e-11	DOWN
MMP11	4.72733575608791	4.15421974613969e-45	2.64816672317312e-42	UP
LTBP1	1.53264973574978	6.12704922019629e-12	5.44901352921194e-11	UP
PRH2	-12.1692	7.09642152644479e-97	6.33320139127565e-93	DOWN
TOP2A	1.60271250886077	1.31142870096894e-23	5.04137285025796e-22	UP
TENM2	2.42110967657085	8.77754688111524e-17	1.45334354620618e-15	UP
MAL	-4.75066	2.18347179325851e-20	5.79090461186792e-19	DOWN
PARP14	1.58484077494819	5.96390381648169e-24	2.40836468824393e-22	UP
CEACAM5	-1.83251	1.85868967844812e-05	6.20455434273808e-05	DOWN
FABP4	1.54540997362064	0.00593884378069703	0.0118517914402573	UP
FHL1	-3.50943	3.27933636987919e-20	8.49533742612099e-19	DOWN
MB	-4.4163	2.14347019045866e-16	3.38274088678132e-15	DOWN
TTYH3	1.63305700810957	2.43818725801825e-27	1.48024504654312e-25	UP
PTHLH	3.5401004562914	2.39219419014682e-29	1.85644669999698e-27	UP
PMEPA1	1.97294328324795	1.86217784855517e-18	3.83368078648918e-17	UP
CD276	1.67574321517881	7.99564949593784e-26	4.12469213447961e-24	UP
KLK13	-1.8486	2.47257693648905e-05	8.04759769135539e-05	DOWN
TPM1	-1.9176	2.39875854584713e-14	2.94669244905887e-13	DOWN
PDPN	2.06445466036142	1.27121005407722e-20	3.48538068436626e-19	UP
IGFBP6	1.87933041803051	5.21627121206547e-09	3.07785867319526e-08	UP
FXYD5	1.75047121363877	6.5485403255427e-17	1.10686454801716e-15	UP
INHBA	3.96202206794345	5.53653831376958e-39	1.49729806609808e-36	UP
CSPG4	1.9679936728124	4.69328301178242e-12	4.2501475635365e-11	UP
TGFB1	1.57634081610819	6.30881064598533e-32	6.74287192935282e-30	UP
PIGR	-6.0026	4.52517925606609e-24	1.86105816915953e-22	DOWN
FOSB	-1.53418	3.8816973368324e-06	1.45402761311902e-05	DOWN
CXCL10	2.73782260409725	4.53348705663573e-12	4.11588049205957e-11	UP
SVIL	-1.8721	3.95080519260124e-30	3.45676087660488e-28	DOWN
SULF1	1.94153105790892	3.13003307211431e-12	2.90978959917544e-11	UP
MUC5B	-3.62298	4.67734455409778e-07	2.04271893677738e-06	DOWN
CRYAB	-2.7666	8.54396491868478e-18	1.61036145547629e-16	DOWN
SERPINE2	1.61484498504118	2.99542076300836e-09	1.82787231449355e-08	UP
RBP1	1.88111967524077	4.34960513576066e-13	4.47986740151137e-12	UP
CXCL9	1.97475911593126	1.47511937975669e-07	6.99877879034479e-07	UP
PXDN	1.67683804270945	5.47451596873305e-11	4.33132249671615e-10	UP
TNNT1	-3.0442	3.23478350260673e-15	4.47578687891686e-14	DOWN
MMP9	3.76587896277603	1.20773003311815e-35	2.05302603439294e-33	UP
TK1	1.87382229884462	5.467955141637e-31	5.16389054619465e-29	UP
P3H2	2.5695507263643	9.70738473186107e-19	2.07505521052681e-17	UP
MYBPC1	-4.07707	7.09457679113071e-10	4.75699102723111e-09	DOWN
TPX2	1.99966272390335	5.36651098530153e-40	1.84205489570475e-37	UP
NCCRP1	-1.55554	6.89548243222861e-06	2.47990058297096e-05	DOWN
CEACAM6	-1.5271	5.09194280142265e-06	1.87278151787745e-05	DOWN
KRT78	-4.02032	4.31333001661898e-20	1.10457141272069e-18	DOWN
FLNC	-2.6538	1.03173804900775e-10	7.86314792345833e-10	DOWN
AKR1C3	1.90308967435927	1.08960741524656e-06	4.49466206488001e-06	UP
MMP3	3.41262444905196	3.0383839709996e-18	6.05945424562814e-17	UP
HOPX	-2.67026	1.33391078833586e-17	2.4570664252845e-16	DOWN
JCHAIN	-2.16819	1.62914667343028e-07	7.67651504066977e-07	DOWN
IFIT3	2.29369757986614	1.93983942321888e-16	3.08044429404215e-15	UP
FST	2.45279218784496	2.22618567522013e-19	5.0942548867954e-18	UP
NTS	1.76691420500464	0.00689913873036089	0.0135829171848899	UP
TNNT3	-3.16231	5.02362796762697e-10	3.44872059977591e-09	DOWN
THBS2	1.62459268720141	7.98750419044929e-07	3.37521217555231e-06	UP
NID1	1.85208003232636	1.4916183022795e-13	1.64751825973928e-12	UP
NDRG2	-3.03062	8.65648871758761e-44	4.68211112485519e-41	DOWN
SCNN1A	-1.64384	1.3873486038167e-09	8.90427372510762e-09	DOWN
CENPF	1.60191040367493	8.51728191221037e-25	3.87818787885314e-23	UP
TNNI1	-2.6698	1.56108216830446e-08	8.60257969190069e-08	DOWN
TNS1	-1.7049	4.61105700416784e-15	6.22091885618985e-14	DOWN
GPX3	-2.65062	1.01605812489609e-20	2.82486315751875e-19	DOWN
CDC20	1.90619073890312	3.86071306754923e-30	3.4113795813211e-28	UP
ANLN	1.69236788202458	5.14520839377898e-23	1.85528938627396e-21	UP
ZNF106	-2.13943	1.61258814210973e-29	1.2907213340142e-27	DOWN
HSPB8	-1.86383	7.7773301137868e-13	7.80312339522094e-12	DOWN
MGLL	-1.9014	6.81918340273068e-20	1.68814985513648e-18	DOWN
PSMB9	1.59404413179862	1.88521389582593e-12	1.80327882243285e-11	UP
MYBL2	2.21097917032102	2.50922679148915e-40	8.78180176495878e-38	UP
ACTN2	-3.36685	2.76325692748983e-08	1.47315928610412e-07	DOWN
BMP1	1.94019340242131	9.4849998939858e-40	3.09515708517366e-37	UP
CTSV	1.80810368322381	8.14044993094304e-14	9.39837586141024e-13	UP
SPARCL1	-1.68082	8.78141653901716e-15	1.14324948070691e-13	DOWN
PHLDB2	1.54654138722079	1.9545723865135e-14	2.42440323327862e-13	UP
HTN1	-11.3681	1.6586481436553e-41	6.29898100342625e-39	DOWN
ADAMTS2	2.70516034320681	2.58608170685099e-24	1.09641264573832e-22	UP
TPBG	1.52730848590028	2.27025438297888e-29	1.77727063516623e-27	UP
ALDH1A1	-2.01077	7.20217149584841e-07	3.0614803293498e-06	DOWN
DDX60	1.89323241574027	7.5051439098358e-16	1.10985346848931e-14	UP
WFDC2	-4.6556	1.21585416845882e-20	3.34387997732225e-19	DOWN
SYNPO2	-2.12783	1.7967734607191e-07	8.39984533797151e-07	DOWN
PLOD2	1.57479249140242	1.23404523088081e-15	1.77346806167404e-14	UP
NFIX	-1.95258	2.8294610449406e-34	4.17380580092105e-32	DOWN
MUC21	-4.63559	7.91090850426695e-13	7.93268572430679e-12	DOWN
GBP5	2.69610549966806	8.58430550400738e-14	9.8534578097124e-13	UP
COL5A3	2.08015035443782	1.60860338005732e-19	3.76579564131565e-18	UP
SCEL	-2.34626	3.46426931846148e-11	2.80425138617773e-10	DOWN
OLFML2A	1.57335015634759	3.93060828403952e-13	4.08129303442823e-12	UP
PLOD3	1.50351596104853	2.38455405510912e-22	7.89645738954409e-21	UP
LPCAT1	1.62307559301483	9.42790746204248e-22	2.95744675377849e-20	UP
MYL1	-3.77133	2.55282393920293e-07	1.16208504184731e-06	DOWN
COL4A5	2.05402400491567	2.34782269763953e-24	1.0001500556126e-22	UP
IGF2BP2	2.34346016479568	2.91650401739243e-23	1.07333361250387e-21	UP
VAV2	1.74182126815369	1.44009884784991e-28	1.01598119902265e-26	UP
SLC38A5	1.51840896220341	1.62124427651851e-07	7.64129630091866e-07	UP
RYR1	-2.97882	8.10645989726531e-19	1.75810695876414e-17	DOWN
IFIT1	2.21512887064499	6.07117575066952e-14	7.11986964347571e-13	UP
SNAI2	1.70474848558547	8.81921958979128e-25	4.00545166560266e-23	UP
CMYA5	-3.94491	3.06785162248421e-17	5.42696566994258e-16	DOWN
LCN1	-4.31803	4.27571220640213e-21	1.25315578279264e-19	DOWN
NRAP	-3.81126	3.12017196451077e-08	1.65013183391267e-07	DOWN
MYL2	-3.70904	2.38473274648024e-08	1.28246745380915e-07	DOWN
ECT2	1.6552516089769	1.13010889579157e-27	7.20404060035134e-26	UP
NELL2	2.83686464155449	7.47925436697557e-16	1.10694204971929e-14	UP
LOXL2	2.96222685215463	1.14644608660308e-35	2.00616825488023e-33	UP
TCAP	-3.78986	1.05474468085733e-10	8.0282037563422e-10	DOWN
MICAL2	1.67855731727126	7.52170924312603e-17	1.26178513949644e-15	UP
PARP12	1.58501243172696	4.18004515842885e-29	3.17487770352326e-27	UP
BIRC5	1.80468669761825	1.02692265228943e-27	6.58128219966476e-26	UP
PLEK2	1.93838190253578	5.73258000502767e-21	1.65033581467321e-19	UP
XIRP2	-3.37618	4.40272973010457e-06	1.63376970795502e-05	DOWN
DMBT1	-5.58027	2.61709501715334e-19	5.95064063199617e-18	DOWN
RRAD	-1.69161	2.47573245107828e-06	9.60638011289049e-06	DOWN
MMP12	3.78429287721326	1.99479321527563e-36	3.8285015160704e-34	UP
MCM2	1.71382649070287	1.13560739037429e-18	2.41303051318938e-17	UP
ATAD2	1.6225051972109	4.64652331485108e-28	3.11788701679612e-26	UP
RAC2	1.69516546262808	4.22641350172138e-21	1.24074431895107e-19	UP
PFKM	-2.22219	1.82609683130145e-36	3.54282634151083e-34	DOWN
ADH7	-1.70443	0.000399037199144836	0.00102362963028689	DOWN
CCL5	1.87028376093637	3.93871370602658e-11	3.16961681419605e-10	UP
MX2	1.69080525567043	1.77574942845411e-11	1.49576930384509e-10	UP
NPNT	1.69303793429443	2.72951372325626e-14	3.33464000317598e-13	UP
IFIH1	1.51745064588603	3.6319927491711e-13	3.79107827952953e-12	UP
FOXM1	1.99569249744939	1.43100978182721e-34	2.22105161702903e-32	UP
TMPRSS11E	-1.59218	6.36896002911187e-05	0.000191767151753741	DOWN
BIN1	-1.77677	1.6549513424328e-12	1.59757850249233e-11	DOWN
GREM1	1.61868328579686	6.25004895040073e-08	3.14955177062966e-07	UP
ATP2A1	-5.47975	1.13551071424252e-25	5.72534766624711e-24	DOWN
CLCA4	-2.93057	1.9174225299231e-11	1.60827418874988e-10	DOWN
AQP1	-1.60168	5.37677331497993e-18	1.04656517883399e-16	DOWN
PDE4DIP	-2.439	6.14424143639765e-24	2.47001273419508e-22	DOWN
IFI44	2.29998615560077	3.82372356768159e-23	1.398558236876e-21	UP
LAMP3	1.60145819892702	1.48483164887465e-12	1.44271965709111e-11	UP
DDX58	1.69636672486612	6.13772261334193e-14	7.18375153610099e-13	UP
COL27A1	1.95805569930747	2.76242361899508e-27	1.66576010727848e-25	UP
SAA1	-2.02444	5.51095050081591e-08	2.80401811542369e-07	DOWN
IFI35	1.68043304189388	1.51431177431235e-15	2.15370126372121e-14	UP
KLF7	1.66566524715455	5.49277999968022e-23	1.97264849525739e-21	UP
CHST2	2.19102736296569	1.32334459596138e-15	1.8926584690156e-14	UP
TNNI2	-3.684	1.73616036721611e-13	1.90114885855463e-12	DOWN
RSAD2	2.83663444403805	1.14161617189645e-21	3.53762275211452e-20	UP
NR4A1	-2.15634	3.10877317160762e-14	3.78244664894509e-13	DOWN
MYH1	-2.18399	0.00148742084238896	0.00337515568469369	DOWN
ADAM12	3.1491824347652	6.39028596237139e-28	4.19339022582232e-26	UP
KRT7	-2.43919	4.63913519429761e-08	2.38972363875954e-07	DOWN
GPT2	-1.62292	7.23015613528695e-19	1.58083838096039e-17	DOWN
PTGS2	1.68350490735225	2.42897365454507e-06	9.44342207797318e-06	UP
TMPRSS11A	-1.81359	6.54520256405622e-05	0.000196444124038741	DOWN
COL11A1	3.96907649196012	3.06346499059984e-22	1.00329883701315e-20	UP
BPIFB2	-4.17102	0.000108779752370089	0.000312256320368885	DOWN
OASL	2.56053925560685	6.37408694300066e-18	1.22203091133855e-16	UP
NNT	-1.57739	1.20704770637282e-19	2.87644786529351e-18	DOWN
OBSCN	-3.40606	1.43719399557753e-31	1.45752702426496e-29	DOWN
CRCT1	-2.3245	1.31297236969805e-07	6.296411560113e-07	DOWN
ENO3	-4.81896	8.21657247033197e-27	4.746200712717e-25	DOWN
NEBL	-1.58115	1.75996852234892e-12	1.6934597388359e-11	DOWN
NEFL	2.15057919360778	6.339266190028e-09	3.68579872052757e-08	UP
TFCP2L1	-1.78839	1.06306949433516e-12	1.04717038655565e-11	DOWN
UBE2C	1.99644049967056	1.18966733228157e-34	1.86753274274937e-32	UP
FSTL3	2.12719535825469	2.50806129978979e-15	3.49191779562777e-14	UP
CDH11	1.52584906758902	4.60707339274275e-08	2.37389298461505e-07	UP
BPIFA1	-7.26811	5.37286306141323e-12	4.80702921218871e-11	DOWN
NRG1	2.19902991342085	3.85129209682462e-14	4.63219087845166e-13	UP
NT5E	1.77325308618225	1.93016324187148e-10	1.41021218600753e-09	UP
SFRP1	-2.14182	2.12967237191261e-08	1.15015195661931e-07	DOWN
MYBPC2	-3.1284	3.41073012101909e-08	1.79000652543575e-07	DOWN
SLC25A23	-1.523	1.10052950219312e-14	1.42034353468148e-13	DOWN
NUCB2	-2.19784	1.36820974848043e-56	1.87855198466363e-53	DOWN
IFI44L	2.22023277502832	1.6227783576054e-14	2.03405694556873e-13	UP
EEF1A2	-3.32681	1.91846073601527e-13	2.08542056499004e-12	DOWN
MMP7	-1.80573	8.6302616834513e-06	3.04550298117679e-05	DOWN
PYGM	-5.72691	4.3286424658676e-25	2.06031838328722e-23	DOWN
FYCO1	-1.82514	3.97140949146434e-26	2.12232598841758e-24	DOWN
TNNC1	-3.50789	5.33577469782565e-10	3.65457569384075e-09	DOWN
PIK3R1	-1.50518	7.82326699975937e-15	1.02674626969636e-13	DOWN
CDCA5	2.0497717258159	1.75109278782209e-42	8.01416799226575e-40	UP
CFAP251	1.93939245154542	9.29134144055749e-22	2.92488806653458e-20	UP
PCSK9	2.56279924867917	4.10007451605162e-18	8.07750883410656e-17	UP
EPSTI1	1.97376252964118	4.24132564935808e-16	6.44284438428871e-15	UP
CEP55	2.00163119001008	4.24199869997593e-39	1.20183229834715e-36	UP
BPIFA2	-12.0933	1.57984585371899e-40	5.63973372860604e-38	DOWN
SLC7A11	1.54864798921351	1.19602971440492e-05	4.13159171132446e-05	UP
CHST11	1.94304627664902	2.30276378583057e-29	1.79484850713056e-27	UP
SLURP1	-2.54421	2.75241990741316e-07	1.24406034255299e-06	DOWN
PLK1	1.90029505439656	1.98029681208452e-39	5.89105296648278e-37	UP
AZGP1	-5.41079	1.01778686550618e-28	7.38474705789424e-27	DOWN
CTHRC1	2.17146762330034	4.34625317366709e-15	5.87699037096847e-14	UP
P3H1	1.59212374301816	5.1095235644797e-21	1.48051763153244e-19	UP
PRSS27	-2.47569	5.76392094646073e-12	5.14144052840468e-11	DOWN
ZBTB7C	-1.53879	4.99033729128477e-07	2.16932611573653e-06	DOWN
MMP28	1.60833826904462	5.75952405497936e-09	3.37497520871066e-08	UP
LRRC15	1.97289415075085	6.21852185928948e-08	3.13543493408073e-07	UP
MGST1	-1.51732	0.000802505092410882	0.00193044654911615	DOWN
IL7R	1.63867678171542	1.1993529603364e-11	1.03068131868292e-10	UP
SPRR2F	-2.20765	1.04732749185021e-05	3.65183598398797e-05	DOWN
FBN2	3.37012015375999	5.65882967534903e-22	1.80687747540796e-20	UP
PDLIM3	-2.28872	6.09397887743119e-09	3.55811020553711e-08	DOWN
SASH1	-1.81128	7.86042896668005e-18	1.48623725239695e-16	DOWN
SLC15A3	1.86765897663188	2.45526083951826e-21	7.36536986967418e-20	UP
DCBLD1	2.01129	8.72800262723436e-26	4.46378564164774e-24	UP
GABRP	-1.57238	0.00315351755951534	0.00668175865619531	DOWN
IDO1	3.3584634047638	1.50225671173525e-17	2.75013128695001e-16	UP
IL1A	1.97948845136908	5.36640455901047e-09	3.15809281153241e-08	UP
MSLN	2.21206808287065	4.37479925722685e-06	1.62543280479272e-05	UP
MAGEA4	6.67732242990968	9.94458350816098e-22	3.10316208106932e-20	UP
PBX1	-1.63258	1.96908640328927e-09	1.23017932139693e-08	DOWN
AGL	-1.69548	1.07357611004379e-28	7.72671773716597e-27	DOWN
TTC9	-1.55182	3.58314706974764e-10	2.5248950670322e-09	DOWN
CXCL17	-1.80794	2.11249979809425e-06	8.29980385124022e-06	DOWN
TCHH	-4.37894	9.54833309184898e-19	2.04595675097734e-17	DOWN
ASPM	1.50397471760009	8.09093187361131e-20	1.98100196175704e-18	UP
ENO2	2.3712333950278	2.98505476827712e-23	1.09630128722177e-21	UP
COL4A6	2.69812270970889	2.10468553026389e-17	3.81386111976448e-16	UP
AGR2	-2.55268	1.08248252909509e-10	8.22530040945857e-10	DOWN
SLC12A2	-1.90035	4.37890003010877e-31	4.17962495387227e-29	DOWN
UBE2S	1.62166789066832	8.69447916802963e-19	1.87651461511682e-17	UP
KIF2C	2.0935791228558	8.83698229838648e-46	6.46834187371808e-43	UP
HMGA2	4.74494826710036	3.17436867326107e-38	8.09418663557668e-36	UP
THSD4	-1.51367	4.29860686238428e-14	5.13216280178575e-13	DOWN
MYH11	-3.03474	9.82702674002448e-17	1.61512523280568e-15	DOWN
CXCL11	4.0395247814033	8.72248163875381e-21	2.44791784229743e-19	UP
ADAM8	1.87819708819815	8.99275569032442e-20	2.18383260294695e-18	UP
CRISP3	-6.49498	1.04204839055876e-24	4.68501806626784e-23	DOWN
KLHDC7B	2.98026752809502	8.16360828102695e-15	1.06670749786274e-13	UP
VSIG10L	-1.64496	2.67349813742417e-07	1.2108416202711e-06	DOWN
KIF20A	1.66256682911021	7.01077805404075e-25	3.24184915768325e-23	UP
CLIC3	-1.52878	1.66559169855959e-06	6.65528234331546e-06	DOWN
GSDME	2.31799855320804	1.60827822252513e-29	1.2907213340142e-27	UP
CCNB2	1.67721503950231	4.21824600403924e-30	3.65492587019885e-28	UP
TNNC2	-4.30399	1.17657136967999e-15	1.69359857882405e-14	DOWN
KLHL41	-3.81897	4.0149945409333e-10	2.80154955281933e-09	DOWN
SCGB3A1	-5.06885	4.94062261715609e-15	6.64545388798938e-14	DOWN
RCN3	2.00606305539121	1.40282504768644e-14	1.77581732455001e-13	UP
HSPB7	-2.715	2.45059478733862e-07	1.12098068578183e-06	DOWN
ASPN	2.52125367728058	6.88294170181783e-14	7.99307914350985e-13	UP
RPTN	-3.19776	1.66039866429283e-09	1.05093814748095e-08	DOWN
ATP2A3	-1.91338	6.26341790489997e-17	1.06269720707756e-15	DOWN
BARX2	-2.31003	1.63888064353803e-17	2.99104096181088e-16	DOWN
MFAP2	2.63854579997574	1.34894857640999e-32	1.63791722043142e-30	UP
KYNU	1.84109199732962	3.08873392636531e-10	2.19469792403242e-09	UP
C1QTNF6	2.49382708037834	6.54287836204742e-29	4.84580231884583e-27	UP
PRR11	1.79634142254131	3.78550076197354e-34	5.49328480491592e-32	UP
BCAT1	1.81792489524827	5.35503467242063e-11	4.24243292800869e-10	UP
CXCL12	-1.90667	5.14963741605235e-11	4.09060428300483e-10	DOWN
CSRNP1	-1.50119	2.03664492919294e-19	4.69059036660191e-18	DOWN
CDKN2A	3.59322117682792	1.30699456629638e-17	2.41496335546833e-16	UP
CYSRT1	-2.12866	1.5895916092269e-09	1.01042096271691e-08	DOWN
AMTN	3.73745095509645	6.5837574393774e-14	7.68564333129151e-13	UP
PAX9	-2.33224	2.70921215083075e-17	4.83084192609172e-16	DOWN
CHGB	2.29956728291731	6.66330635705314e-06	2.40685809400213e-05	UP
COL8A1	1.84716325666428	1.68392558724038e-09	1.06356644751074e-08	UP
FEZ1	2.06705413122563	4.62609811330021e-16	6.99756145968605e-15	UP
DNAH17	2.78522556116218	6.54836981232209e-17	1.10686454801716e-15	UP
MGP	-3.15001	4.36423230374395e-27	2.58794625878823e-25	DOWN
WWC1	-1.54271	6.90414750834829e-23	2.44508192215295e-21	DOWN
PIP	-9.18036	1.25567679735839e-21	3.8709110804922e-20	DOWN
PPP1R12B	-2.22708	2.06023516045426e-24	8.90390735567752e-23	DOWN
KIF23	1.6588532110198	5.25064004390973e-34	7.49749393149958e-32	UP
CDC6	1.79442140023453	1.19277680919619e-34	1.86753274274937e-32	UP
PADI2	-3.25829	9.9929429149216e-17	1.64088351507301e-15	DOWN
ASF1B	1.66406679942066	7.33576853241662e-23	2.58767060346056e-21	UP
NETO2	1.80527680829772	1.82335612076396e-32	2.15530353639178e-30	UP
DDX60L	1.85403606125538	1.86914862561717e-21	5.67388330248995e-20	UP
CRAT	-2.53517	4.21914810440844e-24	1.74727551080247e-22	DOWN
CYP4F11	1.51930289926235	0.000179602664204819	0.000495246091980815	UP
FNDC1	1.82983883404065	2.58824755051999e-07	1.17641025029874e-06	UP
CST4	-9.04855	2.52442777361157e-57	3.75487594426607e-54	DOWN
AURKB	1.90052274203365	1.39642401850944e-27	8.83857173984928e-26	UP
GADD45B	-1.93669	1.38629211943079e-25	6.97012057456904e-24	DOWN
FHL3	-1.63121	7.4983085972125e-20	1.84095337209967e-18	DOWN
CDT1	1.58287194831404	2.36088977220902e-21	7.09419554615468e-20	UP
SLC25A25	-1.68503	1.39019603556685e-21	4.27820845497116e-20	DOWN
ACADM	-1.54556	1.924644406216e-33	2.64253676973457e-31	DOWN
COL10A1	4.97577816657829	9.5374328917335e-40	3.09515708517366e-37	UP
MAB21L4	-2.62318	1.35784511685298e-14	1.72499483919636e-13	DOWN
LIMCH1	-2.3399	3.33093179471748e-16	5.12974992268441e-15	DOWN
AMIGO2	2.08563605781949	1.60463989668808e-16	2.57102491166836e-15	UP
PADI3	2.65124427865391	1.63518264970617e-11	1.38389640183051e-10	UP
METTL7A	-2.24559	3.53354489949736e-19	7.99369365160055e-18	DOWN
SLC25A4	-3.34882	7.62508254599252e-39	2.03134475169284e-36	DOWN
RFC4	1.75839570414922	9.64470836624465e-27	5.51757691118913e-25	UP
CSRP3	-2.23279	0.00181550601151391	0.00403900869992668	DOWN
DLGAP5	1.7929998180668	5.93513980527262e-32	6.38170544483801e-30	UP
CDCA8	1.71428119931904	2.81075883430781e-32	3.23672480216517e-30	UP
IFIT2	2.20477926513655	7.46453878762113e-15	9.83280832621768e-14	UP
KIF4A	1.97302748651988	2.39515687520754e-42	1.01788464441856e-39	UP
BUB1	1.64066926674152	5.21057990467042e-32	5.70574482935352e-30	UP
SPAG5	1.72748082292402	7.41177545735651e-36	1.34992632794241e-33	UP
KRT23	-2.18202	8.85455748247302e-10	5.85351838906152e-09	DOWN
AURKA	1.95257026296119	2.67146398375343e-43	1.40244001900044e-40	UP
MELK	1.8005064734474	4.92281336192493e-28	3.27863043645515e-26	UP
LTO1	1.55893058554038	6.06650322310782e-10	4.10466323082834e-09	UP
TRDN	-4.02183	6.39209022187744e-10	4.3102538107401e-09	DOWN
GGT6	-1.802	1.58488795448129e-11	1.34515763668742e-10	DOWN
AIF1L	-1.87535	2.44848210222206e-13	2.61530414478032e-12	DOWN
TMPRSS11B	-4.72385	1.48057438438863e-15	2.10907998299703e-14	DOWN
UHRF1	1.74841230860497	6.10223595736739e-28	4.01914426579522e-26	UP
PKMYT1	2.00864760176765	4.13346380002898e-36	7.66265451139532e-34	UP
WNK2	-1.72476	4.03730438609076e-05	0.000127003605899425	DOWN
FUT2	-1.54078	1.81871805655931e-12	1.74528487051221e-11	DOWN
GABRE	1.67644938100917	8.37315687286454e-11	6.46141275502634e-10	UP
SCARA3	-1.53631	8.42782925693874e-11	6.49798377568465e-10	DOWN
EPHB2	2.13613540908399	7.88109030573292e-20	1.93227446245916e-18	UP
IQGAP3	1.67425646309255	1.61101918540883e-26	8.9025019939202e-25	UP
MANSC1	-1.66899	2.21138706434319e-13	2.38207892042616e-12	DOWN
TRIP13	1.80673925775548	3.21043566196059e-28	2.19551977510861e-26	UP
CALB1	6.13479	2.69961651355702e-28	1.85328673655689e-26	UP
TONSL	1.55416613854377	1.92870919512164e-25	9.45756330322147e-24	UP
CA9	6.18078365569347	5.73092060735691e-70	2.04582403841427e-66	UP
CEACAM1	-2.19433	8.55192309554956e-16	1.25322886151448e-14	DOWN
H2BC12	1.55443501897233	1.02853820379916e-14	1.33321557005164e-13	UP
GAS7	-1.56294	4.62629591545239e-12	4.19374077170694e-11	DOWN
SPINK7	-2.24216	6.4663760381195e-05	0.000194241578432169	DOWN
MISP	2.04803174859665	3.07598254783513e-11	2.51388335605812e-10	UP
SPNS2	-1.85369	4.43262386287347e-12	4.04281570405869e-11	DOWN
TCEA3	-1.88695	1.0944784883612e-13	1.23563229214162e-12	DOWN
FUT3	-1.69719	8.80606474058497e-09	5.02721215183184e-08	DOWN
MYLPF	-3.87281	4.93086368385456e-13	5.04650148469725e-12	DOWN
SLN	-3.04575	2.40232627114832e-07	1.09974664308095e-06	DOWN
KLK14	1.5643493332869	0.00202680321985351	0.00447395630363161	UP
CCL20	1.92621228772832	2.3684895998289e-07	1.08564896937201e-06	UP
NCAPH	1.64041204516701	7.45364724654313e-31	6.85773967544064e-29	UP
STAC3	-2.86545	1.30944829575707e-11	1.12097566575386e-10	DOWN
CP	-1.66642	0.000405490308974127	0.00103913805095179	DOWN
STC2	2.58347204066132	7.42706218104597e-26	3.84248211215912e-24	UP
FADS3	1.59499327077463	4.39422693671146e-12	4.00984440661365e-11	UP
SYNM	-2.62766	1.53562346956428e-22	5.22082729681007e-21	DOWN
MFAP4	-2.0371	4.55206855991931e-10	3.14191305978344e-09	DOWN
FLRT3	1.54404807428067	2.39325715970595e-05	7.81794418806581e-05	UP
DTL	1.82479187612547	3.38245438687789e-32	3.74990238207351e-30	UP
TENM3	1.9547951699503	3.88236637052697e-14	4.6632811135623e-13	UP
ADAMTS12	3.01221214995134	2.696300407526e-25	1.30777896668292e-23	UP
FMO2	-3.58272	2.1220355570978e-19	4.86840779674018e-18	DOWN
PRB3	-9.35088	3.4484572131123e-109	6.15515127968414e-105	DOWN
LDB3	-4.50648	4.88700679859807e-20	1.23377912797987e-18	DOWN
DEFB1	-1.89683	9.70780014269807e-08	4.75767503423992e-07	DOWN
CCL2	-1.96403	9.67738508830146e-14	1.10301179081158e-12	DOWN
WDHD1	1.51167491059804	1.44115225375257e-30	1.29261942599144e-28	UP
KIF26B	2.25082896846776	1.68204262465808e-23	6.36075822193265e-22	UP
SLC34A2	-4.11422	4.65979467156887e-13	4.78003879843867e-12	DOWN
MEF2C	-1.7586	9.36199069589716e-09	5.33702241875019e-08	DOWN
GNE	-1.55285	7.96532283127936e-16	1.17304494402232e-14	DOWN
SH3BGRL2	-3.77637	1.28018454685699e-39	4.08035963872327e-37	DOWN
TCN1	-3.34433	8.64070246080706e-14	9.91181865186024e-13	DOWN
MYOZ1	-4.54134	8.49365735690925e-17	1.41157625850534e-15	DOWN
CENPE	1.5936462064111	5.78066253682014e-25	2.71523804262375e-23	UP
GMDS	-1.69534	3.22425700512972e-34	4.7171937118492e-32	DOWN
CFL2	-2.15684	1.01222326168198e-24	4.56241742367719e-23	DOWN
KLK1	-6.55964	5.54899246229861e-79	3.30146554865226e-75	DOWN
MYOM3	-2.43444	1.60921433021754e-11	1.36450672589325e-10	DOWN
CXCL13	2.38676375993576	4.97582918926198e-14	5.91302098529541e-13	UP
NDC80	1.84959345942614	5.31426969724179e-30	4.51687618219375e-28	UP
LPIN1	-1.86272	5.96294700927597e-33	7.7125102296063e-31	DOWN
E2F1	2.13006443147235	2.54699102795173e-23	9.43179312404782e-22	UP
LMCD1	-1.78124	1.98685445097334e-16	3.14949956442479e-15	DOWN
NXPH4	1.91072565633476	8.97331268559969e-14	1.02749123460992e-12	UP
NCAPG	1.5125456709031	1.16225262270989e-23	4.51848703125872e-22	UP
PDK4	-4.05412	1.06845426174295e-22	3.70307575103881e-21	DOWN
IL12RB2	1.76335565135579	5.1275966017827e-09	3.02753793401321e-08	UP
CMPK2	1.99931021442747	8.21357783193624e-15	1.07166776843735e-13	UP
KIF18B	1.91032854944176	6.55638816486988e-37	1.36075549249724e-34	UP
APOD	-3.10617	3.90458730255474e-19	8.75539934212305e-18	DOWN
PTN	-1.82846	3.40213327595458e-07	1.51660032074209e-06	DOWN
CDC45	1.84299746401444	3.77206358300768e-28	2.55998337996594e-26	UP
COL22A1	3.23573810272342	2.64087484901709e-16	4.13119852586381e-15	UP
CGAS	1.66974292503463	5.43067838422145e-33	7.07534149488822e-31	UP
VEGFC	2.04248748486331	1.92739166711761e-13	2.0938535524274e-12	UP
GPR176	2.22666446308231	5.48085757122582e-20	1.37013763009537e-18	UP
ITGA11	2.3577637594449	8.60110048488982e-13	8.59580305457998e-12	UP
KLK12	-1.94817	2.69215989779708e-05	8.71145069176578e-05	DOWN
XIRP1	-3.90189	2.56061331619964e-17	4.59802686930054e-16	DOWN
GPD1L	-2.72064	1.36931313898002e-45	9.40033469909784e-43	DOWN
FLG	-1.7119	0.000457370586667736	0.00115648216481547	DOWN
KIF3C	1.57637107738706	5.69040551194707e-19	1.25836557287714e-17	UP
TM7SF2	-1.86347	2.64434380209052e-12	2.48415223807967e-11	DOWN
ZNF469	2.29965942015779	2.78778882271656e-16	4.34199325450854e-15	UP
HOMER3	1.54991741014732	1.61742954835714e-19	3.77873036762128e-18	UP
CNTNAP2	2.12625307506843	8.52922164104799e-08	4.21828974982171e-07	UP
AGFG2	-2.40861	2.82224492897378e-59	4.57947724884118e-56	DOWN
USP13	-2.14117	1.57416554487213e-22	5.32145469894368e-21	DOWN
PRELP	-1.58571	3.23826980370371e-06	1.22952303182956e-05	DOWN
PROCR	1.58126143180182	2.43720945859667e-13	2.60489530697556e-12	UP
PRR27	-13.674	4.16674049346829e-47	3.54153100323408e-44	DOWN
CCN4	3.37572930724175	4.84351690194599e-37	1.01708156685687e-34	UP
EYA2	-1.66536	8.66214073839797e-06	3.05494072396098e-05	DOWN
SCNN1B	-2.39659	8.04443776010307e-12	7.04539595584297e-11	DOWN
DSC1	1.86875247423757	0.000237565129267071	0.000639176965976478	UP
ATP1A2	-4.13803	4.98614793616024e-15	6.70163814100332e-14	DOWN
PSCA	-2.54982	1.20404112250134e-09	7.80636759735794e-09	DOWN
GINS2	1.54227786071965	1.4594137592324e-19	3.44564499848401e-18	UP
RMI2	1.64609247505174	5.14056140313399e-20	1.29595876390591e-18	UP
ELAPOR1	-3.90079	3.77723027599147e-24	1.56790193479469e-22	DOWN
CAPN14	-3.34627	3.83959183621917e-15	5.24352522453527e-14	DOWN
SNTA1	-1.52091	1.84052361719347e-14	2.28611733077844e-13	DOWN
OLFM4	-4.17033	9.85399105451036e-11	7.53895783677477e-10	DOWN
SLIT3	-1.55417	4.07669475894644e-08	2.117105753635e-07	DOWN
THSD1	1.6489357041887	2.08872636502259e-13	2.25539485113662e-12	UP
PDE4B	-1.66729	2.38459160134937e-10	1.72229090707448e-09	DOWN
AIM2	3.41009396214136	1.817838860861e-37	4.10716529462126e-35	UP
CKAP2L	1.6063737420912	1.07088418832519e-24	4.77855296935407e-23	UP
CHL1	-1.66283	4.03285570666846e-05	0.000126886024164155	DOWN
GNLY	2.79887111575417	8.43912131148683e-20	2.06060022282802e-18	UP
KRT76	-5.6626	3.17507932417611e-20	8.23720797343306e-19	DOWN
HJURP	2.00461090431675	1.20839116405571e-37	2.83797024831978e-35	UP
FAP	2.45157193292046	1.21853689805868e-17	2.26087994734401e-16	UP
HERC5	1.90686391103488	7.55529458402078e-17	1.26386553917701e-15	UP
SHROOM3	-2.18339	1.37723463834564e-26	7.68195658119728e-25	DOWN
VWA5A	-1.54709	1.01758523003223e-15	1.4778583214683e-14	DOWN
FOXC1	-1.83037	1.14922302672283e-19	2.74598149986289e-18	DOWN
MTURN	-1.53398	3.4672650711786e-16	5.32592205296617e-15	DOWN
CGN	-1.56313	1.21494169372246e-10	9.18876876747971e-10	DOWN
SHCBP1	1.64473177572834	3.03647760323341e-32	3.43025878101982e-30	UP
DMD	-2.20111	1.10356389318249e-15	1.59494023719953e-14	DOWN
ADGRF1	-1.69153	8.61205335959797e-06	3.04022120300743e-05	DOWN
ABLIM2	-1.52886	1.19377417226226e-09	7.74824552753056e-09	DOWN
NEK2	1.69516908095131	2.56923982597181e-26	1.41538153252379e-24	UP
TROAP	1.84123506371354	3.82886447048522e-31	3.67426892116616e-29	UP
IKZF2	-1.50431	3.95493992688498e-11	3.17980733130496e-10	DOWN
ITGA7	-1.60606	1.66827820505423e-07	7.84433553266938e-07	DOWN
KAT2B	-1.80328	1.44766938687955e-23	5.52125018940451e-22	DOWN
WDR54	1.69825640427487	1.62542887922732e-22	5.48436296130972e-21	UP
PPM1L	-1.96645	5.20306722722935e-19	1.15509386739822e-17	DOWN
ACAT1	-1.58779	7.2518583865397e-30	6.10558586515788e-28	DOWN
PADI1	-3.07959	2.26407451821804e-15	3.16704279589921e-14	DOWN
DHRS2	2.24019199140952	1.07584107972593e-09	7.03652892342546e-09	UP
TNFRSF18	1.50360809124431	1.30872744025259e-07	6.27774148913423e-07	UP
CDCA3	1.81160621008554	7.78023679716321e-33	9.84889692145859e-31	UP
RRAGD	-2.73054	5.52689907060443e-32	5.97876494007385e-30	DOWN
MYOM1	-4.28896	1.07443053417943e-21	3.33521923557714e-20	DOWN
GTSE1	1.80386747472078	1.29553949890139e-36	2.56934272398788e-34	UP
IRX4	1.62262755094856	2.052392041972e-07	9.5011775709528e-07	UP
NFE2L3	1.51721026329983	2.21746412758079e-10	1.60631157521061e-09	UP
RPL39L	1.77999278050078	2.86115198918728e-10	2.0402997145427e-09	UP
CACNA2D1	-1.75771	4.71674863147289e-09	2.80911732810009e-08	DOWN
ALDH1A3	-1.50245	2.44723180026626e-08	1.31370347076549e-07	DOWN
GPRIN1	2.06209819841889	1.81052885560992e-39	5.47731009216635e-37	UP
DGAT2	-2.17296	7.70237592371143e-16	1.13525770323968e-14	DOWN
ALPK3	-2.44747	3.86011184359388e-14	4.6396724778658e-13	DOWN
TMPRSS2	-2.06303	7.58216957594775e-06	2.7031375228825e-05	DOWN
EXPH5	-1.53687	1.30815363145948e-13	1.45750525392761e-12	DOWN
UBE2T	1.50024219510906	6.18437621641493e-21	1.76333755729697e-19	UP
CIP2A	1.81094372114061	1.68891788849637e-36	3.31269180129359e-34	UP
MPC1	-1.63343	4.16425282988036e-36	7.66265451139532e-34	DOWN
NEXN	-1.91571	1.29811701217962e-10	9.7681663365911e-10	DOWN
MAGEA3	5.09149655637953	1.60355777474934e-11	1.36035659322723e-10	UP
CNGB1	3.92531223011122	7.84227977114547e-24	3.1105967030039e-22	UP
CST2	-8.24765	6.27083411136293e-62	1.24364575615241e-58	DOWN
KRT36	-6.34807	1.24947759721253e-19	2.96568160008597e-18	DOWN
GPRC5B	-1.90124	1.08679385904383e-13	1.22928920089184e-12	DOWN
HPGD	-2.61843	6.08561557755428e-14	7.12743782439411e-13	DOWN
ST6GALNAC1	-1.97352	1.00342048438298e-09	6.58699971524526e-09	DOWN
LMOD2	-3.82576	1.901697420534e-08	1.03580705703727e-07	DOWN
KIF14	2.10929653402094	1.34347341113038e-37	3.11424115782678e-35	UP
SYNGR1	-1.86357	3.28867407180808e-14	3.99316622501377e-13	DOWN
CFD	-2.57726	5.69381464733254e-25	2.68150125699838e-23	DOWN
BSPRY	-1.75029	4.46481283372785e-10	3.08526690937702e-09	DOWN
LAMA1	1.91999098153202	4.6496336212777e-08	2.39444058009768e-07	UP
E2F7	2.14855925568054	1.69753791114943e-30	1.51496770880531e-28	UP
EPHX2	-1.62978	1.83193230312191e-12	1.75607731892712e-11	DOWN
HBB	-3.50826	5.55264274272573e-19	1.23116919645853e-17	DOWN
IL33	-1.82574	4.45276184008666e-07	1.95132202513398e-06	DOWN
CLSPN	2.05485228290457	8.72074565249184e-42	3.38383889459406e-39	UP
SPEG	-2.27716	3.04547065216265e-16	4.71453648486133e-15	DOWN
DYRK1B	-1.6087	9.01604897553585e-16	1.31691864291603e-14	DOWN
GATM	-2.08713	3.82737344761895e-15	5.2308413986639e-14	DOWN
HMMR	1.64184546265743	1.57300347223017e-22	5.32145469894368e-21	UP
CDKN3	1.69863778130464	9.84613166884849e-28	6.34453444611108e-26	UP
ROR2	1.88406132011636	5.794273094469e-12	5.16277862739173e-11	UP
SPTB	-2.77114	3.08451906869148e-11	2.51970621771506e-10	DOWN
MAGEA6	5.93090316700937	3.74685027028298e-15	5.12864497502154e-14	UP
CHI3L2	-3.73968	2.38440206998059e-28	1.66246845887045e-26	DOWN
RARRES1	-2.53693	1.70245149959838e-13	1.86767405140328e-12	DOWN
PRAME	5.00837720884718	1.65854561470404e-19	3.86467110663869e-18	UP
KIAA1549L	1.87231351056544	1.57375791659381e-11	1.33634657722564e-10	UP
ANKRD1	-1.8642	0.000634055470333113	0.00155842138391294	DOWN
NID2	1.79846943584733	2.72399876564731e-10	1.95106958138197e-09	UP
CAPN5	-2.06595	7.81907948834547e-22	2.47891207437794e-20	DOWN
IGF2BP3	2.92063386504078	2.04638156351905e-18	4.18874593202425e-17	UP
MUC5AC	-4.98368	7.01008486514526e-12	6.19114323394249e-11	DOWN
SATB1	-1.50999	2.23437141469136e-14	2.75804255745686e-13	DOWN
TNFRSF19	-1.97227	1.05799966630952e-15	1.53281136720443e-14	DOWN
GCNT3	-2.28815	4.38154643132078e-10	3.03242428277024e-09	DOWN
GAMT	-2.19517	3.29138280271579e-18	6.53480440997487e-17	DOWN
TFF3	-4.35623	9.82584457871504e-22	3.0714798578894e-20	DOWN
CORO6	-2.04551	7.00196469155478e-08	3.51358076411474e-07	DOWN
HS3ST1	-1.90017	6.4071660837065e-15	8.52807661656057e-14	DOWN
FAM3B	-2.69222	9.56844038656576e-08	4.69453250301848e-07	DOWN
TNXB	-3.02657	1.42643968916064e-20	3.86938024495871e-19	DOWN
ULBP2	2.02538671162251	1.06606644436302e-21	3.31502089990166e-20	UP
NUF2	1.60763944121463	3.36605685797794e-22	1.09636403025636e-20	UP
MAGI1	-1.54958	9.64226302534165e-27	5.51757691118913e-25	DOWN
RAD51	1.54452343551401	5.26801522670051e-26	2.78191727163839e-24	UP
CASQ2	-1.58399	0.00134360091906494	0.00307618430020397	DOWN
TPRG1	-1.65724	4.10899832084568e-12	3.75724954040853e-11	DOWN
CASQ1	-4.83463	1.83998076927085e-18	3.79235759246137e-17	DOWN
CCL28	-4.70291	6.84470520113438e-68	1.74530204478639e-64	DOWN
CHIT1	3.48009666232463	2.79030903284976e-13	2.95574041111782e-12	UP
DKK1	2.35449514235019	1.42955683710991e-09	9.14885621569552e-09	UP
EXO1	1.77513789177747	9.98117248596451e-34	1.39182771642172e-31	UP
PPP1R3C	-3.20533	2.20566582221717e-20	5.8324339645562e-19	DOWN
ACADSB	-1.91009	3.32330638250788e-31	3.20636192548017e-29	DOWN
ORC1	1.59792477656365	2.45881447624331e-24	1.04493760920159e-22	UP
BATF2	1.82809042015402	5.52100058787738e-08	2.80833113402745e-07	UP
CHPT1	-2.05262	4.86412562064113e-17	8.42092902064243e-16	DOWN
XAF1	2.02641489058212	8.94306410713517e-17	1.47663969702364e-15	UP
ATP13A4	-2.03969	1.31767880647322e-06	5.37337194807872e-06	DOWN
LIFR	-1.59749	2.71028491944712e-08	1.44707973458605e-07	DOWN
BOC	-2.04129	1.02787064020808e-19	2.47256914515823e-18	DOWN
EGR3	-1.7663	7.57629281840253e-11	5.88977571932346e-10	DOWN
CDCA2	1.54574590682698	1.20506256078999e-20	3.32444538601863e-19	UP
PLA2G2A	-3.21971	1.76429690604813e-10	1.29699075272047e-09	DOWN
PKIA	-3.12516	1.98081968893421e-19	4.573822849649e-18	DOWN
ANKRD35	-1.70506	1.17538351610975e-08	6.59730200598832e-08	DOWN
PRUNE2	-1.92999	1.34022395860759e-06	5.45409426292452e-06	DOWN
SRL	-3.73272	4.00969916622874e-15	5.46329163496311e-14	DOWN
MAOB	-1.97213	1.0865844519401e-07	5.28171184168816e-07	DOWN
AMOT	-3.04115	7.55527565958732e-17	1.26386553917701e-15	DOWN
LRRC20	-1.88166	1.47840677756937e-18	3.08993941133907e-17	DOWN
TGFBR3	-2.58345	3.22349719817769e-26	1.75951686514598e-24	DOWN
POLQ	1.70963676502823	2.34220486671259e-22	7.77063469627381e-21	UP
IL36A	-3.61528	9.96746402648407e-11	7.6160739209035e-10	DOWN
CA6	-6.66865	2.07905931313842e-42	9.2772824200519e-40	DOWN
SELENBP1	-2.8714	5.44785496666673e-26	2.86840009734615e-24	DOWN
C6orf58	-6.77859	5.09284377681605e-28	3.37926277220779e-26	DOWN
SH2D5	2.47476445027741	3.74561729487503e-13	3.89828123010055e-12	UP
CDH24	1.61105246450868	8.39851096595553e-26	4.32002945911643e-24	UP
KRT84	-6.21978	4.66130659889465e-29	3.5254093849013e-27	DOWN
MACROD1	-1.53698	2.27838959020586e-13	2.44834291364145e-12	DOWN
SPC24	1.81040696892394	7.18897322679311e-20	1.76987562931076e-18	UP
C16orf74	1.69701878246753	2.70979027487795e-16	4.23158763047213e-15	UP
APOBEC3B	1.81478582203596	1.56564326501531e-14	1.96658456279087e-13	UP
STRA6	2.47126578161233	6.66891409223379e-14	7.77488227513266e-13	UP
KREMEN2	2.68455526145739	6.01009503057621e-18	1.15934516120643e-16	UP
SHISAL1	2.49941161031658	2.5396680321642e-16	3.97985379333616e-15	UP
LDOC1	-1.54862	5.46188881046145e-07	2.36223051557854e-06	DOWN
EIF5A2	1.61271310684777	2.64342262238992e-20	6.90811865110362e-19	UP
LY6K	2.32522714639288	6.74592152430468e-24	2.6997298943344e-22	UP
AQP5	-4.83946	1.72679340174507e-19	4.0184531196542e-18	DOWN
ACP3	-1.84428	2.74889151111449e-12	2.57153902420768e-11	DOWN
ADSS1	-2.39483	1.81851553135214e-21	5.53902452544444e-20	DOWN
ZBTB47	-1.61625	8.16496388621145e-20	1.99638959458888e-18	DOWN
CAP2	-2.44075	3.04919315311427e-21	9.05574851746033e-20	DOWN
ID4	-1.99341	1.74455956609976e-16	2.7877031061159e-15	DOWN
GRIN2D	3.70016675599049	4.46531265924861e-37	9.60257417529259e-35	UP
USP18	1.85638564267147	6.67320533953914e-18	1.27526811676054e-16	UP
ACAA2	-1.5616	5.26699389408636e-16	7.9266925814121e-15	DOWN
CCNA1	2.67064726254431	5.91852659175551e-10	4.016721716207e-09	UP
SORBS1	-2.91866	1.09969441220481e-26	6.19193866354689e-25	DOWN
ABI3BP	-2.16025	1.38266927785112e-10	1.03476997653521e-09	DOWN
RAD51AP1	1.71295601367926	2.73531523681824e-24	1.1541995664768e-22	UP
PRR9	1.85597775585314	0.00101757751757357	0.00239109282664173	UP
ALDH6A1	-1.64522	1.61678255685052e-24	7.07302741598649e-23	DOWN
SPINK6	2.53140957270416	7.41936633455661e-06	2.6538731403908e-05	UP
GJC1	2.56355808410969	2.18053862483093e-32	2.54381921010506e-30	UP
PHYH	-2.45825	3.27639110983264e-37	7.21979073079047e-35	DOWN
TF	-3.82643	1.43091720367291e-18	3.00122692930173e-17	DOWN
MYO5C	-1.8908	2.92555369991262e-11	2.39753021073188e-10	DOWN
TJP3	-2.22777	1.44470477310486e-09	9.24248584055509e-09	DOWN
F2RL2	1.85056878441681	4.35526240843492e-11	3.48909689085076e-10	UP
NCALD	-1.57585	1.16427610950879e-09	7.57883452903806e-09	DOWN
BEX4	-1.88144	1.44162638820215e-14	1.81720264145623e-13	DOWN
ADPRHL1	-2.45124	9.11712811190447e-13	9.08100556190752e-12	DOWN
TREM1	2.72922639381486	4.12268730503833e-18	8.11310316511898e-17	UP
FAM3D	-4.15366	2.77531674273031e-22	9.10599789356496e-21	DOWN
SNX10	1.85634840076152	5.28294591993012e-25	2.50120163726347e-23	UP
AKAP6	-1.70411	2.39222286921792e-07	1.09596473287142e-06	DOWN
LZTS3	-1.75074	3.76534615607637e-16	5.76889815792336e-15	DOWN
SEMA6C	-2.49609	4.15499605070318e-19	9.30521010150579e-18	DOWN
HLF	-2.32738	1.28718302830089e-11	1.10244385183026e-10	DOWN
CEACAM7	-2.3966	8.90154215873781e-06	3.13132885280471e-05	DOWN
TREM2	1.73644320359786	2.07654367992657e-11	1.73521667336186e-10	UP
ORC6	1.71621704950648	1.05651331702861e-28	7.63469886463303e-27	UP
WFDC12	2.0059978669056	0.000105648100164279	0.00030411692488474	UP
ACKR1	-3.16311	5.95047377437168e-21	1.70755637297042e-19	DOWN
ARTN	3.23877618747274	4.09596326545897e-34	5.89587486493364e-32	UP
SLC16A7	-2.07	1.57312467624306e-14	1.97459228876669e-13	DOWN
SOCS1	1.5950457461765	1.17356894168002e-15	1.69064019693678e-14	UP
SKA1	1.55366998431011	9.376123389262e-23	3.27503769813968e-21	UP
FUT6	-3.17949	1.90669760561339e-13	2.0764274290783e-12	DOWN
PLAAT3	-2.04626	1.24196924002156e-13	1.39070947083719e-12	DOWN
PRSS3	-1.77288	6.38243490839525e-05	0.000192140463282083	DOWN
CADPS2	-1.55204	6.74317285892199e-12	5.97314602277412e-11	DOWN
CELSR3	2.31612590950854	2.92465466021378e-18	5.84570672230188e-17	UP
KIF18A	1.70836429142895	4.82708553445989e-28	3.22691571927245e-26	UP
SORBS2	-2.84631	1.74804647250048e-22	5.8648273473047e-21	DOWN
COBL	-2.82679	9.88070980968169e-18	1.85447728068358e-16	DOWN
ENDOU	-3.25488	4.88723007282727e-14	5.81160356894697e-13	DOWN
RASD1	-2.1756	8.06311193079216e-16	1.18646731123421e-14	DOWN
MUCL1	-2.68048	4.20422866963062e-07	1.85058637544357e-06	DOWN
TFPI2	1.85849111345725	2.99843115244553e-05	9.64132546207894e-05	UP
SIX1	-1.85974	4.5832090285239e-16	6.93856640798331e-15	DOWN
PLEKHG4B	2.20876802326249	8.77290042555307e-13	8.75279484045259e-12	UP
SCNN1D	1.70115020588621	2.39311689000937e-07	1.09609297843924e-06	UP
C1orf115	-2.03839	1.39486329311519e-18	2.93249881258104e-17	DOWN
SLC44A4	-3.3185	2.85003941847949e-16	4.43121546867948e-15	DOWN
SPRR4	1.52560741951339	0.00114728329028977	0.00266465314878102	UP
TMEM38A	-2.90828	1.23026544529281e-19	2.92396909893894e-18	DOWN
NKD2	1.61157070166838	6.60899864982024e-11	5.17613062310845e-10	UP
APLN	1.70439484854879	2.45257349050181e-12	2.31129800591166e-11	UP
JPH1	-2.12791	3.84285613966896e-16	5.88260199287747e-15	DOWN
CENPA	1.9416237777081	4.11559436819427e-38	1.00646658125942e-35	UP
ASB2	-2.04022	3.53184302541906e-15	4.85622476150079e-14	DOWN
CYP27C1	2.30784534955309	3.88453331039896e-18	7.68681098196354e-17	UP
SCUBE3	1.85762389751714	3.46742511474218e-06	1.30928857357802e-05	UP
DEPDC1B	1.73252039418796	5.86500160731118e-27	3.43227585865237e-25	UP
ANK1	-2.171	9.08924648925975e-12	7.89459662222858e-11	DOWN
PIMREG	1.88042720611874	1.18966662371781e-21	3.67376463092375e-20	UP
JPH2	-2.3858	3.1207070669258e-11	2.54693646262271e-10	DOWN
RAB3B	2.45038468022886	5.806655937249e-11	4.57181304913795e-10	UP
MUC15	-2.26292	3.04580574153379e-10	2.16591978807317e-09	DOWN
CYP4B1	-3.27081	8.26010522408926e-13	8.26427231753191e-12	DOWN
CA3	-4.984	1.32409990307593e-24	5.84996514108966e-23	DOWN
LMOD3	-3.25981	1.27034176273592e-10	9.57126640906437e-10	DOWN
WNT7A	2.73727522202849	4.019102087393e-17	7.01927134617198e-16	UP
DNMT3B	2.3953610888262	4.00924238923635e-33	5.3008124004059e-31	UP
PLLP	-1.54806	3.68583221617781e-12	3.39115563023494e-11	DOWN
CGNL1	-3.22899	3.72954454641547e-26	2.01723153360515e-24	DOWN
IL24	4.2464018793833	2.22831361031019e-27	1.36209485035707e-25	UP
LPO	-9.89578	1.15970785650389e-67	2.58745319134224e-64	DOWN
SH2D2A	2.00767653908569	1.65559896141784e-27	1.04052062895588e-25	UP
PODN	-1.85991	2.34649610852903e-08	1.26266533135769e-07	DOWN
DPP4	-1.95465	6.92024071587448e-12	6.11784925892242e-11	DOWN
NR4A3	-1.96651	3.20835324599575e-12	2.97949516585734e-11	DOWN
DDAH1	-1.71864	1.82817810326401e-15	2.58566964858632e-14	DOWN
SOD3	-1.8702	1.17316422522135e-16	1.90708636211073e-15	DOWN
CYP27B1	2.49349794680383	1.32011930775898e-22	4.54004037074951e-21	UP
TOX2	1.72232086204123	3.02930232002209e-12	2.82349958799344e-11	UP
HSD11B2	-2.76193	7.98563023038163e-35	1.27263851769716e-32	DOWN
FZD4	-1.55653	1.59112724593172e-18	3.31002683130947e-17	DOWN
TLE2	-2.77806	6.11048485202416e-24	2.46198745200405e-22	DOWN
GDPD2	2.90328	2.38111731848025e-12	2.25108914287891e-11	UP
HID1	-2.33331	6.52728821812813e-20	1.62038341314839e-18	DOWN
MYOM2	-3.17645	2.79401328139625e-15	3.87794269515098e-14	DOWN
NEFM	2.26675502090937	1.89274898395639e-05	6.30527745700591e-05	UP
NOS1	-2.48192	4.19617794142636e-10	2.91657243288626e-09	DOWN
AJAP1	2.1824280578173	1.51623304087269e-08	8.37352832504227e-08	UP
IGF2BP1	5.59163672659083	1.68938486229907e-31	1.67521280039867e-29	UP
ADAMTS7	1.84479361901194	3.2629678778206e-17	5.75501123035769e-16	UP
IQGAP2	-1.98384	1.04115148762616e-13	1.18290979647609e-12	DOWN
CACNB1	-2.04916	2.27436228464561e-12	2.15130325482986e-11	DOWN
DEPTOR	-3.18104	2.62027813853085e-31	2.54181220079549e-29	DOWN
TMEM8B	-1.52597	9.91133123183787e-14	1.12895565511853e-12	DOWN
IGFL2	1.92965245189178	9.09183560265765e-07	3.80136270020699e-06	UP
COX7A1	-3.52478	8.22853971026335e-28	5.34077110139965e-26	DOWN
FABP3	-3.03246	5.56302535153573e-19	1.23194093671912e-17	DOWN
RTN4R	1.5976282070238	5.52502075225213e-18	1.07191408051031e-16	UP
ACTG2	-2.3489	2.3843401018457e-11	1.9777925870364e-10	DOWN
SYNPO2L	-3.10079	6.13708453810891e-12	5.4552202151746e-11	DOWN
MYO18B	-2.85001	6.97423924785647e-09	4.02988657607608e-08	DOWN
DEGS2	-1.93408	2.14121250779055e-09	1.33072778731036e-08	DOWN
SNTB1	-1.8734	7.62929258611331e-22	2.42304703504513e-20	DOWN
IL6	-1.82967	2.28260993436183e-07	1.04951841108769e-06	DOWN
CACNA1S	-3.79736	4.57953737595622e-09	2.73469931828179e-08	DOWN
ITM2A	-2.52648	1.14766829791153e-27	7.28994001758819e-26	DOWN
CLIC6	-1.91536	1.68635035449799e-08	9.2500514681729e-08	DOWN
RASGEF1A	1.94793827229891	2.0048167790163e-10	1.46295889978177e-09	UP
MYL3	-4.22895	2.2788826550636e-16	3.58061412942167e-15	DOWN
CNN1	-1.93368	4.67241947049736e-10	3.2200005841277e-09	DOWN
MYPN	-3.23262	6.12330379699842e-09	3.57406309590009e-08	DOWN
HAP1	2.51966812583377	5.85990411616725e-17	1.00089405329636e-15	UP
SHISA4	-1.96036	3.6425258308693e-13	3.79801632892035e-12	DOWN
LAG3	2.0384467610827	9.82114037889376e-12	8.50133533573593e-11	UP
FLG2	-1.76615	0.00895757750422831	0.0171770306051752	DOWN
PLEKHA6	-1.84644	2.96061137340613e-13	3.12686108898971e-12	DOWN
ACACB	-2.59249	2.03832671301174e-27	1.26326713543565e-25	DOWN
APBB1	-1.67686	4.56179539867417e-15	6.16377638689896e-14	DOWN
RETREG1	-1.87949	6.46057999891554e-12	5.72850930952029e-11	DOWN
MICB	1.95911034289456	1.96897031274274e-21	5.94655687176736e-20	UP
ECHDC3	-1.62153	1.53784260545159e-07	7.27317240718213e-07	DOWN
APOC1	1.58584618908748	2.42724187764889e-06	9.43874515776798e-06	UP
B4GALNT1	1.62295832166851	2.5974442075074e-09	1.59428410109352e-08	UP
H4C9	1.67668409808424	1.03411529939071e-16	1.69338752099311e-15	UP
MAML3	-1.55095	1.48636960219162e-15	2.11564681256126e-14	DOWN
SMPX	-2.7628	1.66419456457407e-05	5.60668342451541e-05	DOWN
SLC11A1	1.80344241836673	5.48137072027238e-17	9.42652073982114e-16	UP
RNF150	-2.47061	5.4815600717005e-12	4.8993673369946e-11	DOWN
HTR7	2.39577032151313	2.73335073101623e-16	4.26092377274311e-15	UP
SLC26A9	-2.11645	6.2260845878118e-08	3.13836158734405e-07	DOWN
NTM	1.75815336213813	2.66254511123367e-12	2.49793609944431e-11	UP
TMEM47	-1.55447	3.37437046014265e-11	2.73768810650391e-10	DOWN
PAIP2B	-2.22652	2.60918140070869e-34	3.88093990177079e-32	DOWN
ARFGEF3	-3.04558	2.23085698861345e-20	5.88161985077716e-19	DOWN
OLR1	1.70272956834867	4.82201633458438e-07	2.10281381763979e-06	UP
HOXD10	3.33842615278062	8.38748421241991e-29	6.16083151059601e-27	UP
SLC2A6	1.87572931723316	1.4872698571169e-19	3.50384278672475e-18	UP
CST5	-10.0475	4.88206949391335e-43	2.42055717769054e-40	DOWN
TRIM72	-2.48247	1.65048056241278e-07	7.76474105390239e-07	DOWN
DNASE1L3	-2.6483	1.83455885284386e-16	2.9184528488779e-15	DOWN
ALDH1L1	-2.96515	3.4720565009372e-12	3.20935973512315e-11	DOWN
ADAMTS14	2.12723302175383	1.3715614806209e-20	3.73185988835402e-19	UP
WIF1	-3.89348	2.70545601336997e-09	1.65886926769634e-08	DOWN
RCAN2	-2.45295	5.40512887297453e-22	1.72896317659001e-20	DOWN
MLPH	-2.84968	4.39731728519647e-20	1.12446584847381e-18	DOWN
LPL	-2.57901	3.01104226267193e-16	4.66933912653617e-15	DOWN
ANXA9	-1.64799	1.02098436079494e-09	6.69737223661483e-09	DOWN
CAVIN2	-1.67281	1.57055296768194e-09	1.00045681371003e-08	DOWN
PLIN4	-4.72178	1.56500187861562e-39	4.90065237393162e-37	DOWN
BCAS1	-2.00474	3.33229718831735e-10	2.3583732162679e-09	DOWN
CAVIN4	-2.3342	4.38484337986793e-08	2.26658179806726e-07	DOWN
HOXB7	3.76733695153599	2.11799101084373e-32	2.4871066810888e-30	UP
FRY	-1.88744	6.85669799198983e-14	7.96778661842621e-13	DOWN
CKMT2	-3.99266	4.61881618876869e-17	8.02738560402457e-16	DOWN
PTPRH	2.06899494817546	4.2729021787414e-13	4.40340825567871e-12	UP
TCP11L2	-1.51211	8.35794823610521e-19	1.80774363494109e-17	DOWN
PPP1R1B	-3.73726	2.09601601123905e-11	1.75066868435216e-10	DOWN
RGS4	2.35705593306509	1.29592586961782e-15	1.85641900857211e-14	UP
KCNK5	-2.15714	6.35618088726539e-24	2.54947129565843e-22	DOWN
SMYD1	-4.20147	5.62187714147144e-09	3.29973315021781e-08	DOWN
SYCP2	3.26352462987988	1.54287752317948e-13	1.70202848647901e-12	UP
C6orf141	2.1951497501406	5.97093871668203e-17	1.01625049474512e-15	UP
SCIN	-2.70964	6.27000853445868e-18	1.20466504124384e-16	DOWN
MTBP	1.65672703877438	1.24792488947143e-32	1.52563091453257e-30	UP
HRC	-3.02211	5.72980271692088e-10	3.9049732223872e-09	DOWN
SCN1B	-2.37566	1.35193146469073e-14	1.71870546390775e-13	DOWN
PLA2G7	1.6233734668255	1.21976479004526e-11	1.04620767599797e-10	UP
KIT	-2.28662	4.04192565620177e-15	5.49880571932511e-14	DOWN
KRT3	-3.71982	1.23222127247162e-11	1.05638412547291e-10	DOWN
RHOU	-1.8761	3.47779802816795e-21	1.02943975132288e-19	DOWN
PROM1	-4.97246	1.62529935723915e-20	4.38217042709389e-19	DOWN
IL17RD	-1.96659	2.48594607527134e-25	1.20903682554545e-23	DOWN
PCP4L1	-1.76388	5.88080820956576e-06	2.14436252773318e-05	DOWN
DUSP9	3.08505805612897	6.8208519886719e-23	2.42038543033409e-21	UP
KRT31	-2.1154	7.30028581602163e-13	7.35343123759424e-12	DOWN
TEDC2	1.90148291081454	2.16353178237496e-28	1.51438740327885e-26	UP
FZD2	1.92542636290117	5.78904389424777e-27	3.39896856804041e-25	UP
ETV1	-2.12614	4.28820858201898e-15	5.80289878547815e-14	DOWN
APBA2	2.11474439761658	8.03941489272797e-21	2.2633362211404e-19	UP
TSPAN10	2.05312706154405	9.61488353831911e-17	1.58317395088061e-15	UP
SUGCT	1.72777898869091	4.13122320521863e-15	5.60746790798078e-14	UP
UGT1A7	-1.51623	0.0208246700787942	0.0366170363743865	DOWN
HLA-G	1.59162692268407	3.54253197032245e-08	1.85372773785651e-07	UP
RTN2	-1.64225	4.6291869384796e-17	8.03758343043991e-16	DOWN
HOXC13	1.56159826453512	4.62962242395138e-07	2.02336265046788e-06	UP
NKX3-1	-1.93678	2.25388591217663e-15	3.15526350168163e-14	DOWN
SYBU	-1.65146	2.34369421669474e-09	1.4489988941387e-08	DOWN
ZIC2	3.08573991863725	1.04535913173373e-24	4.68809425686317e-23	UP
ATP6V0E2	-1.79073	6.57937571613104e-13	6.65355677944606e-12	DOWN
NRIP3	2.55715798246553	6.28399728040952e-26	3.27962185549794e-24	UP
IL11	4.14209841559975	6.40340321149386e-45	3.94118427317082e-42	UP
CENPI	1.86928534889797	2.36837340259484e-36	4.49713796413992e-34	UP
CYP3A5	-2.49467	2.83019265987781e-39	8.14775948163854e-37	DOWN
ALOX12	-2.76082	8.91222055457138e-16	1.30281920293648e-14	DOWN
SVIP	-1.60265	1.13559581256412e-07	5.49600044969007e-07	DOWN
SERPINB11	-2.28996	1.81863660946657e-05	6.08336672458187e-05	DOWN
KCNQ1	-1.63038	2.28472301486467e-13	2.4536715458676e-12	DOWN
UNC45B	-3.39179	1.55591246364436e-09	9.92164166074674e-09	DOWN
PTGIS	-1.74448	1.36348956297516e-05	4.66940238095618e-05	DOWN
FOXP3	1.52589754073523	4.03688509637414e-11	3.24277057089028e-10	UP
AOC3	-1.89942	3.43353138004021e-15	4.72878870388408e-14	DOWN
TRIM54	-2.87108	1.55370416562425e-07	7.34040911917079e-07	DOWN
RAD54L	1.65399353854559	1.57079735060779e-27	9.90712435017613e-26	UP
CAB39L	-2.24331	1.58781799374457e-61	2.83409633703468e-58	DOWN
PNCK	3.21342050810297	6.44601222955831e-16	9.59590260928993e-15	UP
ATP13A5	-2.62301	4.09026330156757e-06	1.52511196301817e-05	DOWN
ALG1L	1.75456200795405	5.42071357080803e-14	6.40757063081804e-13	UP
ASB5	-2.28628	0.000346707792670737	0.000900915328487404	DOWN
VTCN1	-2.06587	2.9587217009692e-05	9.52221847107811e-05	DOWN
CAPS	-2.82551	2.14743415160984e-19	4.92035329551784e-18	DOWN
ALOX15	-2.43987	3.00734461621848e-08	1.59518853060575e-07	DOWN
GALNT12	-1.53228	2.9326370302797e-10	2.08877248018605e-09	DOWN
FAM174B	-2.01728	4.79441478675218e-26	2.55449282175342e-24	DOWN
ADAMDEC1	2.16204705413589	3.37173766218043e-10	2.38345130820826e-09	UP
MFSD4A	-1.78645	3.52542782852214e-06	1.32866050066072e-05	DOWN
TMEM182	-2.50242	5.97199590790092e-27	3.4834691163439e-25	DOWN
DDIT4L	-2.83801	1.64574988841329e-09	1.04351651006355e-08	DOWN
C1QTNF12	1.88295121851721	1.45115538081185e-06	5.86408702560803e-06	UP
GULP1	-1.99203	1.55466652061331e-12	1.5064735464944e-11	DOWN
RPL3L	-3.99074	8.85989217149211e-27	5.10129726996654e-25	DOWN
SMARCD3	-2.01667	1.16211511650195e-20	3.21590584720052e-19	DOWN
MEI1	1.98642918825569	1.73824434913868e-07	8.14756391485721e-07	UP
PPM1H	-1.98425	1.55460305129936e-10	1.15472783448365e-09	DOWN
FOXF2	1.52490189355963	7.91464451984065e-15	1.03797567990181e-13	UP
TMC5	-3.29796	1.18675709565436e-17	2.21110933197649e-16	DOWN
PNMA5	2.40541328498357	1.14878139818612e-05	3.97684235380606e-05	UP
NEFH	2.05913165067993	1.33840955601681e-05	4.59232452236525e-05	UP
HSPB6	-4.02359	1.99441844759963e-17	3.62140130938004e-16	DOWN
FADD	1.88378347631875	1.78497621578154e-13	1.94862632877583e-12	UP
CRACR2A	-1.9409	2.47848612061424e-16	3.88739004981051e-15	DOWN
PDCD1LG2	1.86164433312974	1.06751903722111e-13	1.20901949843652e-12	UP
CXCL2	-1.50173	7.55574027002974e-07	3.20490513497531e-06	DOWN
ADD2	1.88560563811912	3.17689810652524e-06	1.20724833517924e-05	UP
FAXDC2	-2.377	5.35703561356489e-24	2.18305316590228e-22	DOWN
CYP2C18	-1.79997	1.11023062960135e-06	4.57233652693922e-06	DOWN
MAGEA11	6.41020077134901	2.77989172527395e-18	5.58764497797464e-17	UP
VWA2	-1.96565	1.25822755539386e-13	1.40626823019568e-12	DOWN
LDHD	-2.45069	2.99322127313209e-23	1.09704325470502e-21	DOWN
OCLN	-1.56765	1.06755110817262e-08	6.01664658344585e-08	DOWN
SCN9A	1.82893333115971	6.59378238868678e-06	2.38630214630313e-05	UP
SLC13A5	1.59872517086283	0.00102301863265536	0.00240292927678188	UP
TMOD1	-3.06009	1.24544805705225e-14	1.59698292890271e-13	DOWN
FIBCD1	3.38105497961362	7.41075121767338e-17	1.24435087943793e-15	UP
C10orf71	-3.34719	2.65048368417909e-06	1.02244398700913e-05	DOWN
RDH16	1.76407590992266	5.80953059448725e-10	3.95477923649897e-09	UP
MAP2K6	-1.69593	2.42903608932425e-14	2.97978454696554e-13	DOWN
TXLNB	-3.28838	1.01221670157755e-15	1.47245769408783e-14	DOWN
EPDR1	-2.08899	6.72716917922339e-13	6.79916436466355e-12	DOWN
NUDT11	1.7861520079518	4.8193651551742e-09	2.86545132094285e-08	UP
XRCC2	1.82486102784933	2.33004826337788e-31	2.27262466956458e-29	UP
CLDN3	-2.31941	0.000223195802043233	0.000603883867010712	DOWN
LGR6	-1.64702	2.2515476657126e-06	8.80952995129802e-06	DOWN
ANK2	-2.93315	3.36993962387848e-21	9.99170304760914e-20	DOWN
TRIM63	-3.12956	2.3253078625095e-08	1.25164113504017e-07	DOWN
MYOT	-3.83503	5.04530504156146e-11	4.01308599317427e-10	DOWN
IL34	-1.73748	1.57614694910198e-10	1.16972982772104e-09	DOWN
FGF19	4.23488770001833	8.24425141462457e-10	5.4825500558731e-09	UP
TBX15	-2.63372	3.02493938626024e-16	4.68681797789575e-15	DOWN
SLC44A3	-1.56215	1.31300070020159e-17	2.42355217144759e-16	DOWN
EN1	2.37577772406846	4.68261213485727e-13	4.80068604222098e-12	UP
STAG3	2.42426207718935	7.61040936850279e-09	4.37905212180549e-08	UP
MITF	-2.14897	1.29029998699029e-20	3.53229516377144e-19	DOWN
CLDN10	-3.08709	1.0008201964058e-07	4.89146760286068e-07	DOWN
ABCC9	-1.51864	4.37164663341878e-08	2.26041485399455e-07	DOWN
CPEB3	-1.74567	1.25826139531606e-28	8.96091019660321e-27	DOWN
LIPE	-1.53271	5.03773248349498e-12	4.54133773221727e-11	DOWN
ARHGEF39	1.79918191622222	1.21344668037025e-23	4.68805406881572e-22	UP
GMPR	-2.15137	2.55501035560306e-16	4.00038419624201e-15	DOWN
FA2H	-3.10778	3.64388398165728e-19	8.20172574887777e-18	DOWN
SCARA5	-2.65985	2.29126920037028e-14	2.82632093693221e-13	DOWN
SPTSSB	-1.55621	4.2498669676145e-05	0.000132800902494662	DOWN
SPATA18	-2.27062	6.39363975537742e-25	2.97963644892249e-23	DOWN
AUNIP	1.78375891375212	3.62460050891831e-36	6.810052050914e-34	UP
PRKAA2	-3.08062	1.01586024993494e-13	1.15564624608596e-12	DOWN
SLC52A1	1.69650851339018	1.49033765891475e-11	1.26852822479587e-10	UP
CAVIN3	1.62137651042099	4.20819110695422e-13	4.34424540590086e-12	UP
SLC17A9	1.76406624924124	7.93343513788925e-12	6.9618428601861e-11	UP
TMEM125	-1.69518	1.33888489095144e-10	1.00368569586696e-09	DOWN
RAET1E	-1.68146	9.73054022201477e-08	4.76751063471704e-07	DOWN
MYOZ2	-2.90398	2.51820952372343e-06	9.75212015381635e-06	DOWN
APOBEC2	-3.12246	2.22304046140662e-08	1.19912508901924e-07	DOWN
GDPD3	-1.84004	2.47172327505842e-09	1.52130305987992e-08	DOWN
CDC25C	1.97463896196842	2.87165710664957e-29	2.21888345006876e-27	UP
ADH1C	-1.93879	0.00167070824288851	0.0037462903803162	DOWN
LAMP5	2.6488145515407	1.48798970941642e-19	3.50384278672475e-18	UP
SNED1	-1.69849	6.36216822426853e-11	4.99377047647181e-10	DOWN
LRAT	2.14579524462072	3.86044303492833e-06	1.44667326748763e-05	UP
NLGN4X	1.59120129755157	0.000170816105724942	0.000473137286015594	UP
ENPP4	-2.55343	8.54461114851639e-17	1.4187233896732e-15	DOWN
C15orf62	-2.01588	1.38514859035774e-14	1.75842938757434e-13	DOWN
ATP6V1C2	-2.26831	1.92292457087608e-11	1.61213154840616e-10	DOWN
HSPB3	-1.60265	0.00023386365415751	0.000630167929205524	DOWN
MTFR2	1.75378475799287	5.3740864640292e-32	5.84890666441812e-30	UP
TNFRSF9	1.76743114563441	2.99858452871241e-13	3.16509374648066e-12	UP
DTNA	-2.69227	4.04634115119071e-15	5.50062019859885e-14	DOWN
MAP7D2	2.52124815700473	2.20162573878069e-07	1.01542164887588e-06	UP
FMO1	-1.52113	2.90642295188437e-07	1.31068072936291e-06	DOWN
PIF1	2.06705162701969	3.81643123234289e-26	2.05681262933053e-24	UP
MAPT	-3.42711	8.0234256303363e-23	2.82465727960301e-21	DOWN
SEMA3G	-2.06389	5.3334889243874e-21	1.54041171215843e-19	DOWN
BMP8A	2.76196053008317	1.86941155157173e-29	1.47642153911522e-27	UP
ACHE	-2.29735	4.51126437422117e-11	3.60773146443195e-10	DOWN
TDO2	2.3624792107296	5.81530716033572e-16	8.70783703899599e-15	UP
HK3	1.60881946049291	3.01315084631311e-08	1.5977935073037e-07	UP
CILP	-2.6662	5.54618660935907e-10	3.78706521769128e-09	DOWN
SPOCD1	3.19332823711607	2.21892919051256e-31	2.1761355561241e-29	UP
LORICRIN	-2.24714	0.000570079784478532	0.00141147927218162	DOWN
CREG2	3.28878784913319	1.20989530870421e-20	3.3326267538675e-19	UP
NR5A1	4.56919575546142	2.32207140057603e-13	2.48928843416706e-12	UP
MYF6	-2.85162	2.0282590975802e-05	6.71658564614266e-05	DOWN
C7	-3.17845	1.17343590491997e-09	7.62733338197981e-09	DOWN
SAA2	-3.21028	1.58300505755481e-16	2.53863946741202e-15	DOWN
MAGEA1	7.01618515101192	5.185078926916e-12	4.65769873007165e-11	UP
FAM107A	-3.74363	5.5558961148408e-38	1.32222919671725e-35	DOWN
CHST6	-1.81282	9.70094990205885e-09	5.51615975794356e-08	DOWN
PPP4R4	2.60150385457392	7.82905359572892e-19	1.70000946022099e-17	UP
DIRAS1	-2.03922	1.95725621851466e-08	1.06282525842009e-07	DOWN
CYP2J2	-1.55827	2.43391463808818e-12	2.29856837964211e-11	DOWN
ATP8A1	-1.87678	1.39905346319611e-14	1.77229987683374e-13	DOWN
CYP4F12	-1.95392	1.43643437775483e-06	5.80861437228824e-06	DOWN
SLC6A2	2.19397221950738	1.24869675706094e-09	8.07535812202202e-09	UP
PLA2G2F	2.13272438199525	4.20023594104251e-07	1.84928493615362e-06	UP
HOXD9	1.51853785034875	2.81270933610033e-13	2.97770159786802e-12	UP
COL13A1	1.75521223012147	1.15797086236708e-19	2.76318474898261e-18	UP
FNDC4	-2.04879	1.32255408829313e-20	3.60401036976246e-19	DOWN
DYNAP	-4.70062	2.06320416197344e-12	1.96301338417185e-11	DOWN
STX1A	1.63100930211587	3.32558340539514e-20	8.60265771056491e-19	UP
PI16	-3.56755	3.30750246302576e-13	3.47882212507642e-12	DOWN
CXCR2	-2.09989	6.32228482701256e-11	4.96683370939028e-10	DOWN
PRKAR2B	-1.62835	2.08060688876989e-10	1.5120827507188e-09	DOWN
MS4A1	1.7310060865556	0.000222842568575858	0.000603019558294496	UP
SHOX2	2.23957813227673	2.04517635603395e-21	6.155877365742e-20	UP
PPP1R27	-2.77978	1.09843275582023e-07	5.33204412799439e-07	DOWN
NEIL3	1.69748931517283	1.95482337186418e-21	5.91383768888198e-20	UP
TNFRSF11A	-2.02302	1.44348567830743e-21	4.43455694872794e-20	DOWN
ZBTB16	-3.66678	4.51489583087681e-23	1.63793446514879e-21	DOWN
LMOD1	-2.92964	6.16208090965347e-27	3.58263785525748e-25	DOWN
SMIM5	-2.40315	1.68543972422826e-15	2.38946891483321e-14	DOWN
CRACR2B	-3.16142	6.80334201486108e-31	6.29185759705987e-29	DOWN
SLC1A1	-1.58491	2.6594981803096e-07	1.20588959324364e-06	DOWN
TNFSF4	2.36652782606356	1.60436821576242e-20	4.33884367926416e-19	UP
STEAP1B	2.47143449096206	2.70940473742838e-12	2.53859134689549e-11	UP
RORC	-3.27418	1.02872863113142e-27	6.58128219966476e-26	DOWN
FRZB	-2.94239	2.61879378712717e-23	9.65761369967623e-22	DOWN
ATP6V0A4	-4.00915	5.18771872685537e-27	3.06607919058416e-25	DOWN
HOXC10	3.82225637861142	1.7872647730631e-21	5.45314340759029e-20	UP
GP2	-5.17138	6.57022327971293e-11	5.15028174438279e-10	DOWN
CLIC5	-3.43814	4.95869874621788e-24	2.03466238899409e-22	DOWN
MYOZ3	-4.11813	5.54222888705905e-18	1.07408516183623e-16	DOWN
NEURL1	-1.91825	2.12419460962404e-08	1.1475408470696e-07	DOWN
RIMS2	2.12901524141828	2.36149029044225e-11	1.96138856184755e-10	UP
WNT2	3.01623538546108	2.27084182528335e-18	4.61643003866543e-17	UP
SGCA	-3.11467	1.20668469693108e-11	1.03598437496503e-10	DOWN
NOX4	1.56155976352809	1.20478516778592e-10	9.11581621865656e-10	UP
STYXL2	-2.89365	2.54883676783216e-06	9.86216940581752e-06	DOWN
ICA1	-1.77155	1.85513522933755e-10	1.35817509058433e-09	DOWN
EDNRB	-1.78388	2.16404317431652e-15	3.03902491096582e-14	DOWN
CHRDL1	-3.33573	1.531143483608e-13	1.69012863567837e-12	DOWN
KCNJ12	-1.71549	1.64620649597984e-07	7.74929361645662e-07	DOWN
TMEM143	-1.78495	2.5976494408421e-28	1.79711026626321e-26	DOWN
SAMD5	-2.9221	3.18322035753718e-22	1.04060989307108e-20	DOWN
SLC16A6	-2.01062	7.17677039217211e-16	1.06393832832126e-14	DOWN
MAGEA12	6.81859211637465	1.23877149885506e-13	1.38799952812706e-12	UP
CA13	-1.61141	1.70576620567314e-14	2.13507861185553e-13	DOWN
KRT9	1.58922822736651	2.54937403114414e-07	1.16110684056881e-06	UP
RNF212	1.85768181438726	2.34620659201575e-05	7.675484138726e-05	UP
KCNS1	1.78650917336547	5.52957790501213e-05	0.000168886783070776	UP
NOTUM	1.68979125275861	7.67182569391237e-08	3.82071475476122e-07	UP
CAND2	-2.99685	3.19242364674921e-18	6.35246038693719e-17	DOWN
SCN4A	-3.57376	6.90991613497468e-11	5.39996029304567e-10	DOWN
HASPIN	1.51742460670138	1.79821540914984e-27	1.11833961107719e-25	UP
AOX1	-2.38591	2.68429814724895e-17	4.79120376302465e-16	DOWN
TNFSF15	-1.63151	2.38556134148582e-10	1.72229090707448e-09	DOWN
ZNF853	-1.89421	1.86939338127181e-11	1.57094173551415e-10	DOWN
CCN5	-2.00822	3.20901786332585e-07	1.43661298827447e-06	DOWN
DUSP26	-3.21537	1.57676618605906e-10	1.16972982772104e-09	DOWN
PPARGC1A	-3.32387	3.61784221999041e-21	1.06912029444717e-19	DOWN
GFRA1	-2.55818	1.47781222207466e-13	1.63429184335877e-12	DOWN
ZSCAN18	-1.70311	3.61954442294307e-10	2.54551806166710e-09	DOWN
RHEX	2.27868529285174	7.52654578062767e-10	5.03150994900462e-09	UP
SYPL2	-3.82871	3.01286181795925e-17	5.35090254614475e-16	DOWN
HOXD13	3.89092241291417	3.12782159862736e-20	8.15014419181018e-19	UP
LYVE1	-2.17571	1.31113247374647e-16	2.12555890316991e-15	DOWN
IL21R	1.56795928731605	1.1242309754333e-08	6.3241092595364e-08	UP
DNER	-2.21547	2.14033354857224e-09	1.33064484529662e-08	DOWN
COQ10A	-2.21169	4.91986745838765e-33	6.45696428417361e-31	DOWN
ADCY2	-2.3059	2.4225575375788e-08	1.30124073091315e-07	DOWN
GADD45G	-2.09755	5.04887575758464e-15	6.78084148962591e-14	DOWN
DPT	-2.56655	3.39997841009889e-15	4.68619418083823e-14	DOWN
ZBP1	1.85963764723893	2.89507054293721e-10	2.06366270450824e-09	UP
PNLDC1	1.83916542681135	0.000730295744979579	0.00177213440128861	UP
SP140	1.55703	2.24140790250133e-08	1.20866736107995e-07	UP
AMIGO1	-1.64879	2.61889756393667e-12	2.46154305522409e-11	DOWN
MLIP	-2.9356	1.20777302838654e-17	2.24557716496577e-16	DOWN
CHST9	-4.57231	6.97622675540575e-13	7.03892998062392e-12	DOWN
MMRN1	-2.63067	2.00164371870916e-14	2.4810651899472e-13	DOWN
MAMDC2	-1.52006	1.47726264880048e-06	5.96283605120754e-06	DOWN
CAPN6	-2.97324	2.08589715109169e-10	1.51469398900877e-09	DOWN
PLCB4	-3.29513	9.21403598500468e-26	4.69889509418139e-24	DOWN
NAALADL2	-2.19271	1.14628736375503e-12	1.12479841427507e-11	DOWN
H3C10	2.17964413547044	4.75230601326116e-19	1.05897515643818e-17	UP
INPP5J	-1.79403	1.56851133752337e-13	1.7249759003977e-12	DOWN
SYNGR3	2.4053910104335	1.24865564386208e-13	1.39644452301343e-12	UP
RBM24	-2.65539	1.27644209537794e-09	8.23986074517207e-09	DOWN
AGT	-2.31588	1.42529877429548e-10	1.0631073055746e-09	DOWN
EPM2A	-1.96599	5.57058293913696e-34	7.89121705402029e-32	DOWN
TMEM92	1.53398213773235	6.34751696339044e-09	3.68924878800248e-08	UP
EMCN	-1.91108	4.7251031822798e-20	1.19798816335955e-18	DOWN
ISM1	-1.71253	4.79630681085331e-11	3.82696827299601e-10	DOWN
ELF5	-3.12008	9.21330682881770e-11	7.07304574570181e-10	DOWN
HORMAD1	2.08832600468421	2.28838285175429e-05	7.50419722964585e-05	UP
MTARC2	-1.54874	3.55450862192427e-11	2.87469072916748e-10	DOWN
FNDC5	-4.82924	1.38156355976705e-33	1.9115913161459e-31	DOWN
B4GALNT2	2.01414743798503	6.3641326203838e-05	0.000191683162939222	UP
HOXA1	1.83562182813395	2.26607590892349e-18	4.61643003866543e-17	UP
PTPRN2	-1.93364	4.5342065128271e-17	7.88801676875739e-16	DOWN
FAM189A2	-2.50045	2.73506629774052e-14	3.33913805392411e-13	DOWN
SMTNL2	-3.24186	3.23092395309292e-11	2.62488673822283e-10	DOWN
RAG1	1.82497777032047	2.59899783050453e-11	2.14468387779359e-10	UP
PAX5	2.26899308551722	1.47516417659461e-12	1.43410704727872e-11	UP
MYH8	-1.71606	0.00664304488770378	0.0131235980299529	DOWN
PLEKHS1	-4.2739	2.90222000624227e-18	5.81388607086625e-17	DOWN
SYT1	1.62464317158432	2.98984686262513e-06	1.14249147186889e-05	UP
MUC22	-3.14986	9.38934548242915e-09	5.35090764737797e-08	DOWN
GPD1	-5.31679	1.68722571160339e-44	1.00384305754696e-41	DOWN
EFHD1	-1.92791	2.72503037224069e-15	3.78514140965947e-14	DOWN
CACNA1B	3.42315266066068	1.14140037306424e-13	1.28373379072613e-12	UP
RAI2	-1.73622	2.0542094563536e-11	1.71816235175517e-10	DOWN
PLN	-3.5932	1.09426583016482e-18	2.33351861441001e-17	DOWN
EPHA7	-2.15931	2.68509346957392e-05	8.69016017015862e-05	DOWN
KLHL40	-3.5832	9.40016358533419e-08	4.6170478765721e-07	DOWN
GGTA1	-3.0342	1.86883981529911e-37	4.16961523290922e-35	DOWN
NPBWR1	2.85746638250652	1.52741755576396e-12	1.48248373859874e-11	UP
PLPP4	3.86398399723401	1.93452221941772e-28	1.35942075174752e-26	UP
ZNF114	3.65052491895026	2.81312688442575e-35	4.69266371589862e-33	UP
CLCN4	-2.30821	8.09671595343754e-16	1.19043066765162e-14	DOWN
JSRP1	-2.13599	1.68081107553775e-08	9.22817498839537e-08	DOWN
FGF7	-2.31423	2.2002015507074e-12	2.08668424434519e-11	DOWN
ATP7B	-1.71059	1.65297008442054e-17	3.01367344604926e-16	DOWN
TMOD4	-3.52582	4.05709912322231e-15	5.51104735543341e-14	DOWN
CSAG1	5.44979026036845	4.51477403079118e-21	1.3167353214966e-19	UP
P4HA3	2.40956303487006	4.64765163938031e-17	8.06180117699701e-16	UP
TMC7	1.65863819651132	7.82795456877196e-17	1.30580524390664e-15	UP
AR	-2.07647	7.88018335305557e-10	5.25807075396968e-09	DOWN
CLDN23	-1.66651	6.28065044539271e-17	1.06460901994126e-15	DOWN
KRT85	-6.68695	3.2873792060519e-51	3.66727696555128e-48	DOWN
PTGER3	-1.91064	4.88857540528622e-10	3.36117805889652e-09	DOWN
TSPAN12	-2.57237	5.51518612041718e-26	2.89531050186254e-24	DOWN
MAGEB2	7.03239604367496	3.96020334023151e-14	4.75038100939463e-13	UP
PRR15L	-2.61679	1.21384336471125e-12	1.18782292854886e-11	DOWN
CHDH	-2.26842	6.31996487425321e-10	4.26484132478433e-09	DOWN
CTLA4	1.79366608253679	3.36445946879923e-13	3.53248453285867e-12	UP
MYO3B	1.72375380082979	3.59145066998018e-07	1.59435607395311e-06	UP
GTSF1	4.07658129976055	9.20692580733567e-19	1.97755016528441e-17	UP
RCOR2	1.6141777666646	1.92221617930949e-08	1.04506964923835e-07	UP
CPNE7	1.8662150653801	3.42709219347624e-10	2.41970603486382e-09	UP
ROS1	2.63029303651935	1.88443897110479e-08	1.02797528102841e-07	UP
EPB41L4A	-1.70753	3.18800464574182e-12	2.96213924632201e-11	DOWN
UCN2	2.21420171318625	1.87298945360022e-19	4.34168685159874e-18	UP
H2BC11	1.65297465840157	2.71735602490946e-11	2.23511924832299e-10	UP
CTTNBP2	-2.60405	2.44987872153773e-13	2.61530414478032e-12	DOWN
SMTNL1	-3.83087	6.78445390761321e-18	1.29375766877124e-16	DOWN
CFAP126	-1.6625	4.58132422450333e-21	1.33396502582643e-19	DOWN
C4orf54	-3.73861	2.48231497662115e-13	2.64834668366473e-12	DOWN
IGSF10	-2.38854	1.52774828079197e-09	9.75278221167951e-09	DOWN
SOHLH1	5.94948462336235	3.68517106290159e-11	2.97362650550319e-10	UP
FOLH1	-1.8166	6.20512036459117e-10	4.193683960151e-09	DOWN
IL1RL1	1.66357335946214	4.44413221713631e-06	1.64776310643261e-05	UP
AC007906.2	-2.69699	2.84140320573262e-18	5.70486004714529e-17	DOWN
CAMK2B	-2.91118	1.7561237866352e-13	1.92065278600807e-12	DOWN
DPF1	2.93957	4.11940615473371e-30	3.58669660760205e-28	UP
ABCA8	-3.15272	6.0984079973e-19	1.34383314004701e-17	DOWN
FOXC2	1.70756	7.14069260638973e-08	3.57314892995375e-07	UP
GPR158	3.6560663261609	4.17452687969306e-23	1.52374499541189e-21	UP
PRB4	-8.94308	2.62316317524634e-24	1.1094985667055e-22	DOWN
SBSPON	-1.55003	7.71459526474456e-07	3.26762721595695e-06	DOWN
HKDC1	3.98220083409619	3.4589909376103e-22	1.12458158916951e-20	UP
ICAM5	2.9310473906322	1.56688836248054e-31	1.57120170684916e-29	UP
FAM178B	1.51317549695772	6.19981476963088e-05	0.000187306184534769	UP
TLCD4	-2.76506	4.4997283863183e-18	8.81620768028489e-17	DOWN
FOLR1	-4.26927	2.63813163862325e-17	4.72771200981791e-16	DOWN
HJV	-3.97108	1.72494590690905e-08	9.45014103511961e-08	DOWN
AMPD1	-4.34984	1.02805888731318e-17	1.92547986145361e-16	DOWN
ZIC5	3.17013787430147	1.22645470236372e-19	2.91879866433201e-18	UP
CD70	3.13565929972636	2.04687524757731e-19	4.70807684201127e-18	UP
INSYN1	-1.53919	8.2833883023916e-07	3.49032572732266e-06	DOWN
PTX3	-2.47279	6.35938715059639e-11	4.99377047647181e-10	DOWN
FCER1A	-1.99377	8.808410565335e-10	5.82516932866486e-09	DOWN
PLEKHB1	-3.50866	9.80477281978864e-32	1.01159185006016e-29	DOWN
BHLHA15	-2.97773	1.72893839979645e-16	2.76521698010456e-15	DOWN
DLK1	-4.05371	7.23336930454822e-08	3.61445713093172e-07	DOWN
IP6K3	-2.16151	1.65574206465381e-05	5.58031346525791e-05	DOWN
SOBP	-1.79181	8.69899028786799e-12	7.58145886953885e-11	DOWN
PDGFD	-2.10595	6.48383257126664e-17	1.09800690288936e-15	DOWN
ELAVL2	2.2294824116554	6.33951597961771e-09	3.68579872052757e-08	UP
MYO7B	2.96100307696043	7.62521274334049e-14	8.82063656875466e-13	UP
FOXD1	2.20952815521068	1.65314474918021e-23	6.26475172571497e-22	UP
ROR1	-1.6393	5.51057676935023e-10	3.76707333420652e-09	DOWN
DUSP13	-3.51713	3.1482593865401e-15	4.35944777271949e-14	DOWN
ATP8B3	1.80648302483127	2.56370267419459e-18	5.17056825216941e-17	UP
SOX10	-3.75348	8.65969540705415e-12	7.55458960510799e-11	DOWN
TNFSF13	-1.67913	3.88071092507664e-21	1.1411631962876e-19	DOWN
CILP2	2.4877935208917	3.09192446195886e-13	3.25783705557873e-12	UP
COX6B2	2.17009840179969	5.12101206486163e-12	4.60478309046424e-11	UP
PPARG	-2.49877	1.10579581218492e-16	1.80085305216138e-15	DOWN
PLPP7	-2.84595	1.42382125003626e-18	2.98985711669379e-17	DOWN
PHF24	2.11419497344333	3.93264635795092e-10	2.75054094212641e-09	UP
ADH1B	-5.74692	1.15299785540524e-26	6.47165368588938e-25	DOWN
ZNF429	-1.62007	1.62741312191515e-11	1.37862823033049e-10	DOWN
PCDHGC5	3.91332041687514	1.46352299593471e-22	4.9947269511355e-21	UP
SPDEF	-4.07453	4.03480136347249e-18	7.9665010549359e-17	DOWN
RPE65	4.2658398989603	7.90130131798796e-17	1.3155814106788e-15	UP
SCG5	2.73870573554118	8.49164208732928e-22	2.68260742684496e-20	UP
CRTAC1	-2.39643	1.6590315301611e-09	1.05044532748654e-08	DOWN
MYLK3	-4.88178	5.59218207412703e-24	2.26851949638848e-22	DOWN
SCGB2A2	-5.56119	2.7714092469475e-10	1.98184630003069e-09	DOWN
SNX31	-3.02676	1.16300892941154e-13	1.30639058408222e-12	DOWN
KLHL31	-3.03382	1.82180973465818e-18	3.76359744836966e-17	DOWN
SLC2A4	-4.38627	1.74238073314379e-31	1.71821843678915e-29	DOWN
PPP1R1A	-4.65656	1.31828278884214e-18	2.77476762948625e-17	DOWN
ARPP21	-2.69829	2.81724634653433e-05	9.08984635562025e-05	DOWN
OGN	-2.44674	1.35055013415119e-08	7.52136329000452e-08	DOWN
PNPLA7	-2.39928	1.46432198875662e-31	1.47664876708005e-29	DOWN
VSIG2	-3.23976	1.50122159744685e-17	2.75013128695001e-16	DOWN
ACAN	2.12217079462437	1.94581540562993e-13	2.11258267488374e-12	UP
FOXL1	2.1005349545722	7.89753043284437e-14	9.12382010976305e-13	UP
PGM5	-2.71474	8.22956034749904e-19	1.78263862430231e-17	DOWN
RND1	-1.64138	3.85558215927167e-10	2.70249335249165e-09	DOWN
CLDN17	-2.57296	3.49845888915334e-06	1.32016897912258e-05	DOWN
GFI1	2.00375537487568	5.58606135528588e-17	9.5870778010094e-16	UP
RIBC2	1.78674856922993	1.65253123780908e-09	1.04744424941954e-08	UP
SRPK3	-2.52002	4.47886690531125e-12	4.07250613310752e-11	DOWN
PRG4	-1.99095	6.2097743728762e-06	2.25647929115365e-05	DOWN
DMRTA2	3.63302110401657	2.0219582309637e-09	1.26072723296019e-08	UP
DISP2	2.04974148927737	2.13030798426735e-11	1.77681622482187e-10	UP
PLCL1	-1.91999	4.88579770719337e-17	8.45025225539675e-16	DOWN
FAM110B	-1.66036	7.02894376067368e-12	6.20472884195176e-11	DOWN
GSTM5	-2.16667	3.36111866085697e-16	5.17177646358932e-15	DOWN
EME1	1.9805790330078	7.37804830117238e-35	1.18640346060924e-32	UP
CLDN8	-2.86274	5.28437431347619e-07	2.28933973595234e-06	DOWN
C4orf19	-2.44748	1.82120287726565e-09	1.14379486827285e-08	DOWN
ATOH8	-1.7922	2.49871835950074e-08	1.33932804800987e-07	DOWN
KLHL30	-1.93729	1.84954830441731e-06	7.33287154276868e-06	DOWN
SMC1B	5.04095708264049	1.68679513359783e-22	5.66998236150428e-21	UP
NR3C2	-3.12585	1.12784213795922e-18	2.39938668896713e-17	DOWN
NBEA	-2.93356	1.45825336570927e-21	4.47222754717263e-20	DOWN
CAMK2A	-2.68355	2.04454285401476e-13	2.21169972129148e-12	DOWN
CSMD2	3.06231976704514	3.55946300762809e-22	1.15095752215858e-20	UP
EXOC3L4	2.6520859529563	9.98481685231729e-13	9.89006637053337e-12	UP
ME3	-1.55375	2.11780561597369e-11	1.76804080633837e-10	DOWN
PLA2G2D	1.79027092085706	0.000137464220690831	0.000387002977146788	UP
B3GNT4	1.7883601175803	2.43859270845409e-15	3.40316194317412e-14	UP
FOLR3	4.52109692399433	3.40759332323863e-24	1.41776534327474e-22	UP
C4B	-2.38937	9.34120515427113e-13	9.29382222957555e-12	DOWN
ANKRD2	-2.4388	6.03166844764093e-10	4.08574004257848e-09	DOWN
DLX1	1.65959982872048	1.20920166182794e-09	7.83697910746799e-09	UP
MAGEA10	7.14668431386956	9.45529796274825e-14	1.07907681161825e-12	UP
TESC	-3.94023	4.63860942876541e-37	9.85649282071831e-35	DOWN
GNG7	-2.94009	7.21722834401787e-33	9.26764810880395e-31	DOWN
SYNC	-1.50282	2.96466653651042e-08	1.57442228533694e-07	DOWN
IGDCC4	-1.94144	4.94697157201772e-12	4.46854734761863e-11	DOWN
FHAD1	1.72299517347458	3.32415165160412e-08	1.74816684824638e-07	UP
MYLK2	-3.35734	6.84802079979687e-17	1.15311625712806e-15	DOWN
TDRD5	1.76993424396946	0.000812555719132217	0.00195225562401278	UP
MYH6	-4.08504	2.06765718863635e-10	1.50328363177068e-09	DOWN
CSF2	4.10932970096316	7.35311090695569e-25	3.37392484776998e-23	UP
COX6A2	-4.12416	5.83932519005101e-10	3.97203183373553e-09	DOWN
SYTL4	-1.78484	3.84696436819484e-12	3.53090964740571e-11	DOWN
ENPP5	-2.17387	1.2650183988672e-07	6.08442829463237e-07	DOWN
RAB17	-2.28568	4.84753695864646e-15	6.53008959810421e-14	DOWN
AADAC	-3.55453	2.09696703585801e-16	3.31521387272185e-15	DOWN
ZNF43	-1.51596	2.69694725519308e-10	1.93324544409403e-09	DOWN
CFTR	-5.98882	9.9232649534649e-36	1.77120356154395e-33	DOWN
CAPN13	-1.60544	0.00240619852406457	0.00522759500689228	DOWN
PMEL	-3.11176	1.18535831335829e-35	2.05302603439294e-33	DOWN
LRRC2	-3.7661	1.39901709312072e-16	2.25778084042602e-15	DOWN
ZIC1	1.81594000446308	0.000914355474629508	0.00217372547504823	UP
CCN6	1.86593323282279	1.63439550497689e-05	5.51565992972822e-05	UP
GPR39	2.48949902841213	2.90780415157636e-21	8.65023271691441e-20	UP
MROH2A	3.56205550456739	1.9594066199934e-10	1.43099217513348e-09	UP
SMAD9	-1.95943	7.88537007205514e-18	1.48937534831865e-16	DOWN
MAGEC1	8.20486931763192	3.29770429514642e-12	3.05769994618537e-11	UP
SOST	3.69768260756344	1.33632588364992e-16	2.16443563496074e-15	UP
SPATA6	-1.95188	7.03002142586129e-20	1.73553046238172e-18	DOWN
PROC	2.62884089722403	1.16327152117565e-16	1.89272865829209e-15	UP
MYH7B	-2.93717	6.65526231913656e-23	2.37105343581374e-21	DOWN
BEND7	-2.10573	8.37836002742171e-13	8.37789065150981e-12	DOWN
KLHDC8A	-2.43415	3.75092374874643e-10	2.63583614139271e-09	DOWN
SGCG	-2.98487	1.58358802712462e-09	1.00732226287054e-08	DOWN
FILIP1	-2.49785	3.94489144569636e-16	6.01815106104567e-15	DOWN
IGFL3	3.18741028737749	1.84418477596399e-09	1.15660063479203e-08	UP
SCN8A	1.92021072066218	1.16685059655088e-12	1.14371863250064e-11	UP
DLX6	2.73141792480876	7.72804515118571e-17	1.29155316389058e-15	UP
SLCO5A1	-2.45927	3.34566352069042e-13	3.5148174326547e-12	DOWN
GPR50	4.63207279513711	6.91765990327461e-12	6.11784925892242e-11	UP
SLC13A4	-1.56904	9.59024625298213e-09	5.45842810489407e-08	DOWN
CCL11	3.58201139492738	7.18304481123336e-25	3.31292420764094e-23	UP
ARL14	1.56625182765112	1.56456533819668e-05	5.29401454435497e-05	UP
ZNF541	3.04043644114023	9.176844068026e-10	6.05984053903796e-09	UP
CACNG1	-2.52693	3.03989651329125e-05	9.7605887508069e-05	DOWN
MAGEC2	7.54070800690964	1.46483403940663e-12	1.42561738109972e-11	UP
CCL26	1.94913389366985	1.08298832981379e-07	5.26566567661302e-07	UP
VIT	-2.51974	3.44722091268331e-12	3.18805420054324e-11	DOWN
CES3	-1.64627	1.90183717099548e-07	8.84468255995265e-07	DOWN
HAPLN1	3.15487098297984	1.8013517784056e-32	2.1434885261841e-30	UP
HOXA10	4.33655268359619	1.0559191617156e-49	1.04706117319232e-46	UP
ANGPT1	-1.5865	4.34761724467379e-09	2.60492179255396e-08	DOWN
TRPV6	-3.6169	1.7309458160057e-18	3.58002918538653e-17	DOWN
MPV17L	-1.75807	5.37458888167118e-07	2.32672900676568e-06	DOWN
SYNDIG1	1.86725874729747	6.67631197027638e-07	2.85221379505656e-06	UP
BMP3	-3.17132	1.75060053239182e-07	8.20332604427975e-07	DOWN
PLAC9	-3.18549	5.03308350032375e-35	8.2417896694751e-33	DOWN
ADGRE1	2.19196643386946	4.37043218981033e-10	3.02590551419413e-09	UP
SLCO1B3	4.05206453655607	1.99893174566809e-16	3.16583254023333e-15	UP
ERN2	-2.8455	1.75922041061709e-07	8.23939257651649e-07	DOWN
ULBP1	1.78995667313939	5.95911562706413e-08	3.0199958781223e-07	UP
CSN3	-9.01657	9.60961864662645e-29	7.00090135606676e-27	DOWN
OSR1	-2.8191	7.60994976333263e-21	2.15603164009086e-19	DOWN
ADGRD1	-1.53903	1.00831704337012e-07	4.92406317568076e-07	DOWN
HMCN2	-2.17963	2.01506026630066e-10	1.46923246295753e-09	DOWN
MATN3	2.40368260673239	2.19006100139164e-15	3.07073046455926e-14	UP
HOXC11	3.3058715735969	7.65398643299525e-25	3.50297445750083e-23	UP
EGF	-2.66158	2.66811509185508e-14	3.26409775699255e-13	DOWN
KRT34	-2.0233	1.96832520291966e-07	9.13960368025831e-07	DOWN
C4A	-2.0625	2.23781368436864e-11	1.86039759908224e-10	DOWN
FOXL2	3.68436955798445	1.13600176916629e-22	3.9295534065599e-21	UP
NLRP7	3.45579095294249	1.75902037158973e-16	2.80578682864209e-15	UP
TMEM52	-3.62613	2.54780685897581e-32	2.95297432635449e-30	DOWN
KY	-3.8796	1.5233956768983e-22	5.18913920552629e-21	DOWN
FANCB	1.5510043788967	1.86563533738066e-25	9.22430059194113e-24	UP
KLHL35	1.8970871533125	5.32684617973132e-08	2.71809255180173e-07	UP
KCNMB1	-1.92436	1.67190292996872e-20	4.49424629473068e-19	DOWN
TMEM170B	-1.60574	5.3521948585883e-13	5.46517883472212e-12	DOWN
PRELID3A	1.73090715244752	9.10712735654601e-25	4.11526876422759e-23	UP
RERG	-2.3938	9.20511871735527e-19	1.97755016528441e-17	DOWN
ERFE	1.61223278824909	3.1541383407101e-11	2.57186912943511e-10	UP
MT1M	-2.39818	1.28643062649572e-14	1.64245352305595e-13	DOWN
AGBL1	-3.52779	4.44386812734698e-12	4.04893324170578e-11	DOWN
HOXB9	6.3735408234531	1.38114479426065e-37	3.16051967086645e-35	UP
SOX11	2.56390224362286	1.42742712446275e-14	1.80440132751669e-13	UP
ZFP92	2.04538508823554	6.73783958237866e-17	1.13778333685787e-15	UP
RHBDL3	1.53448937553622	1.55123454039842e-05	5.2548842876393e-05	UP
ANO5	-3.5262	1.8339410218802e-15	2.5917666903832e-14	DOWN
ELOVL3	2.3364187371265	3.87677770627192e-16	5.92436689034653e-15	UP
NMRK2	-2.97701	1.07475286905311e-05	3.73942767246177e-05	DOWN
EN2	3.25357769632115	5.2890593167836e-20	1.32963971472212e-18	UP
PTGFR	-2.41519	4.22957018569536e-14	5.05311902573471e-13	DOWN
PSORS1C1	1.82350980186751	3.38250552491477e-11	2.74304139546586e-10	UP
BEST3	-2.63494	2.61560451193753e-07	1.18733278060969e-06	DOWN
CBLN2	2.93184955959389	1.52961104974888e-08	8.44479666779081e-08	UP
HSD17B6	1.96598434241597	6.03028945673934e-30	5.10116760726732e-28	UP
PIPOX	1.62018619622828	2.47955066762796e-08	1.3298527604114e-07	UP
PHKG1	-3.5972	2.15039016011797e-23	8.06351133780372e-22	DOWN
INMT	-2.43802	1.003641088323e-21	3.12635074790177e-20	DOWN
SCGB3A2	-3.22697	9.83723960050683e-11	7.52936919508775e-10	DOWN
ADAMTSL3	-1.84004	5.1610446306366e-08	2.63877071361308e-07	DOWN
PILRB	1.63151740891678	4.0557884383943e-10	2.82669925173369e-09	UP
C3orf18	-1.56125	6.70157739870255e-15	8.89341672783955e-14	DOWN
PPP1R3A	-4.79936	6.44946679113458e-10	4.34730108591243e-09	DOWN
FBXO40	-5.11228	1.42356356288737e-14	1.80079277349233e-13	DOWN
H2AC11	2.10225686212146	1.67887368414736e-22	5.6540030921408e-21	UP
TH	3.32636981550634	2.16928872935042e-12	2.0606511192217e-11	UP
VWA7	-1.52704	1.7457781102175e-14	2.17297025727142e-13	DOWN
KCNJ11	-2.56432	3.57779733704266e-13	3.73669424627703e-12	DOWN
DNALI1	-2.8647	2.1554944477824e-27	1.32211066661403e-25	DOWN
HOXC6	3.74094346613788	4.03471469491818e-42	1.63671869521806e-39	UP
GLIS1	2.15031843407097	1.11928488057507e-13	1.26204142977791e-12	UP
GALNT16	-3.60218	2.47265037081224e-27	1.49607920232636e-25	DOWN
TSKS	2.51751508243603	1.28626518086032e-09	8.29727040591829e-09	UP
NWD1	-3.27467	6.00751454184794e-21	1.72115773767968e-19	DOWN
EYA4	-1.60906	3.12527858399379e-05	0.000100131210636699	DOWN
PDIA2	3.3972062646136	2.5614188212916e-11	2.11465145889148e-10	UP
CRYM	-3.29857	4.33893085898798e-19	9.69281312917103e-18	DOWN
UBXN10	-2.25853	3.71358239124349e-12	3.41492695009299e-11	DOWN
STRIT1	-4.35241	1.28452033705087e-08	7.17602613333989e-08	DOWN
HOXC4	2.89074	4.70685971082649e-30	4.01974827648527e-28	UP
NPW	2.65814869456149	9.67216225115127e-13	9.59635486496937e-12	UP
UCP3	-2.99055	8.36571372324131e-19	1.80774363494109e-17	DOWN
HOXD11	3.63841097436753	1.13187467653629e-28	8.1135867877495e-27	UP
ANGPTL1	-3.74736	2.03538984962422e-25	9.95333518518978e-24	DOWN
NOSTRIN	-2.95221	1.29929667113448e-73	5.79778657076981e-70	DOWN
HOXB13	4.18672610976086	3.60341698112411e-12	3.31875075831188e-11	UP
COL2A1	4.26886834518019	1.86898740150604e-29	1.47642153911522e-27	UP
CAPN3	-2.19993	3.79246483327997e-15	5.18710381679803e-14	DOWN
RHEBL1	1.96945212959017	1.45878241346879e-22	4.98808568927287e-21	UP
C1QL1	3.03173307202112	1.65341356121582e-20	4.45124866578298e-19	UP
GPT	-3.33216	2.62012485736656e-28	1.805660562901e-26	DOWN
PIP5K1B	-1.90272	9.47505393663016e-09	5.39630624489189e-08	DOWN
CARNS1	-2.92142	9.55810260798614e-24	3.74950710878999e-22	DOWN
DLX2	2.07771839263784	8.33872938181175e-10	5.53712725952225e-09	UP
CXCR1	1.74148155364475	5.6588098194236e-07	2.44266255058989e-06	UP
H2BC9	1.55341288063034	1.70319815453108e-12	1.64326399244461e-11	UP
NLRP10	2.45202065930685	7.24701783366649e-08	3.62026368074764e-07	UP
CLYBL	-1.77455	5.98156187141891e-23	2.13957711108128e-21	DOWN
GPRASP1	-2.05982	1.6456371633252e-24	7.1816571462571e-23	DOWN
PLAC1	4.59152522254956	5.27649738935789e-39	1.47156565472889e-36	UP
LHX2	1.94600605049411	2.58262112399124e-07	1.17415192160264e-06	UP
CAMK2N2	2.40462616456961	3.35635256705964e-25	1.60610018684846e-23	UP
SLC22A1	2.66357064233528	1.56600952262548e-13	1.72328631130346e-12	UP
TMEM213	-6.15203	1.88026293341251e-15	2.65512761855062e-14	DOWN
RNASE10	4.02980137181161	4.70007525147849e-20	1.19333774059231e-18	UP
IRF9	1.87604840447643	9.65369465175164e-20	2.33480753169533e-18	UP
ADAMTS6	2.58507974767828	8.55961578920177e-24	3.36521106214675e-22	UP
ZNF844	-2.08941	1.2304003196391e-18	2.60824409800929e-17	DOWN
PAX6	2.39355669915119	3.61532109925386e-08	1.89015425602174e-07	UP
CLEC12A	1.67684433633812	1.0555271584087e-09	6.9188778003808e-09	UP
GLYATL2	-3.18885	1.02904930763293e-10	7.84600644679206e-10	DOWN
HS3ST6	-1.66782	0.000530574375388349	0.00132191820579378	DOWN
ACTL8	3.43053879544318	1.62820431226633e-10	1.20288984973682e-09	UP
FAM124A	-2.12659	1.00618853384275e-22	3.50770686339046e-21	DOWN
RELN	-1.81957	7.2285071369639e-08	3.61303903353874e-07	DOWN
PKNOX2	-2.45949	1.90095701850451e-13	2.07143967175134e-12	DOWN
TM4SF19	2.41588569793684	4.92877413120548e-15	6.63451655112267e-14	UP
NEURL3	-1.87162	3.89148058871911e-09	2.34421319703164e-08	DOWN
GAST	4.90842467471649	1.42873188794217e-30	1.28795128625655e-28	UP
GAD1	2.48662132686777	8.1632965425895e-15	1.06670749786274e-13	UP
CTAG2	5.62131750101249	5.22173006407054e-07	2.26494920810681e-06	UP
TSPAN8	-3.84126	4.80071663343697e-17	8.31922244565208e-16	DOWN
IGFBPL1	2.32093039361024	1.50282849037876e-07	7.12267278937082e-07	UP
CYSLTR1	-1.52303	6.21155628947875e-11	4.88414397404873e-10	DOWN
CPA6	2.25923145693552	5.94331338895542e-10	4.03047874921981e-09	UP
CCDC150	1.67684071458587	5.75371978368293e-16	8.63009616966022e-15	UP
SULT1E1	2.17167598200483	2.79268115926927e-06	1.07243042194056e-05	UP
C1orf68	1.58699219421425	0.000936301266630567	0.00221880527191835	UP
CAV3	-3.03415	1.73979199091033e-06	6.92850228597913e-06	DOWN
PLCH1	-1.70976	2.61186348918986e-08	1.39620100085504e-07	DOWN
ACER1	-2.56467	1.01984959854386e-07	4.97493727368387e-07	DOWN
ODAPH	3.31291268930969	2.85928629792797e-14	3.48602466746696e-13	UP
CNTFR	-2.71669	3.41658237564695e-12	3.16299682691507e-11	DOWN
FEM1A	-2.01978	6.98595063909674e-29	5.15257160980321e-27	DOWN
SLC9A4	-2.25759	6.46918653456795e-06	2.34501442842208e-05	DOWN
CTCFL	3.88517758414249	2.09583806322356e-06	8.23978272918003e-06	UP
LONRF2	-2.81918	9.25097339525993e-11	7.09890903404964e-10	DOWN
MYLK4	-2.77306	6.911362386082e-26	3.58607288456912e-24	DOWN
KBTBD12	-2.92082	8.11152886466729e-08	4.01950801514288e-07	DOWN
TMEM220	-1.545	1.24644141114843e-14	1.59710931425616e-13	DOWN
CTSG	-2.21103	2.02455977715019e-10	1.47555604174576e-09	DOWN
RAD54B	1.66638557977626	3.04050488005529e-24	1.27394299540157e-22	UP
ELFN2	1.9933697771445	7.92672534425508e-07	3.35270428127036e-06	UP
STK31	1.83029114082442	3.57490091371573e-08	1.87011742112873e-07	UP
CDH15	-1.81515	7.62274317477984e-06	2.71573538775739e-05	DOWN
CD200R1	-1.62118	1.80745936662892e-10	1.32599022749526e-09	DOWN
POU6F2	3.59825604974529	8.06121897540058e-09	4.62800570897153e-08	UP
ESPNL	2.08520799925078	2.77076845899419e-08	1.47672278962638e-07	UP
FAM149A	-2.44509	4.5225515455826e-20	1.15318603624434e-18	DOWN
TRMT9B	-1.9554	2.09811218096146e-10	1.52294446189431e-09	DOWN
PIK3C2G	-1.72822	1.98306573306654e-05	6.58035699377294e-05	DOWN
SHOC1	1.78099827664477	1.34367685730668e-13	1.49521747045306e-12	UP
SIGLEC12	2.72406681608818	7.48295536981155e-15	9.84979870175269e-14	UP
PLAAT1	-1.71118	1.30130352439804e-06	5.31023470667139e-06	DOWN
CHRNB4	1.61160090728256	6.31797877604057e-06	2.29206510515342e-05	UP
LHX5	4.65390550371854	7.35736809575064e-33	9.38011879578951e-31	UP
TRIML2	5.39361054921758	1.87031959975716e-23	7.04289758144843e-22	UP
RAPSN	-2.08565	2.28234183568647e-07	1.04951841108769e-06	DOWN
CX3CR1	-2.04212	4.87494844455832e-13	4.99500314505863e-12	DOWN
UPK1A	-2.69754	1.2100627553873e-07	5.83740814078592e-07	DOWN
ZNF385D	-2.1751	1.27900622332754e-14	1.63414331282557e-13	DOWN
ALDH1A2	-2.01359	1.73681674114717e-12	1.67298661698521e-11	DOWN
DNAH9	-1.94313	1.11764357470636e-12	1.09789874325447e-11	DOWN
ARHGAP20	-1.98467	7.20623432786862e-14	8.363073895847e-13	DOWN
SLC25A34	-3.28854	6.21864920557063e-25	2.90729536055547e-23	DOWN
BTC	-1.97765	1.27579978689171e-10	9.60428106125267e-10	DOWN
SALL4	2.52466253746178	6.02113823989219e-18	1.15934516120643e-16	UP
IL17REL	1.52131759823401	0.00200038587663138	0.00442220553777477	UP
QRFPR	2.71436000953252	3.94411716827552e-05	0.000124269280382259	UP
C2orf88	-2.95701	3.86188651022852e-37	8.40619662452059e-35	DOWN
ONECUT2	3.28595825598829	7.56616190438181e-28	4.94682871176963e-26	UP
HOXC8	3.88726710297889	9.73448020386777e-36	1.75505795109935e-33	UP
MPZ	-2.15534	2.24501494013105e-12	2.12805478844393e-11	DOWN
SLC5A5	-5.22568	2.53262440798876e-33	3.45074908841156e-31	DOWN
PTPRN	3.13315166105195	3.48627142207624e-16	5.35051234846421e-15	UP
ZFR2	4.33971702393625	1.02629481748303e-12	1.01430432985906e-11	UP
AMDHD1	1.79681258439471	6.62934801358632e-06	2.39674362354673e-05	UP
FMO5	-2.03447	4.20461417715263e-28	2.83200597916971e-26	DOWN
ATP1B4	-2.26707	0.000274176186883004	0.000728167846429834	DOWN
ZNF677	-1.98165	1.56800866227209e-15	2.22829511249161e-14	DOWN
GPC2	2.11411704755589	1.72173335043109e-14	2.14753449139375e-13	UP
KCNH3	1.62059848645266	8.91462085524807e-08	4.39549910622439e-07	UP
LCE1F	1.61153844333184	0.00297648726096746	0.00633901934387402	UP
LRRC39	-3.24674	2.27381323609356e-17	4.10366961082245e-16	DOWN
PRR33	-1.84989	4.19393387325586e-11	3.36589593991654e-10	DOWN
PPP1R9A	-3.98326	2.53429968250403e-22	8.34588838247498e-21	DOWN
POPDC2	-2.73067	1.04598613300063e-22	3.63225807158137e-21	DOWN
KHDC1	1.59185005855742	1.89381614484945e-20	5.06028807925417e-19	UP
LRRN4CL	-2.67222	2.18177323955144e-23	8.16403994816639e-22	DOWN
CRABP1	-1.85846	7.6285633621885e-06	2.71726656259634e-05	DOWN
ACSS3	-2.8133	1.05756978363793e-26	5.99255970417566e-25	DOWN
CLDN11	-2.71723	3.92913667027563e-22	1.26590542288357e-20	DOWN
LHX1	4.75066498348716	3.19695138844187e-26	1.75576570253227e-24	UP
C2CD4C	1.72912619227515	2.39710150730737e-09	1.47843347629334e-08	UP
LYPD1	1.91651199282402	1.74040641963398e-10	1.28153936402833e-09	UP
SLAMF9	2.49590049673544	1.66363675734971e-11	1.40597786372798e-10	UP
CSRNP3	-1.52106	5.0306143596028e-08	2.57799126340943e-07	DOWN
GNGT1	3.66273501136763	6.22518426653404e-26	3.25845495523068e-24	UP
FADS6	-2.18303	2.47056956451665e-06	9.5905167805693e-06	DOWN
FRMD3	-2.21893	5.72353467041188e-22	1.82427447021753e-20	DOWN
HHATL	-3.29574	2.34976721189172e-07	1.07817467776492e-06	DOWN
IL19	-1.53824	0.000358037506772013	0.000928193385384701	DOWN
PLAAT2	1.59297020381167	2.35196527438736e-06	9.16198781810128e-06	UP
AADACL2	-2.12186	0.000291930958838512	0.000770468088763656	DOWN
SLAIN1	-1.71676	2.3305033412514e-09	1.44184243112639e-08	DOWN
HOXC9	3.40577217786962	1.19647823073634e-32	1.4728234441664e-30	UP
EDN3	-6.56145	4.41179888321057e-30	3.80416416746017e-28	DOWN
PWWP3B	-1.65517	0.000226576104228677	0.000612379903751916	DOWN
NTSR1	3.1662054594379	2.04731739249539e-10	1.49031680826469e-09	UP
CYP11A1	-1.68906	0.000146351499768921	0.000409954161860557	DOWN
FRMD5	1.74433848645685	1.72644832534303e-07	8.0986533926538e-07	UP
PTPRT	-2.41784	7.34838866049389e-06	2.63112114746551e-05	DOWN
PCSK2	-2.43316	0.000164661718199895	0.000457938143993446	DOWN
ZBTB20	-1.54583	8.04039366201852e-12	7.04531106889389e-11	DOWN
PERM1	-4.8831	3.04027653582504e-43	1.55045416822689e-40	DOWN
MLXIPL	-2.61636	4.17700953002751e-10	2.90438033118274e-09	DOWN
TLX1	-2.85878	9.39024075231077e-06	3.29415108466971e-05	DOWN
CLEC3B	-3.44555	1.75596542932226e-45	1.1608232202953e-42	DOWN
PAEP	5.65157982357761	4.73671035079798e-35	7.82829102327714e-33	UP
FAM13C	-2.19929	3.51518661879033e-14	4.24222893568551e-13	DOWN
PNMA6E	3.9684417600885	1.57193829487383e-06	6.31641752030683e-06	UP
INSM1	1.76194600745443	0.000143141746739605	0.000401530258927425	UP
FOXS1	1.68750639810049	5.40214554866518e-13	5.51303006850342e-12	UP
CCDC170	-1.56321	1.06128128625238e-10	8.07451392937712e-10	DOWN
FGF3	4.02359094541712	0.00073613940149157	0.00178475308030739	UP
PTCH2	-2.1549	8.84051099067371e-17	1.46105815437532e-15	DOWN
ADIPOQ	-6.08936	3.07541185169342e-11	2.51388335605812e-10	DOWN
POU5F1	1.56375504443587	1.03529183089394e-11	8.94863142354764e-11	UP
KNDC1	-2.0428	3.33186053158018e-09	2.02555785518306e-08	DOWN
NSUN7	-1.66591	4.44002306833825e-07	1.94621738081458e-06	DOWN
IBSP	4.22657160998214	3.23224948967846e-27	1.94250576233235e-25	UP
NKX2-3	-1.68288	0.00336995780953456	0.00709404138959576	DOWN
GRIA3	1.96690370868213	1.69815305567979e-08	9.30907060529131e-08	UP
TRIM55	-2.96001	2.66794771856103e-10	1.9132261481959e-09	DOWN
AMY2B	-3.17807	5.32843744622317e-23	1.91748548342011e-21	DOWN
PDZD7	2.07690899346014	6.24064670966747e-13	6.33253570897411e-12	UP
C5orf46	-3.11727	2.3626235426999e-14	2.90830811128624e-13	DOWN
RBFOX1	-3.41629	3.61114018684343e-11	2.91784704368349e-10	DOWN
SLC5A12	3.64150426915721	6.92672527744196e-18	1.31947832953107e-16	UP
SLCO4C1	-2.51817	5.02024824827031e-09	2.97596848167973e-08	DOWN
RPS6KA6	-2.28606	6.96000498311731e-07	2.9641882353534e-06	DOWN
PHACTR3	1.69118191572451	1.50615917809789e-05	5.1167558374323e-05	UP
LAMB4	-3.34315	1.50693877466629e-18	3.14221380712834e-17	DOWN
TRIM46	1.61693606606154	1.30591322257109e-16	2.1190222826974e-15	UP
HOXA9	2.34849578185794	9.72497477548284e-10	6.40284303827345e-09	UP
NOBOX	7.52382562132385	3.15071370119055e-10	2.23517841226352e-09	UP
PAGE2	4.16386340007615	0.000330811807085068	0.000863506865261975	UP
SOX14	3.29320486715606	0.00599023387950842	0.0119503391656808	UP
ZNF471	-1.77562	1.42829740315596e-09	9.14407473060642e-09	DOWN
FITM1	-3.69705	6.66860250513492e-21	1.89837138938043e-19	DOWN
PLIN1	-6.0153	3.13651543938048e-54	3.99883314839301e-51	DOWN
PIFO	-4.07882	2.36781790186529e-42	1.01788464441856e-39	DOWN
HIF3A	-1.70901	4.66899606450915e-05	0.000144556653521984	DOWN
SLC6A4	-2.61475	1.34714675042068e-10	1.00945517834839e-09	DOWN
RBM20	-2.29864	8.21445180847587e-14	9.46544546994744e-13	DOWN
ARHGAP6	-1.73713	4.4799375631086e-17	7.80121029891956e-16	DOWN
KCNAB1	-1.8853	2.89431179498536e-33	3.855266509604e-31	DOWN
ACOX2	-2.79635	3.64704811246704e-38	9.16847348724286e-36	DOWN
TYRP1	-4.4292	1.61763656430366e-20	4.36810817492526e-19	DOWN
MGAT5B	1.8580197043227	7.03675323220518e-09	4.06206366240719e-08	UP
ZFP42	4.68237912413461	1.13333134692323e-13	1.27626695339008e-12	UP
FCRL3	1.71035368692304	2.58367333466133e-06	9.9883009205913e-06	UP
FHIT	-2.00943	6.88910173018401e-19	1.51246711909046e-17	DOWN
MAP6	-2.37405	3.30002163414369e-16	5.08653593677294e-15	DOWN
SLC24A2	2.3454017703996	1.74526336856572e-13	1.90994517875718e-12	UP
RSPH1	-2.84154	1.82991358458025e-21	5.56424660496983e-20	DOWN
CYP1A1	-2.40689	8.87715828198044e-05	0.000258902611397171	DOWN
LEXM	-1.94353	1.58989776290631e-08	8.75056588656021e-08	DOWN
NAT8L	-1.95027	1.18479787443719e-08	6.64178934071278e-08	DOWN
MYZAP	-2.58729	1.92719782182989e-21	5.84016195617006e-20	DOWN
NIPSNAP3B	-2.84407	3.21904387000692e-26	1.75951686514598e-24	DOWN
MEOX2	-1.83781	1.3662218512072e-08	7.59442348869428e-08	DOWN
TMEM52B	2.23838985383716	2.49555718895659e-09	1.53544295986509e-08	UP
VSIG1	1.70351504281664	4.23020224410117e-15	5.73309642027045e-14	UP
DACH1	-2.12757	2.75710096210046e-13	2.92577259646439e-12	DOWN
DSCAM	3.29296527012911	1.71146986927989e-14	2.13921748576868e-13	UP
BRDT	6.79256233248846	2.01940724649224e-14	2.50134628331992e-13	UP
DOK5	-2.10211	7.56515710016252e-12	6.65830814007894e-11	DOWN
KLF15	-3.11311	8.83674490536611e-19	1.9049161813512e-17	DOWN
ZBTB32	1.85997686304229	3.84191175903879e-11	3.09590442379609e-10	UP
ANXA10	3.16223426814744	1.50091229845992e-12	1.45755079516926e-11	UP
SLC4A4	-3.48898	6.68636703580438e-23	2.37738974545961e-21	DOWN
STAC2	-4.34992	3.02247774624622e-32	3.43025878101982e-30	DOWN
GRB14	-2.65915	2.08355861925389e-14	2.57723061642846e-13	DOWN
TCP11	1.57102132452202	0.00276442226084428	0.00593411580683218	UP
FAM72B	1.73855043841506	1.26867294048015e-24	5.61899337832014e-23	UP
PEBP4	-5.17728	1.78822970029529e-23	6.74801520519462e-22	DOWN
PCDHB4	-1.54148	7.34581445461353e-08	3.66653921142049e-07	DOWN
ANKLE1	1.93544357915932	3.60707094302653e-10	2.53974789988483e-09	UP
PCDHGB1	1.64899339109616	4.39765688819434e-05	0.000136867964773114	UP
EML5	1.5547720233631	1.10300379444856e-05	3.83052723999169e-05	UP
KCNQ4	-1.81814	1.58407593561913e-10	1.17425611604185e-09	DOWN
KCNA7	-3.01386	3.96997648122046e-13	4.11738002401534e-12	DOWN
CHRNA9	1.70074897178515	4.78451579151385e-05	0.000147672181156373	UP
C9orf152	-4.43669	5.50933461402216e-25	2.60148448480639e-23	DOWN
PRKAG3	-1.72144	0.000751915726536963	0.00182028262619805	DOWN
MAD1L1	2.55411065152067	2.21171145432227e-20	5.83976889766244e-19	UP
CIDEA	-4.63706	3.51106933595618e-28	2.39194948769014e-26	DOWN
CACNG6	-2.88674	4.35498034517056e-07	1.91128704649494e-06	DOWN
RNF157	-2.21149	1.81912762880646e-15	2.57490951994977e-14	DOWN
EYA1	-1.5806	5.49705445267449e-05	0.000168152399187296	DOWN
XCL1	1.58078643002552	6.399280489839e-09	3.71691368249711e-08	UP
ZMYND10	-2.13643	2.90139360661189e-15	4.02385194129104e-14	DOWN
CLEC2L	1.50719100066791	0.00602320849123538	0.0120107528052799	UP
PRKN	-2.70701	4.90296628717835e-23	1.77511247991575e-21	DOWN
LCE2B	1.78122627894149	0.021032662117414	0.0369536358040873	UP
ZAN	3.03197928150294	5.48194774381441e-17	9.42652073982114e-16	UP
ALB	2.44563501372891	8.88607391699323e-07	3.71968886830235e-06	UP
H3C8	2.78659008107103	2.63152122217033e-20	6.88710004318448e-19	UP
ERVH48-1	1.64596952993417	5.5087707495014e-05	0.000168424201966171	UP
DLG2	-2.85316	3.82577059184119e-26	2.05681262933053e-24	DOWN
ZNF415	-1.85781	8.77044415305616e-12	7.63627598477558e-11	DOWN
RNF180	-2.40982	2.89636787602114e-25	1.3897115650296e-23	DOWN
SALL3	1.95275001726883	0.00697084123150056	0.0137089626642853	UP
NOVA1	-1.72727	1.52631034081869e-07	7.22245844996627e-07	DOWN
SYT14	1.99844089237874	3.53564063424348e-07	1.57218858197837e-06	UP
ST8SIA6	-1.65967	1.82177444589957e-08	9.96227085933252e-08	DOWN
SALL1	1.84807125748439	1.18472097129264e-06	4.86437976867798e-06	UP
NDNF	-1.83361	1.35013910503207e-07	6.45211054503811e-07	DOWN
DCT	-4.44404	3.8710991866282e-10	2.71068063484216e-09	DOWN
PLIN5	-3.67234	8.51755267755332e-32	8.89063144688007e-30	DOWN
TAF7L	2.64146833087662	8.68231655293868e-08	4.28925181714372e-07	UP
LHX9	4.08491772036676	2.17966314494295e-17	3.93773355000878e-16	UP
CD80	1.94218015993181	5.21050872788979e-17	8.977062768736e-16	UP
SLC1A2	-1.56162	1.04909896674848e-05	3.65679736997259e-05	DOWN
ATP2B2	-4.40731	2.28686636947434e-24	9.76513823654247e-23	DOWN
B3GNT6	-3.01101	3.18255068468709e-08	1.67963770464163e-07	DOWN
PGR	-1.77737	4.79953990725826e-06	1.77144308942624e-05	DOWN
HP	-3.63492	1.02155514020079e-12	1.01017937381961e-11	DOWN
ABRA	-4.70757	5.85214288849673e-16	8.74831645031643e-15	DOWN
NCMAP	-4.60778	2.11573056617809e-35	3.5626108373314e-33	DOWN
P2RX6	-1.53888	3.43347296588595e-06	1.29784114714312e-05	DOWN
XPNPEP2	-2.32248	1.60597186082383e-10	1.18843249352589e-09	DOWN
RBP4	-2.20858	1.00894260196791e-05	3.52760049857552e-05	DOWN
TNFSF11	1.84150598173301	5.59869820382841e-10	3.82145943556915e-09	UP
GNA14	-2.78554	1.10488026691138e-35	1.95257503802982e-33	DOWN
MUC3A	1.63122522793567	6.16305518931116e-06	2.24132787436868e-05	UP
LBP	-2.31453	8.72680076807921e-08	4.30884279140929e-07	DOWN
C20orf85	-3.46931	3.22142691089172e-07	1.44108393314552e-06	DOWN
FABP7	-6.24756	7.30020195640112e-40	2.45851518339252e-37	DOWN
ESRRG	-4.17843	1.79578650351275e-22	6.01146218212854e-21	DOWN
C11orf87	3.81370252291421	7.74251136981607e-11	6.01375480591153e-10	UP
EFHC2	-1.72285	1.84248224560839e-07	8.59327556881738e-07	DOWN
ABCA9	-1.6497	3.85860243459358e-10	2.70299037892704e-09	DOWN
CCNP	2.98716772585198	4.19420916246902e-18	8.2447620419504e-17	UP
NTRK3	-3.06036	1.47558837407202e-15	2.10365630102328e-14	DOWN
ACSM3	-2.38708	9.94253499023977e-20	2.39816631136202e-18	DOWN
HMSD	2.10983822811417	1.54058681989584e-08	8.50276256905406e-08	UP
MKRN2OS	-1.52705	3.21609275132085e-11	2.61402730047022e-10	DOWN
SOX17	-1.79309	1.42958001725606e-17	2.62786547147305e-16	DOWN
THRSP	-8.90674	2.60151811871304e-68	7.73908281681817e-65	DOWN
TRPA1	2.41264242498565	7.92965065488749e-15	1.03918013611664e-13	UP
RPRM	-1.80063	2.63696920955107e-05	8.55301897533655e-05	DOWN
GJB7	2.23876982067916	1.60483628159171e-06	6.43412461593225e-06	UP
RIC3	-1.78994	8.80227636084753e-07	3.68547573926267e-06	DOWN
SLC16A11	-1.75146	4.22034265901588e-09	2.53121290728409e-08	DOWN
PDE1A	-1.70467	2.97545982930467e-14	3.6251865183112e-13	DOWN
CACNB4	-2.92051	8.5784875567748e-20	2.09176809290811e-18	DOWN
OXGR1	-1.94381	1.32215635547662e-06	5.38793807965805e-06	DOWN
FSD1	2.55696279530333	4.01968510154011e-18	7.94544400635543e-17	UP
ZNF626	-1.98616	1.15811891713754e-14	1.48928418962449e-13	DOWN
BEST2	2.38416838523046	6.24472169328497e-07	2.67808835904477e-06	UP
JPH3	2.25567875086546	1.86049786444695e-09	1.16560289162912e-08	UP
RSPO3	-2.42892	1.99046221519542e-15	2.80408524696314e-14	DOWN
NTF3	-1.71157	4.08058711032821e-07	1.80104845035233e-06	DOWN
ADGRG2	-2.13325	1.66139014049123e-09	1.05119293220943e-08	DOWN
AGR3	-3.95666	3.5832255941108e-09	2.1680336823486e-08	DOWN
NNAT	-2.15188	3.63329221415036e-17	6.36414452702354e-16	DOWN
SPDYC	4.76601844731447	2.05186886766109e-13	2.21828027976274e-12	UP
DLGAP3	1.67324899864057	3.71759226707109e-08	1.9385131281026e-07	UP
SAGE1	3.90054317921105	0.000103237714808141	0.000297880693761803	UP
NXPH3	-1.75525	7.34649905022802e-13	7.39163819320857e-12	DOWN
GLRB	-2.77852	1.63209577483181e-19	3.80801012875464e-18	DOWN
PLCD4	-1.60068	7.95980753706568e-08	3.94651679803015e-07	DOWN
SLC6A1	-3.11659	2.38786007878181e-27	1.45463872171251e-25	DOWN
GRIN3B	1.81432143842696	1.1966437644004e-07	5.77579625494394e-07	UP
ART3	-2.79865	5.3242192189925e-12	4.76589713339003e-11	DOWN
TOGARAM2	-2.47212	1.47027080976524e-17	2.69710829224048e-16	DOWN
SOX30	2.47755070067232	1.80676667779346e-09	1.1362802230817e-08	UP
LCE1A	2.44738903258025	0.000277012801694343	0.000735117677288482	UP
NOX5	1.61287723306303	6.01917902987331e-08	3.04783904976478e-07	UP
SLC8A2	1.81023220214733	1.02307134876025e-05	3.57424163320056e-05	UP
GRP	3.5531871165619	2.5041853599268e-15	3.48924312953422e-14	UP
PPIL6	-1.53904	3.08060225984099e-12	2.86682323961949e-11	DOWN
MYOC	-6.90486	8.30106115117402e-23	2.91091631605707e-21	DOWN
AMH	2.16841336327825	4.9907592511874e-09	2.96045403371365e-08	UP
CALHM6	1.61209145932566	9.36733838853316e-07	3.90648651628337e-06	UP
NGB	4.54921	3.5148377914021e-14	4.24222893568551e-13	UP
SCN2B	-2.69322	8.29856120594201e-16	1.21709958064798e-14	DOWN
SYN2	-2.52963	3.35851483940687e-10	2.37504482442841e-09	DOWN
KLHDC9	-1.6246	6.31710975996695e-08	3.18154887431292e-07	DOWN
HOXA11	5.15900596208941	5.3666163851851e-35	8.70806689628808e-33	UP
CCSER1	-1.56216	9.57937373363231e-06	3.35654184867694e-05	DOWN
DPF3	-2.37439	3.58757653063703e-20	9.26695419614189e-19	DOWN
CDO1	-2.34701	4.53137461180819e-10	3.12883966909727e-09	DOWN
TMSB15A	1.65414536117384	1.83716867360183e-05	6.13615712109263e-05	UP
SERPINA5	-3.64252	1.14622270239589e-19	2.74517392563335e-18	DOWN
EZHIP	3.94597262529023	0.000103726069764282	0.000298999777006245	UP
CFAP43	-1.91922	1.54733472577622e-13	1.70483811854195e-12	DOWN
CTNNA3	-3.83746	2.67604957759812e-15	3.72000069396797e-14	DOWN
KCNJ18	1.7474156946379	0.000441753340452039	0.00112176061654979	UP
GREM2	-3.6939	1.9663217304481e-23	7.38881611931959e-22	DOWN
EPYC	3.85131959621615	8.94621355274599e-13	8.91574347866907e-12	UP
TEX15	2.66823064868917	6.72643513151226e-05	0.000201476993895557	UP
SLC27A6	-3.63127	6.28301761958773e-13	6.36828969290297e-12	DOWN
GATA4	3.95243332595723	4.04780471030346e-08	2.10271438516317e-07	UP
RNF225	-1.51532	2.13894651563204e-05	7.05303091770113e-05	DOWN
ACSBG1	-3.35793	7.30216896433137e-25	3.35918592382347e-23	DOWN
SLC38A3	-3.65376	2.86116219377049e-25	1.38024010801647e-23	DOWN
AMZ1	2.4215193085155	2.10675705390058e-15	2.9632392951199e-14	UP
FAM72A	1.81131509953062	5.22584696036231e-28	3.45467194057433e-26	UP
RASGRF1	1.84408304787357	2.68964869618659e-11	2.21334898931463e-10	UP
TTYH1	-2.19059	1.11763160103999e-14	1.44137329819096e-13	DOWN
SEC14L5	-3.03341	5.83718830932473e-24	2.3625390959895e-22	DOWN
AL590560.2	-1.99537	3.12345678502837e-05	0.000100090808179482	DOWN
FAM110D	-1.84773	1.53067043456845e-19	3.59486007718584e-18	DOWN
PCP4	-3.20001	2.62722116150661e-06	1.01456664889077e-05	DOWN
LDLRAD1	-4.89452	2.43731050433335e-22	8.05621392441593e-21	DOWN
XKR9	1.52964382375736	5.99044109600162e-08	3.03414821573589e-07	UP
TBX4	2.00428856423596	7.45174804242915e-07	3.16380235036436e-06	UP
SLC13A2	-5.48853	4.94645735779986e-29	3.72528765313796e-27	DOWN
C16orf89	-5.12721	9.16240155245663e-32	9.50812240173246e-30	DOWN
FREM1	-1.50632	8.19492472737877e-07	3.45876593660401e-06	DOWN
HPN	-1.70266	0.000179129858121783	0.000494095014312427	DOWN
GRM4	1.74866737152552	9.1551248718741e-07	3.82603193252355e-06	UP
GASK1A	-1.69631	1.011401934614e-07	4.93777711458567e-07	DOWN
C2CD4B	-1.68697	1.4426464735113e-08	7.98938780816108e-08	DOWN
TMEM26	2.04462206016332	5.67832323064725e-16	8.52417084472858e-15	UP
HMGCS2	-5.25899	2.87133231076938e-18	5.75847308032839e-17	DOWN
KRT71	-2.90836	9.57754664635253e-15	1.24417489149015e-13	DOWN
MS4A8	-4.14385	2.2470529846087e-08	1.21134547636003e-07	DOWN
CD302	-1.59543	2.84423696972679e-13	3.00929375652955e-12	DOWN
NELL1	-1.83004	0.00026227622184624	0.000699337956936592	DOWN
TMEM200C	-2.26906	1.2156789181941e-09	7.87324129566275e-09	DOWN
DISP3	3.79303122747187	5.69645012541166e-19	1.25836557287714e-17	UP
TCEAL7	-1.65422	1.95920285811681e-09	1.22443318678316e-08	DOWN
STBD1	-1.57389	5.16962428460803e-15	6.93779126736607e-14	DOWN
TACR1	-2.74089	3.31118341646705e-15	4.57440501552015e-14	DOWN
SYT5	2.59710161799425	2.52014871639204e-11	2.08347079383425e-10	UP
TMEM150B	1.50147139118328	2.39256564358316e-09	1.47665643749363e-08	UP
CYP2F1	-5.54043	3.53841662426744e-22	1.14666151841842e-20	DOWN
SLITRK5	-2.9421	1.13644127758804e-09	7.41115833528274e-09	DOWN
CSAG3	5.11770708193251	8.63342864538967e-23	3.02153074297177e-21	UP
WNK4	-1.86693	1.25304835664089e-07	6.03173142332344e-07	DOWN
FOXI3	2.78299758617119	4.38061932373871e-07	1.92159435510966e-06	UP
ITGB1BP2	-2.58932	2.35736191864255e-17	4.24158799252529e-16	DOWN
HOXA13	4.62814136185541	4.92910360719485e-25	2.33988218842609e-23	UP
FAIM2	-1.93779	1.24302973424091e-13	1.39102430886934e-12	DOWN
FGF10	-3.453	5.89432263883504e-18	1.1398457722705e-16	DOWN
EMX1	2.34953427893177	2.52466724367157e-10	1.81704780775378e-09	UP
GPR19	2.01301545705014	3.32638048371731e-15	4.59184572729082e-14	UP
PPDPFL	-4.63727	1.05818863763729e-08	5.97253107995812e-08	DOWN
HCAR1	-2.73547	9.99090038824343e-10	6.56098532118311e-09	DOWN
CCR8	1.62652131406344	1.89612469422843e-08	1.0334024325888e-07	UP
SHISA6	-1.63394	0.000227247699807718	0.00061382327389043	DOWN
ZNF135	-1.84113	2.45707619798163e-12	2.31431942257383e-11	DOWN
SFTPA2	-1.59813	0.00431824757921822	0.00889206287972612	DOWN
DDO	-2.01067	1.2639463249534e-13	1.41156937417526e-12	DOWN
SFTPB	2.16776914888986	1.04502004250268e-06	4.31636797532397e-06	UP
TFF1	-4.21858	3.94253739309394e-08	2.04922393504175e-07	DOWN
SPTBN4	-1.83771	5.96447038630244e-12	5.30707038510031e-11	DOWN
LRRC10B	-3.55883	2.07285052955483e-27	1.28021830802852e-25	DOWN
KRT35	-4.41647	7.53070605513594e-19	1.63921429729416e-17	DOWN
IL17D	-3.00216	1.03949947261958e-26	5.90892550534613e-25	DOWN
HOXA7	2.17443182031837	2.46016530768501e-08	1.31985243693627e-07	UP
PPEF1	3.41921623856077	5.69286844594536e-31	5.32000046553292e-29	UP
CFAP46	-2.75722	1.05565906298798e-14	1.3663856863867e-13	DOWN
SCGB1A1	-3.02758	8.3628269009374e-05	0.000245264701536036	DOWN
PDE1C	-1.58047	2.39942506834054e-10	1.73109692986299e-09	DOWN
CA8	-3.90163	7.40454545906143e-30	6.20487004219659e-28	DOWN
PLP1	-2.89076	1.60680912079705e-10	1.18855930365133e-09	DOWN
BHMT2	-1.98266	3.06269584830558e-14	3.72892620712185e-13	DOWN
SLC30A3	1.50577154969893	1.5235673186883e-05	5.17097415312178e-05	UP
KRT25	-3.41932	2.91996268029716e-12	2.72728487078095e-11	DOWN
C20orf204	1.83035776459801	1.04341047963587e-10	7.94532152347299e-10	UP
ADAMTS20	4.71002226724766	4.13118543678844e-20	1.0594472537534e-18	UP
PRR20G	4.82590062091689	6.52550208988404e-19	1.43440500988104e-17	UP
VSIG8	-2.47976	4.43710549692934e-06	1.64584156306508e-05	DOWN
SCUBE1	-1.51799	6.71834307284611e-09	3.89210339199059e-08	DOWN
ABCC6	-2.18155	1.42583957676496e-20	3.86938024495871e-19	DOWN
KIF19	-2.74982	2.91768695119772e-24	1.22824986773415e-22	DOWN
DNASE1L2	-1.57573	4.70336355912175e-06	1.73702330160902e-05	DOWN
KRT33B	-4.89069	1.31307396311594e-23	5.04137285025796e-22	DOWN
FAM133A	3.1810234982951	1.22002888151624e-05	4.20879310131105e-05	UP
SLC19A3	-2.24987	9.55255132926955e-17	1.57436277632624e-15	DOWN
STK33	-2.62133	1.77900168550184e-12	1.7090097462068e-11	DOWN
BCL2L15	-2.32255	1.15430736127685e-11	9.93405597465311e-11	DOWN
CCDC60	-3.1859	2.17099310951642e-07	1.00181116886656e-06	DOWN
MYADML2	-3.17396	4.11976040428224e-09	2.47171776322802e-08	DOWN
NKX3-2	2.37175114662222	2.06290453167808e-11	1.7246268377481e-10	UP
CLDN6	2.05916277567053	8.11399861445371e-06	2.87525831386508e-05	UP
GDF10	-3.55431	1.90742809450165e-19	4.41006270191191e-18	DOWN
EXTL1	-4.37217	1.07868580140757e-23	4.20381285356412e-22	DOWN
FOXL2NB	2.98120892895737	1.77612722500515e-13	1.94134077398144e-12	UP
ASB16	-2.43354	4.64249462858648e-20	1.18039724537949e-18	DOWN
F10	-2.554	6.00454540446829e-23	2.14350261848709e-21	DOWN
CDH22	-2.05091	6.71924385421687e-06	2.42384364498619e-05	DOWN
ASB11	-4.7754	8.21321107030086e-14	9.46544546994744e-13	DOWN
BMX	-1.63663	1.21155268270614e-09	7.84936618280288e-09	DOWN
MAPK4	-1.65704	0.000263687897143998	0.000702892066326645	DOWN
GABRG3	1.80268911170495	0.0110805839431683	0.0208033388873053	UP
CLEC17A	1.84820515344659	1.32065125955617e-06	5.38303364508289e-06	UP
CLCN1	-2.47463	2.18457676711561e-15	3.06544895567976e-14	DOWN
FNDC11	1.54813151584015	3.47416976900891e-09	2.10704914057221e-08	UP
ALX1	1.8598145260229	0.00041126883241998	0.0010528883232737	UP
MYH15	-3.58845	4.26480331975043e-24	1.75802481418534e-22	DOWN
ECRG4	-3.56711	1.15116956347805e-14	1.48141496312326e-13	DOWN
FBXO43	2.11832815023905	1.49781992341562e-14	1.88404424334358e-13	UP
TCEAL2	-3.89267	6.0656529425685e-18	1.16665775185243e-16	DOWN
CTSE	1.73106708839695	8.17062573648248e-05	0.000240259470791558	UP
CDH19	-2.60483	5.24279098307442e-09	3.09248434424637e-08	DOWN
IGF1	-1.69804	1.64632872393991e-07	7.74929361645662e-07	DOWN
ERICH3	-4.32728	9.91611057837372e-21	2.76551027677176e-19	DOWN
IFNE	1.89331191455233	1.04879284838557e-07	5.10635666962196e-07	UP
ERBB4	-4.58517	8.16003763277528e-24	3.22945702233716e-22	DOWN
RSPH4A	-2.47526	1.80026296627136e-22	6.01146218212854e-21	DOWN
DHRS7C	-5.60366	2.38259303915228e-11	1.9777925870364e-10	DOWN
HTR2C	3.5505532177708	2.07982057835574e-08	1.1252718248885e-07	UP
FSTL5	1.84299878489853	0.00476155124325289	0.0097008250360485	UP
FAM24B	1.53238939818602	1.34174996686257e-09	8.63023248956035e-09	UP
AADACL3	4.21178534168845	3.85687750407867e-07	1.70779971645498e-06	UP
FGF5	3.02543671581267	1.42275761057497e-11	1.2133206206953e-10	UP
CT45A10	9.72728751772297	5.40271122337884e-14	6.3947607842234e-13	UP
FBXO39	1.73917208384046	2.00795111709807e-11	1.68025876648305e-10	UP
ADGRD2	2.42247019148069	8.65104721385845e-15	1.1270988446727e-13	UP
TLX3	6.56497383910472	5.84983110314914e-10	3.97766229943272e-09	UP
CEND1	1.53284909996395	2.3184825041615e-09	1.43540042375229e-08	UP
AC068831.6	1.66946813033767	3.00965457440069e-12	2.80665227264774e-11	UP
PEG3	-2.90218	2.74906878703746e-10	1.96665846812952e-09	DOWN
OMG	-2.68829	1.7364959279292e-27	1.08753388833713e-25	DOWN
SGSM1	-2.04849	2.36353635048017e-10	1.70865776912599e-09	DOWN
MYRIP	-3.86607	6.41299788777527e-29	4.78935561920087e-27	DOWN
SOX1	3.22202589290314	7.15928165231866e-08	3.58125773260921e-07	UP
PDZK1	2.69570622829136	3.37814564058872e-14	4.09623108280353e-13	UP
MGAM2	-4.86203	1.0878073095e-12	1.07035681737957e-11	DOWN
FBP2	-5.51044	1.50345258183459e-29	1.21977841514389e-27	DOWN
VWA3B	-2.19064	3.49896942164302e-14	4.22837543716359e-13	DOWN
EFCAB6	-1.88437	1.7214378802632e-14	2.14753449139375e-13	DOWN
CALML6	-5.42095	4.11631242265326e-38	1.00646658125942e-35	DOWN
KRT32	-3.36816	1.07800453540614e-19	2.58967738256584e-18	DOWN
HHIPL2	2.45532314423162	3.45682562780416e-09	2.09724271348322e-08	UP
TOX3	-3.63377	1.60342305430004e-09	1.01848747673315e-08	DOWN
MICU3	-1.80086	8.96626624906755e-12	7.79916599803151e-11	DOWN
SLC8A3	-2.57565	8.59873967055495e-10	5.69706400815647e-09	DOWN
SPANXB1	4.4173058168573	5.66296697058201e-07	2.44386599269628e-06	UP
CLCNKB	-6.26303	1.27302657368632e-46	1.03282960516942e-43	DOWN
KLHDC7A	-3.47918	1.68545679377677e-14	2.11113812716643e-13	DOWN
GCK	1.68774316682833	2.23148700473551e-06	8.74227645907026e-06	UP
KIR2DL4	1.62856497488908	1.36484913915498e-06	5.54293339812908e-06	UP
SEZ6L	-2.02463	7.26829408405277e-06	2.60401005833517e-05	DOWN
PKHD1L1	-2.18372	2.61509610644954e-09	1.60456687535297e-08	DOWN
CDNF	-2.54036	1.2027524048442e-35	2.05302603439294e-33	DOWN
LRP1B	-2.07139	1.04334325704277e-06	4.31079485994361e-06	DOWN
CLDN14	2.3743592216188	9.66164974493681e-13	9.59125619006546e-12	UP
ZDHHC15	-2.7978	1.1576447589441e-15	1.66904695495907e-14	DOWN
PTGES3L	-2.19206	1.25632850402285e-17	2.32616260044646e-16	DOWN
HTR1D	3.44211338336129	1.87970761517686e-22	6.25949649688279e-21	UP
SLC26A4	-2.97414	1.69077323792281e-24	7.34272786464335e-23	DOWN
CA14	-1.54256	2.16851953313013e-16	3.4162316987502e-15	DOWN
AC010255.2	-1.7029	0.000448527935681284	0.00113702245760194	DOWN
VGLL2	-2.97773	6.09691013005697e-07	2.61847326543279e-06	DOWN
TMEM233	-2.36041	1.46024159035107e-14	1.83936853536882e-13	DOWN
KLHL38	-3.69097	4.09909220439266e-16	6.23739955295861e-15	DOWN
SULT4A1	1.5107184769432	0.00388188627849313	0.00807267717404449	UP
PCK1	-2.73971	6.68186513127492e-07	2.85322035234751e-06	DOWN
C9orf24	-2.27407	5.22186356448327e-13	5.33514841227601e-12	DOWN
SEMA3E	-2.53479	1.31322411518159e-10	9.85750816598351e-10	DOWN
ABCD2	-1.62974	1.70836001332195e-07	8.02223569528635e-07	DOWN
SCO2	2.43182209044689	5.22283155451159e-14	6.19417411405165e-13	UP
ENTPD8	-2.87462	8.27840065761945e-10	5.50116058592143e-09	DOWN
MFSD6L	-3.34282	1.34684115279741e-17	2.47832657075062e-16	DOWN
WDR49	-2.6772	4.70593726929828e-08	2.42064191123069e-07	DOWN
FOXG1	3.11746408293472	0.000121129700979773	0.000345319283307455	UP
ENPP3	-4.412	1.23660939102824e-29	1.02661586141689e-27	DOWN
CACNB2	-1.53254	3.76560613544373e-13	3.91680092724563e-12	DOWN
KRTAP11-1	-5.9297	4.49588618789629e-12	4.08589982524241e-11	DOWN
TSBP1	2.41187710112994	3.74624697352400e-09	2.25977567524264e-08	UP
KCNB1	-3.60646	1.63644228187656e-31	1.63177979269356e-29	DOWN
LMO1	-1.52691	1.82830051427813e-05	6.11111158789332e-05	DOWN
DLL3	2.58836817198552	3.42710626081311e-13	3.58981335969796e-12	UP
OTOP2	-1.84573	4.28902751754768e-06	1.59489275334809e-05	DOWN
SP9	2.55849	5.63796821039232e-08	2.86374771164748e-07	UP
TRPC4	1.50239144274084	1.00220586532042e-10	7.6544169833565e-10	UP
LBX2	2.18653839128636	8.46530040233798e-24	3.33547785610001e-22	UP
HOGA1	-1.60721	3.64507920358293e-09	2.20321770080433e-08	DOWN
CALHM1	1.92361939457041	4.69557224073583e-05	0.000145329060039698	UP
KCNG3	1.64149908074961	5.85546839271125e-05	0.000177866329716649	UP
GDF6	2.15030221258488	1.4512812226306e-08	8.02973296426954e-08	UP
NPSR1	3.30106520951196	5.55865278023355e-14	6.56193078534316e-13	UP
CCDC151	-1.95379	7.96131997850464e-10	5.3062584128577e-09	DOWN
POU4F1	2.94967952956953	1.85498299735548e-07	8.64029006257777e-07	UP
PRB1	-6.12724	2.87289404021173e-11	2.35653886598066e-10	DOWN
EPO	2.35523665738139	3.83944212315144e-12	3.52884667642276e-11	UP
ERICH5	-1.67578	7.49416200933047e-05	0.000221792899526678	DOWN
TEX101	-1.50705	0.000122930439571963	0.0003500056493731	DOWN
DMBX1	3.1220882871208	3.97286169910266e-13	4.11797958578882e-12	UP
IFNG	1.88904113056969	9.2359679617688e-07	3.85620566431839e-06	UP
CHRNA10	-2.56577	1.26012015202387e-28	8.96091019660321e-27	DOWN
DCD	-5.93054	1.57156053538332e-09	1.00074149111869e-08	DOWN
ACADL	-2.28377	3.30310727056729e-06	1.25254220676345e-05	DOWN
PTPRR	1.70681059085913	1.0920502120415e-07	5.30539037417765e-07	UP
KLHL33	-4.49979	1.03702022860022e-26	5.90892550534613e-25	DOWN
RAB9B	-2.15304	5.95311383496474e-12	5.29960742345564e-11	DOWN
MAGEA9B	7.05804673527783	1.77531370840478e-10	1.30401540663856e-09	UP
SFTA2	-4.06948	1.9835311960558e-16	3.14702651719111e-15	DOWN
ACTN3	-4.40793	1.5186802357603e-26	8.41829923232474e-25	DOWN
MOGAT2	-2.16374	1.74717379387995e-05	5.86631020447013e-05	DOWN
H2AC13	2.62116181905478	2.13027264340163e-20	5.66665222236596e-19	UP
HMX1	1.95885242625448	6.91909824477947e-05	0.000206372493728082	UP
RTP3	3.56327288728606	4.00191040289092e-10	2.79569858243444e-09	UP
KCNJ16	-3.93186	8.38830836792783e-11	6.47030752200276e-10	DOWN
SP8	3.58008439948736	1.05363456744856e-12	1.04008247255718e-11	UP
TIMP4	-3.66478	1.37998985441832e-30	1.25032684830013e-28	DOWN
TPO	-1.69352	1.08947132129036e-07	5.29430264462609e-07	DOWN
KCNIP2	-2.30096	2.48371689980311e-21	7.4257726875353e-20	DOWN
GPIHBP1	-2.76268	3.39504561904003e-19	7.69012300180781e-18	DOWN
PRPH2	-1.83253	5.56368784298558e-11	4.39602763654049e-10	DOWN
FEZF1	2.28781240995573	8.2717853590809e-05	0.000242873987291059	UP
MPO	-4.85037	3.86455973299043e-52	4.59856844494308e-49	DOWN
KCNK9	2.35187807273645	6.29682432601528e-11	4.94901001299193e-10	UP
VIL1	2.52534826826091	5.08193671741746e-07	2.20699485326482e-06	UP
ASB15	-4.22764	1.63810176803046e-11	1.38570987950596e-10	DOWN
CFAP70	-1.64389	2.02399006920034e-13	2.19079434476391e-12	DOWN
FHL5	-2.00257	2.22821221736678e-11	1.85414265117854e-10	DOWN
SCGB2A1	-4.03144	6.53164809176094e-13	6.60903553230392e-12	DOWN
DNAH6	-1.74903	1.30153833377692e-07	6.24661406818616e-07	DOWN
BRINP1	-2.55761	2.14104863384337e-11	1.78494054486083e-10	DOWN
FAM240C	-4.37167	8.31654765701113e-25	3.79647210051129e-23	DOWN
CXXC4	-1.89343	1.50153027742607e-08	8.29746561045759e-08	DOWN
ANGPTL7	-3.45825	2.5549052128369e-13	2.72253750112991e-12	DOWN
MEIOB	1.76552069971139	0.000266453757491684	0.000709523066905724	UP
CCDC141	-1.53633	8.39329398426546e-07	3.53329963031024e-06	DOWN
MOV10L1	1.74500011633297	3.77955568290016e-09	2.27832790895255e-08	UP
C1QTNF7	-3.02942	2.24726552999472e-22	7.46954235472547e-21	DOWN
IFNK	4.40388242415018	4.47617519731951e-12	4.07213308343302e-11	UP
PLAAT5	-2.18723	8.50181898670684e-07	3.57308611004781e-06	DOWN
SLC14A1	-1.78225	3.39182148649166e-10	2.39575076028451e-09	DOWN
CBS	1.74520004185408	3.7988369015046e-05	0.000120094650823513	UP
SMCO1	-5.3444	7.43572357322631e-32	7.85326805079979e-30	DOWN
SUN3	4.44664756115887	4.2653472948825e-22	1.37175106065509e-20	UP
PKHD1	2.11737145457052	3.73202572709334e-06	1.40119745904268e-05	UP
AQP4	-4.84463	8.44222417912984e-17	1.40433606126084e-15	DOWN
GJB1	-4.84335	1.03351920330093e-20	2.86894000928745e-19	DOWN
ADRA1B	2.02859773764868	1.23913596106779e-08	6.92899052916634e-08	UP
KCNJ10	1.9640211159001	2.60858293425072e-07	1.18504954933676e-06	UP
MUC12	1.73061445530933	1.36157536262891e-08	7.5780351255265e-08	UP
HRCT1	-1.54424	4.66830387654604e-06	1.72478898556138e-05	DOWN
RDM1	2.03734118137411	8.64206834507415e-13	8.6319125848477e-12	UP
FAM72D	1.82306439791472	3.81791220111883e-19	8.57181319217233e-18	UP
ADRB1	-1.63865	2.166850608263e-07	1.00015817188741e-06	DOWN
NECAB2	2.26812699797821	2.34450840652372e-09	1.44900036523691e-08	UP
FSD2	-4.9775	1.26192085362093e-29	1.04277894982777e-27	DOWN
PRMT8	2.32758240522657	2.32364227048394e-05	7.60863894438962e-05	UP
KLK3	-2.13786	0.00463184711161219	0.00946791560869972	DOWN
NKX6-1	2.75939646298923	2.67282945830558e-14	3.26762554803399e-13	UP
SLC5A8	-5.50167	6.96513716984467e-18	1.32538095250061e-16	DOWN
GOLGA6L7	4.31499997499719	6.64827400205502e-09	3.8540124281481e-08	UP
GBX2	3.72967616858275	1.68073394159124e-24	7.31693173742977e-23	UP
NEK10	-3.68872	6.0688142598741e-43	2.92762880336467e-40	DOWN
FRMPD1	-2.55298	1.10629304534143e-12	1.08734716774775e-11	DOWN
ANKRD31	-1.53489	2.31969101907619e-05	7.59709449531944e-05	DOWN
RHBG	-1.76307	6.46476814304038e-07	2.76846560904817e-06	DOWN
NRG2	-4.04943	1.69449251191902e-39	5.21465462849011e-37	DOWN
AQP7	-4.29112	7.07961819885207e-34	9.94992954577248e-32	DOWN
APELA	2.07882122195359	3.09739685717193e-08	1.63857251048197e-07	UP
LVRN	-1.92247	2.08114567646397e-08	1.12564755088501e-07	DOWN
CFAP61	-2.93595	6.0695747787671e-21	1.73337344361942e-19	DOWN
DNAH7	-3.00292	1.36283336205573e-22	4.67792551525628e-21	DOWN
TERT	2.80355864849438	1.20551535503356e-18	2.55853074577812e-17	UP
TMEM100	-2.44463	7.61952204085555e-14	8.81976970864012e-13	DOWN
SERPINA9	2.96566729723034	3.79034156413673e-10	2.65934774285678e-09	UP
TMEM178A	-2.72048	8.23422470283944e-14	9.48210817554718e-13	DOWN
LRRN4	2.48189724443772	4.10649529568087e-10	2.85869089440748e-09	UP
TLX2	4.25002283766864	1.57903339540831e-21	4.83433397506738e-20	UP
KCNK15	-1.72219	3.79127819094951e-08	1.9752050329906e-07	DOWN
HOXD4	2.20917721420679	2.65981815240807e-11	2.19082114454692e-10	UP
PRR4	-4.81649	8.66971408210155e-50	9.10268980302533e-47	DOWN
GABRG2	4.35350723372961	7.57316755835117e-08	3.77368698350112e-07	UP
DNAI3	-2.71479	1.49525788690572e-23	5.6905880646866e-22	DOWN
PTX4	2.94218800144578	7.84526035343422e-07	3.31982105378017e-06	UP
SERPINA3	-2.39798	7.88700831899644e-08	3.91477228825827e-07	DOWN
TFAP2B	-4.59383	5.7768267567616e-12	5.15037866041148e-11	DOWN
ESRRB	-1.76993	2.2183576414413e-05	7.29466940716391e-05	DOWN
TEX29	1.90158287423331	9.71111037115608e-09	5.52017863104347e-08	UP
MLANA	-3.03727	2.36185747338745e-34	3.54258773466325e-32	DOWN
SIGLEC15	1.77202097738318	9.83570207229736e-08	4.81639084467587e-07	UP
KRTAP3-1	-6.13793	1.06811546278728e-14	1.38150673154276e-13	DOWN
MYOD1	-2.37264	0.000275602171798525	0.000731591785311106	DOWN
RSPO1	-2.12952	2.76619657317981e-09	1.6937853390973e-08	DOWN
MIOX	3.81910477989248	2.38587404000888e-14	2.93288331543516e-13	UP
ROPN1L	-2.22862	3.18653910554043e-17	5.62577017752632e-16	DOWN
INSYN2B	-2.18344	2.52826549456576e-10	1.8189041036882e-09	DOWN
C16orf71	-1.78654	2.02576956581517e-21	6.10776367909375e-20	DOWN
VAT1L	-1.67826	1.28518999508616e-06	5.25288670077694e-06	DOWN
ONECUT3	4.42780412267106	1.94392477138039e-18	3.99276331925991e-17	UP
VAX1	1.85953129890864	0.000165625488099515	0.00046033156915108	UP
H1-4	1.66999156911797	3.51696446715546e-10	2.48021725698371e-09	UP
ANKRD34B	2.64539140176959	3.31253067828908e-06	1.25584876968525e-05	UP
TLCD3B	-2.39606	9.73062466262567e-09	5.52775046477421e-08	DOWN
SVOPL	-1.6699	0.00017884671295421	0.000493390259585732	DOWN
HSD3B1	-5.48159	1.46150434032778e-09	9.33991799875061e-09	DOWN
SOWAHA	-2.0978	1.13536044042888e-07	5.49600044969007e-07	DOWN
KRT33A	-4.51636	1.41619843152243e-29	1.15423405498831e-27	DOWN
PSG5	3.41015821585742	3.62755531141676e-12	3.33925914148932e-11	UP
ADHFE1	-2.41889	2.06450926096579e-19	4.74252584285435e-18	DOWN
TTBK1	1.57011689284516	5.67326455844285e-11	4.47468400811517e-10	UP
RXRG	-1.80854	3.27715173671539e-06	1.24375677968601e-05	DOWN
DCSTAMP	2.16928128198177	5.97901267391648e-07	2.57155174016229e-06	UP
NEU4	-2.7743	1.06125441152175e-12	1.04653756857744e-11	DOWN
ANXA13	2.62093931784321	1.14627267827613e-11	9.86966764811896e-11	UP
ASB10	-4.02851	6.21725383078037e-09	3.62297628552396e-08	DOWN
ZNF418	-1.70802	1.62963344623759e-11	1.37985424012783e-10	DOWN
LBHD2	1.90991361576664	0.000242357573816289	0.000651187766829286	UP
CDX1	2.60216255965887	4.78159954936448e-16	7.22053894725944e-15	UP
SYT16	2.76017093536267	2.63165739431554e-13	2.79764459982954e-12	UP
HYDIN	-3.13048	6.11997743690835e-17	1.03934802351453e-15	DOWN
FAM166B	-3.36725	9.05980989651813e-46	6.46834187371808e-43	DOWN
TLE6	-1.50943	5.1113556779506e-08	2.61561317361641e-07	DOWN
CHRM1	-5.67833	5.95168895221777e-20	1.4836829065382e-18	DOWN
ZNF727	-2.14818	7.88407740755821e-11	6.11307114020445e-10	DOWN
CDH20	-3.10378	1.4813339985241e-20	4.01218976322559e-19	DOWN
SPINK1	2.03879925010217	6.188310844615e-06	2.25005419159774e-05	UP
KCNT1	-2.81426	3.29697167089195e-15	4.55829956264527e-14	DOWN
NEK5	-2.27181	2.96411188519591e-42	1.23038216369446e-39	DOWN
DRC1	-1.87053	5.71644559631116e-09	3.3521875009195e-08	DOWN
FANCG	1.5193020966907	2.43407797920787e-09	1.49916693757355e-08	UP
RGN	-3.59717	2.77874854059327e-44	1.54993383440779e-41	DOWN
CHST4	-1.98311	0.000357628749112236	0.000927268382176684	DOWN
TBX5	1.82365892293133	0.000960533701453312	0.00226900026961887	UP
LHX3	2.64779660534428	5.97431603508456e-07	2.57015104628162e-06	UP
CBY2	2.0696770326557	4.0504222077192e-10	2.82406195256172e-09	UP
ZNF695	2.66478481244407	2.64173122350335e-13	2.80668217906615e-12	UP
NPY1R	-3.76513	3.15523636575209e-19	7.15601193040777e-18	DOWN
RGS11	-1.71255	1.18374769044124e-09	7.69155898314002e-09	DOWN
ARSF	-3.84259	5.59293115945568e-14	6.59803227132349e-13	DOWN
PDE6A	-2.92379	6.01676155194725e-18	1.15934516120643e-16	DOWN
KRT28	-4.78777	3.43581749743226e-05	0.000109432381355583	DOWN
CDX2	2.4612642110606	0.00048137828356684	0.00120981709143685	UP
DAB1	-1.51361	4.36411568249441e-05	0.000135918863752997	DOWN
RIMS4	-2.78722	5.01386661899104e-08	2.57014661925247e-07	DOWN
ADAMTS8	-2.21658	8.73601560257236e-13	8.72086926679609e-12	DOWN
CHAD	-3.05907	1.60189044572617e-14	2.00928619576714e-13	DOWN
RFX8	2.10513464905836	1.74180871272681e-14	2.16954247825965e-13	UP
ADCY10	1.58247094744033	2.36600319815327e-06	9.21265075999949e-06	UP
SFRP5	-2.07596	3.58295900266613e-05	0.000113794012880049	DOWN
MMP8	2.06665624502522	4.54385845471202e-06	1.6826416920779e-05	UP
RAB3C	-1.5225	1.76767010027712e-05	5.92732361823152e-05	DOWN
SPNS3	-1.65287	1.09300186469303e-11	9.42918815026871e-11	DOWN
NETO1	3.14649	1.91788180341484e-13	2.08542056499004e-12	UP
GSTA2	-5.32131	9.46788773693647e-11	7.25912062785993e-10	DOWN
DRGX	1.58971235135779	0.00757861725359061	0.014764029836036	UP
RNF224	-1.9756	1.10812576358285e-10	8.40583797458152e-10	DOWN
CCDC110	-2.18557	4.04720729840465e-17	7.06144702533965e-16	DOWN
ASB14	-2.71638	6.76917289247126e-31	6.29185759705987e-29	DOWN
PRDM13	3.12901909485541	1.82264544254077e-08	9.96398116505675e-08	UP
KLB	-2.32017	3.4974418355885e-18	6.9285060292363e-17	DOWN
GPM6A	-1.50304	0.000198493433297865	0.000543141084000245	DOWN
MCEMP1	1.51991	4.64303261868678e-06	1.71580723004017e-05	UP
PTGDS	-1.69617	8.13379137772042e-07	3.43458817839914e-06	DOWN
SGK2	-3.45027	2.15859721655945e-24	9.26173118230039e-23	DOWN
GFY	3.22456306860429	3.00600220276128e-08	1.59495045532361e-07	UP
LINGO2	2.19320097873216	3.04440619858618e-05	9.76979615939675e-05	UP
[truncated: 871 more rows]
