# Supplementary material for: Integrative Bulk and Single-Cell Transcriptomic Analysis Identifies a Hypoxia- and Lipid Metabolism-Related Prognostic Signature in Oral Squamous Cell Carcinoma: A Retrospective Study
Source: Int J Mol Sci. 2026 May 19;27(10):4564. doi: 10.3390/ijms27104564 (PMC13207035; doi:10.3390/ijms27104564)
Supplement: Supplementary file 1 [file ijms-27-04564-s001.zip › Table S4-Candidate genes (CGs) by taking intersection of DEGs and HLMRGs..xlsx]

## Sheet: 01.Intersection_gene
symbol
SLC2A1
TGFBI
COL5A1
SERPINE1
CAV1
IGFBP3
AKR1C2
SPP1
MMP13
AKR1C1
FABP4
TGFB1
AKR1C3
MGLL
PSMB9
TPBG
ALDH1A1
LPCAT1
ADH7
KLF7
CHST2
PTGS2
ENO3
PYGM
PIK3R1
ENO2
CRAT
CYP4F11
ACADM
CA9
SPNS2
CP
STC2
CCL2
LPIN1
GPD1L
TM7SF2
PPM1L
ACAT1
RRAGD
DGAT2
HPGD
EPHX2
ANKRD1
TFF3
HS3ST1
PPP1R3C
CHPT1
PLA2G2A
CA6
SELENBP1
ACAA2
PHYH
TF
PLAAT3
SLC44A4
CYP4B1
DDAH1
CYP27B1
HSD11B2
FABP3
DEGS2
IL6
PLEKHA6
ACACB
B4GALNT1
ALOX12
PTGIS
AOC3
ALOX15
SMARCD3
RDH16
SLC44A3
LIPE
FA2H
SPTSSB
PRKAA2
CAVIN3
GDPD3
ADH1C
DTNA
FMO1
ACHE
TDO2
CYP2J2
PLA2G2F
CCN5
PPARGC1A
INPP5J
AGT
B4GALNT2
GPD1
CPNE7
PPARG
PNPLA7
PLA2G2D
SLCO1B3
HOXB9
ELOVL3
PHKG1
INMT
TH
PIP5K1B
ACER1
PIK3C2G
PLAAT1
ACSS3
PLAAT2
CYP11A1
FGF3
FITM1
PLIN1
HIF3A
ACOX2
CYP1A1
CIDEA
ALB
FABP7
ACSM3
THRSP
ACSBG1
HMGCS2
STBD1
BMX
GCK
PCK1
EPO
ACADL
MOGAT2
PLAAT5
AQP7
HSD3B1
NEU4
ARSF
PTGDS
CIDEC
PKLR
CHAT
SRD5A2
TECRL
DRD2
LHB
HSD17B13
OLAH
ETNPPL
PNPLA5
CA4
CYP3A4
SLC51B
APOA2
HAO2
ARSH
FABP9
SLCO1B1
AKR1C4
ACSM6
IGFBP1
HMGCLL1
CYP21A2
CYP1A2
GAD2
MOGAT3
LIPI
NR1H4
MOGAT1
PLA2G2E
