# Supplementary material for: Integrative Bulk and Single-Cell Transcriptomic Analysis Identifies a Hypoxia- and Lipid Metabolism-Related Prognostic Signature in Oral Squamous Cell Carcinoma: A Retrospective Study
Source: Int J Mol Sci. 2026 May 19;27(10):4564. doi: 10.3390/ijms27104564 (PMC13207035; doi:10.3390/ijms27104564)
Supplement: Supplementary file 1 [file ijms-27-04564-s001.zip › Table S5-GO pathways enriched by CGs..xlsx]

## Sheet: 00.go_ALL
	ONTOLOGY	ID	Description	GeneRatio	BgRatio	pvalue	p.adjust	qvalue	geneID	Count	richFactor
GO:0006631	BP	GO:0006631	fatty acid metabolic process	44/162	394/18614	2.02515772057415e-36	5.94586306760572e-33	4.44895175035606e-33	CAV1/AKR1C2/AKR1C1/AKR1C3/MGLL/ADH7/PTGS2/CRAT/CYP4F11/ACADM/LPIN1/ACAT1/DGAT2/HPGD/ACAA2/PHYH/CYP4B1/FABP3/ACACB/ALOX12/PTGIS/ALOX15/FA2H/PRKAA2/FMO1/CYP2J2/PLA2G2F/PPARGC1A/ELOVL3/TH/ACOX2/CYP1A1/ACSM3/ACSBG1/PCK1/ACADL/PTGDS/TECRL/OLAH/CYP3A4/HAO2/AKR1C4/ACSM6/CYP1A2	44	1.11675126903553
GO:0120254	BP	GO:0120254	olefinic compound metabolic process	28/162	158/18614	6.62550370627195e-29	9.72623944080722e-26	7.27759275525766e-26	AKR1C2/AKR1C1/AKR1C3/MGLL/ALDH1A1/ADH7/PTGS2/CYP4F11/DGAT2/EPHX2/HSD11B2/ALOX12/PTGIS/ALOX15/RDH16/LIPE/ADH1C/CYP2J2/PLA2G2F/ELOVL3/CYP11A1/CYP1A1/PTGDS/SRD5A2/LHB/CYP3A4/AKR1C4/CYP1A2	28	1.77215189873418
GO:0046486	BP	GO:0046486	glycerolipid metabolic process	37/162	385/18614	3.90689135927602e-28	3.2187787196181e-25	2.40842936607019e-25	CAV1/MGLL/LPCAT1/PIK3R1/LPIN1/DGAT2/CHPT1/PLA2G2A/PLAAT3/SLC44A4/FABP3/ALOX15/SLC44A3/LIPE/GDPD3/PLA2G2F/INPP5J/GPD1/PNPLA7/PLA2G2D/PIP5K1B/PIK3C2G/PLAAT1/PLAAT2/THRSP/BMX/PCK1/MOGAT2/PLAAT5/CHAT/PNPLA5/APOA2/MOGAT3/LIPI/NR1H4/MOGAT1/PLA2G2E	37	0.961038961038961
GO:0016042	BP	GO:0016042	lipid catabolic process	35/162	330/18614	4.38525711119633e-28	3.2187787196181e-25	2.40842936607019e-25	SPP1/AKR1C3/MGLL/CRAT/ACADM/LPIN1/ACAT1/HPGD/PLA2G2A/ACAA2/PHYH/PLAAT3/ACACB/LIPE/GDPD3/PLA2G2F/PNPLA7/PLA2G2D/ACER1/PLAAT1/PLAAT2/PLIN1/ACOX2/CIDEA/PCK1/ACADL/NEU4/SRD5A2/PNPLA5/CYP3A4/APOA2/HAO2/CYP1A2/LIPI/PLA2G2E	35	1.06060606060606
GO:0006066	BP	GO:0006066	alcohol metabolic process	34/162	366/18614	2.3316751216052e-25	1.36915963140657e-22	1.02446441658738e-22	AKR1C2/AKR1C1/AKR1C3/ALDH1A1/ADH7/TM7SF2/DGAT2/EPHX2/ACAA2/CYP27B1/HSD11B2/DEGS2/RDH16/LIPE/SPTSSB/PRKAA2/GDPD3/ADH1C/INPP5J/GPD1/ACER1/CYP11A1/CYP1A1/HMGCS2/PCK1/ACADL/MOGAT2/CYP3A4/APOA2/AKR1C4/CYP1A2/MOGAT3/NR1H4/MOGAT1	34	0.92896174863388
GO:0030258	BP	GO:0030258	lipid modification	23/162	197/18614	1.3839449413699e-19	6.77210391310337e-17	5.06718086427891e-17	ADH7/CRAT/ACADM/ACAT1/DGAT2/EPHX2/ACAA2/PHYH/FABP3/ACACB/B4GALNT1/ALOX12/ALOX15/FA2H/FMO1/PPARGC1A/INPP5J/B4GALNT2/ACOX2/CYP1A1/ACADL/CYP3A4/HAO2	23	1.16751269035533
GO:0006650	BP	GO:0006650	glycerophospholipid metabolic process	26/162	297/18614	7.54918881556309e-19	3.16634548035617e-16	2.36919655008724e-16	LPCAT1/PIK3R1/LPIN1/CHPT1/PLA2G2A/PLAAT3/SLC44A4/FABP3/ALOX15/SLC44A3/GDPD3/PLA2G2F/INPP5J/PNPLA7/PLA2G2D/PIP5K1B/PIK3C2G/PLAAT1/PLAAT2/BMX/PLAAT5/CHAT/APOA2/LIPI/NR1H4/PLA2G2E	26	0.875420875420875
GO:0016053	BP	GO:0016053	organic acid biosynthetic process	27/162	331/18614	9.40942723604329e-19	3.45325979562789e-16	2.58387824231873e-16	AKR1C3/MGLL/ALDH1A1/PTGS2/CYP4F11/ACACB/ALOX12/PTGIS/ALOX15/FA2H/PRKAA2/FMO1/ELOVL3/CYP1A1/ACSM3/ACSBG1/ACADL/PTGDS/PKLR/TECRL/OLAH/CYP3A4/AKR1C4/ACSM6/CYP1A2/GAD2/NR1H4	27	0.81570996978852
GO:0072330	BP	GO:0072330	monocarboxylic acid biosynthetic process	23/162	220/18614	1.71658810548338e-18	5.59989186411023e-16	4.19008114168867e-16	AKR1C3/MGLL/PTGS2/ACACB/ALOX12/PTGIS/ALOX15/FA2H/PRKAA2/ELOVL3/CYP1A1/ACSM3/ACSBG1/ACADL/PTGDS/PKLR/TECRL/OLAH/CYP3A4/AKR1C4/ACSM6/CYP1A2/NR1H4	23	1.04545454545455
GO:0006644	BP	GO:0006644	phospholipid metabolic process	28/162	375/18614	2.10283166281169e-18	6.17391376201513e-16	4.61958913714526e-16	LPCAT1/PIK3R1/LPIN1/CHPT1/PLA2G2A/PLAAT3/SLC44A4/FABP3/ALOX15/SLC44A3/GDPD3/PLA2G2F/INPP5J/PNPLA7/PLA2G2D/PIP5K1B/PIK3C2G/PLAAT1/PLAAT2/FITM1/HMGCS2/BMX/PLAAT5/CHAT/APOA2/LIPI/NR1H4/PLA2G2E	28	0.746666666666667
GO:0046470	BP	GO:0046470	phosphatidylcholine metabolic process	16/162	76/18614	3.5186312297754e-18	9.39154662783689e-16	7.0271611258768e-16	LPCAT1/CHPT1/PLA2G2A/PLAAT3/SLC44A4/FABP3/SLC44A3/GDPD3/PLA2G2F/PNPLA7/PLA2G2D/PLAAT1/PLAAT2/CHAT/APOA2/PLA2G2E	16	2.10526315789474
GO:0008202	BP	GO:0008202	steroid metabolic process	26/162	323/18614	6.09828346773188e-18	1.4920466884384e-15	1.11641382431197e-15	AKR1C2/SPP1/AKR1C1/AKR1C3/TM7SF2/DGAT2/EPHX2/ACAA2/CYP27B1/HSD11B2/RDH16/LIPE/PRKAA2/CYP11A1/CYP1A1/HMGCS2/ACADL/HSD3B1/SRD5A2/LHB/CYP3A4/APOA2/AKR1C4/CYP21A2/CYP1A2/NR1H4	26	0.804953560371517
GO:0046394	BP	GO:0046394	carboxylic acid biosynthetic process	26/162	328/18614	8.9155363892683e-18	2.01353960299167e-15	1.50661736391927e-15	AKR1C3/MGLL/ALDH1A1/PTGS2/CYP4F11/ACACB/ALOX12/PTGIS/ALOX15/FA2H/PRKAA2/ELOVL3/CYP1A1/ACSM3/ACSBG1/ACADL/PTGDS/PKLR/TECRL/OLAH/CYP3A4/AKR1C4/ACSM6/CYP1A2/GAD2/NR1H4	26	0.792682926829268
GO:0006633	BP	GO:0006633	fatty acid biosynthetic process	20/162	161/18614	1.08284949521516e-17	2.27089008425122e-15	1.69917811767973e-15	AKR1C3/MGLL/PTGS2/ACACB/ALOX12/PTGIS/ALOX15/FA2H/PRKAA2/ELOVL3/CYP1A1/ACSM3/ACSBG1/ACADL/PTGDS/TECRL/OLAH/CYP3A4/ACSM6/CYP1A2	20	1.24223602484472
GO:0034308	BP	GO:0034308	primary alcohol metabolic process	17/162	107/18614	4.74721383636194e-17	9.29187988237243e-15	6.9525861589385e-15	AKR1C2/AKR1C1/AKR1C3/ALDH1A1/ADH7/DGAT2/HSD11B2/RDH16/LIPE/GDPD3/ADH1C/GPD1/CYP11A1/CYP1A1/CYP3A4/AKR1C4/CYP1A2	17	1.58878504672897
GO:0033559	BP	GO:0033559	unsaturated fatty acid metabolic process	17/162	114/18614	1.44368803691022e-16	2.64916754773025e-14	1.98222166646818e-14	AKR1C2/AKR1C1/AKR1C3/MGLL/PTGS2/CYP4F11/HPGD/ALOX12/PTGIS/ALOX15/CYP2J2/PLA2G2F/ELOVL3/CYP1A1/PTGDS/AKR1C4/CYP1A2	17	1.49122807017544
GO:0010876	BP	GO:0010876	lipid localization	29/162	497/18614	3.64782883575889e-16	6.30001497752241e-14	4.71394351716954e-14	SLC2A1/CAV1/SPP1/AKR1C1/FABP4/PTGS2/SPNS2/DGAT2/PLA2G2A/FABP3/IL6/ACACB/B4GALNT1/PLA2G2F/AGT/PPARG/PLA2G2D/SLCO1B3/FITM1/CIDEA/FABP7/CIDEC/DRD2/SLC51B/APOA2/FABP9/SLCO1B1/AKR1C4/PLA2G2E	29	0.583501006036217
GO:0045017	BP	GO:0045017	glycerolipid biosynthetic process	22/162	250/18614	3.99373209392605e-16	6.51422079320383e-14	4.87422156726531e-14	LPCAT1/PIK3R1/LPIN1/DGAT2/CHPT1/SLC44A4/FABP3/ALOX15/SLC44A3/INPP5J/PIP5K1B/PIK3C2G/THRSP/BMX/PCK1/MOGAT2/CHAT/APOA2/MOGAT3/LIPI/NR1H4/MOGAT1	22	0.88
GO:0019395	BP	GO:0019395	fatty acid oxidation	16/162	109/18614	1.51677703068845e-15	2.34381966426383e-13	1.75374718174337e-13	ADH7/CRAT/ACADM/ACAT1/DGAT2/ACAA2/PHYH/FABP3/ACACB/ALOX12/ALOX15/FMO1/PPARGC1A/ACOX2/ACADL/HAO2	16	1.46788990825688
GO:0001676	BP	GO:0001676	long-chain fatty acid metabolic process	16/162	110/18614	1.76180843102269e-15	2.58633477674131e-13	1.93520747133913e-13	AKR1C3/MGLL/PTGS2/CYP4F11/ALOX12/PTGIS/ALOX15/CYP2J2/PLA2G2F/ELOVL3/CYP1A1/ACSBG1/ACADL/PTGDS/CYP3A4/CYP1A2	16	1.45454545454545
GO:0042445	BP	GO:0042445	hormone metabolic process	21/162	241/18614	2.38363302202912e-15	3.33254597746547e-13	2.49355494585201e-13	AKR1C2/SPP1/AKR1C1/AKR1C3/ALDH1A1/ADH7/STC2/DGAT2/CYP27B1/RDH16/LIPE/ADH1C/CYP11A1/CYP1A1/HSD3B1/SRD5A2/LHB/CYP3A4/AKR1C4/CYP21A2/CYP1A2	21	0.871369294605809
GO:0042180	BP	GO:0042180	cellular ketone metabolic process	20/162	216/18614	3.56672943458181e-15	4.75996255451464e-13	3.56160972725945e-13	CAV1/AKR1C2/AKR1C1/AKR1C3/PTGS2/CYP4F11/DGAT2/HSD11B2/FABP3/ACACB/FMO1/TDO2/PPARGC1A/GPD1/CYP11A1/ACADL/SRD5A2/LHB/AKR1C4/NR1H4	20	0.925925925925926
GO:0034440	BP	GO:0034440	lipid oxidation	16/162	116/18614	4.19413182267342e-15	5.35390044842137e-13	4.0060197317709e-13	ADH7/CRAT/ACADM/ACAT1/DGAT2/ACAA2/PHYH/FABP3/ACACB/ALOX12/ALOX15/FMO1/PPARGC1A/ACOX2/ACADL/HAO2	16	1.37931034482759
GO:0044242	BP	GO:0044242	cellular lipid catabolic process	20/162	222/18614	6.0546299751632e-15	7.40683066961631e-13	5.54211085884456e-13	AKR1C3/MGLL/CRAT/ACADM/LPIN1/ACAT1/ACAA2/PHYH/ACACB/LIPE/GDPD3/PNPLA7/ACER1/ACOX2/PCK1/ACADL/NEU4/PNPLA5/APOA2/HAO2	20	0.900900900900901
GO:0006690	BP	GO:0006690	icosanoid metabolic process	16/162	125/18614	1.40682664361915e-14	1.65217721026632e-12	1.23623040220343e-12	AKR1C2/AKR1C1/AKR1C3/MGLL/PTGS2/CYP4F11/HPGD/ALOX12/PTGIS/ALOX15/CYP2J2/PLA2G2F/CYP1A1/PTGDS/AKR1C4/CYP1A2	16	1.28
GO:0019216	BP	GO:0019216	regulation of lipid metabolic process	23/162	344/18614	3.15842994997207e-14	3.56659628196846e-12	2.66868150023956e-12	CAV1/TGFB1/AKR1C3/LPCAT1/PTGS2/LPIN1/DGAT2/HPGD/EPHX2/CYP27B1/FABP3/ACACB/FMO1/PPARGC1A/PPARG/ACER1/CIDEA/THRSP/PCK1/ACADL/HSD17B13/APOA2/NR1H4	23	0.668604651162791
GO:0019369	BP	GO:0019369	arachidonic acid metabolic process	12/162	56/18614	5.01786269581532e-14	5.45646106478288e-12	4.08276001799867e-12	AKR1C3/MGLL/PTGS2/CYP4F11/ALOX12/PTGIS/ALOX15/CYP2J2/PLA2G2F/CYP1A1/PTGDS/CYP1A2	12	2.14285714285714
GO:0006720	BP	GO:0006720	isoprenoid metabolic process	15/162	119/18614	1.22446096838936e-13	1.28393478685398e-11	9.60695504146085e-12	AKR1C1/AKR1C3/ALDH1A1/ADH7/DGAT2/PHYH/RDH16/LIPE/ADH1C/TH/CYP1A1/HMGCS2/CYP3A4/AKR1C4/CYP1A2	15	1.26050420168067
GO:0015718	BP	GO:0015718	monocarboxylic acid transport	17/162	177/18614	2.5422933951978e-13	2.57385289941404e-11	1.92586799120791e-11	SLC2A1/AKR1C1/FABP4/PTGS2/PLA2G2A/FABP3/PLA2G2F/PPARG/PLA2G2D/SLCO1B3/FABP7/DRD2/SLC51B/FABP9/SLCO1B1/AKR1C4/PLA2G2E	17	0.96045197740113
GO:0044282	BP	GO:0044282	small molecule catabolic process	23/162	388/18614	3.98412439411607e-13	3.89912974037492e-11	2.91749740720008e-11	AKR1C3/ENO3/ENO2/CRAT/CYP4F11/ACADM/LPIN1/ACAT1/ACAA2/PHYH/DDAH1/ACACB/TDO2/INPP5J/ACOX2/CYP1A1/GCK/PCK1/ACADL/CYP3A4/HAO2/HMGCLL1/GAD2	23	0.592783505154639
GO:0008654	BP	GO:0008654	phospholipid biosynthetic process	19/162	255/18614	9.27159703613995e-13	8.78109964455061e-11	6.57039830710495e-11	LPCAT1/PIK3R1/LPIN1/CHPT1/PLAAT3/SLC44A4/FABP3/ALOX15/SLC44A3/INPP5J/PIP5K1B/PIK3C2G/FITM1/HMGCS2/BMX/CHAT/APOA2/LIPI/NR1H4	19	0.745098039215686
GO:0006721	BP	GO:0006721	terpenoid metabolic process	13/162	99/18614	3.27602000911022e-12	3.00574835835863e-10	2.2490308417806e-10	AKR1C1/AKR1C3/ALDH1A1/ADH7/DGAT2/RDH16/LIPE/ADH1C/CYP1A1/HMGCS2/CYP3A4/AKR1C4/CYP1A2	13	1.31313131313131
GO:0006641	BP	GO:0006641	triglyceride metabolic process	13/162	100/18614	3.73750749877758e-12	3.32524909588211e-10	2.48809510365193e-10	CAV1/MGLL/LPIN1/DGAT2/PLAAT3/LIPE/THRSP/PCK1/MOGAT2/PNPLA5/APOA2/MOGAT3/MOGAT1	13	1.3
GO:0006869	BP	GO:0006869	lipid transport	23/162	447/18614	7.34596384750635e-12	6.34345584008195e-10	4.7464478482185e-10	SLC2A1/CAV1/SPP1/AKR1C1/FABP4/PTGS2/SPNS2/PLA2G2A/FABP3/PLA2G2F/AGT/PPARG/PLA2G2D/SLCO1B3/FABP7/CIDEC/DRD2/SLC51B/APOA2/FABP9/SLCO1B1/AKR1C4/PLA2G2E	23	0.514541387024608
GO:0001523	BP	GO:0001523	retinoid metabolic process	12/162	85/18614	9.5195470487686e-12	7.98554003862418e-10	5.975126222791e-10	AKR1C1/AKR1C3/ALDH1A1/ADH7/DGAT2/RDH16/LIPE/ADH1C/CYP1A1/CYP3A4/AKR1C4/CYP1A2	12	1.41176470588235
GO:0016101	BP	GO:0016101	diterpenoid metabolic process	12/162	88/18614	1.45302637947005e-11	1.18502373614558e-09	8.86685980688304e-10	AKR1C1/AKR1C3/ALDH1A1/ADH7/DGAT2/RDH16/LIPE/ADH1C/CYP1A1/CYP3A4/AKR1C4/CYP1A2	12	1.36363636363636
GO:0015908	BP	GO:0015908	fatty acid transport	13/162	116/18614	2.56629946052738e-11	2.03639330165091e-09	1.52371748908126e-09	SLC2A1/FABP4/PTGS2/PLA2G2A/FABP3/PLA2G2F/PPARG/PLA2G2D/FABP7/DRD2/FABP9/SLCO1B1/PLA2G2E	13	1.12068965517241
GO:0042572	BP	GO:0042572	retinol metabolic process	10/162	53/18614	2.6642073552183e-11	2.05271710124555e-09	1.53593166151565e-09	AKR1C3/ALDH1A1/ADH7/DGAT2/RDH16/LIPE/ADH1C/CYP1A1/CYP3A4/CYP1A2	10	1.88679245283019
GO:0031667	BP	GO:0031667	response to nutrient levels	23/162	477/18614	2.72670187154552e-11	2.05271710124555e-09	1.53593166151565e-09	SLC2A1/SPP1/AKR1C3/PTGS2/ACADM/STC2/ACAT1/RRAGD/CYP27B1/HSD11B2/ACACB/PRKAA2/PPARGC1A/PPARG/TH/CYP1A1/ALB/HMGCS2/PCK1/EPO/PKLR/SRD5A2/NR1H4	23	0.482180293501048
GO:0006694	BP	GO:0006694	steroid biosynthetic process	15/162	175/18614	3.55360434293198e-11	2.60834558771208e-09	1.95167691149975e-09	AKR1C3/TM7SF2/ACAA2/CYP27B1/PRKAA2/CYP11A1/CYP1A1/HMGCS2/HSD3B1/SRD5A2/LHB/CYP3A4/AKR1C4/CYP21A2/NR1H4	15	0.857142857142857
GO:0046474	BP	GO:0046474	glycerophospholipid biosynthetic process	16/162	210/18614	4.56318675983386e-11	3.26768690899323e-09	2.44502458736156e-09	LPCAT1/PIK3R1/LPIN1/CHPT1/SLC44A4/FABP3/ALOX15/SLC44A3/INPP5J/PIP5K1B/PIK3C2G/BMX/CHAT/APOA2/LIPI/NR1H4	16	0.761904761904762
GO:1902652	BP	GO:1902652	secondary alcohol metabolic process	14/162	150/18614	5.23512549225878e-11	3.65960201077899e-09	2.73827240660252e-09	TM7SF2/DGAT2/EPHX2/ACAA2/CYP27B1/LIPE/PRKAA2/CYP11A1/HMGCS2/ACADL/CYP3A4/APOA2/CYP1A2/NR1H4	14	0.933333333333333
GO:0016125	BP	GO:0016125	sterol metabolic process	14/162	155/18614	8.14911324848119e-11	5.56413872035832e-09	4.16332909414449e-09	TM7SF2/DGAT2/EPHX2/ACAA2/LIPE/PRKAA2/CYP11A1/HMGCS2/ACADL/CYP3A4/APOA2/CYP21A2/CYP1A2/NR1H4	14	0.903225806451613
GO:0006639	BP	GO:0006639	acylglycerol metabolic process	13/162	128/18614	9.02698933211012e-11	6.02346379069893e-09	4.50701596557747e-09	CAV1/MGLL/LPIN1/DGAT2/PLAAT3/LIPE/THRSP/PCK1/MOGAT2/PNPLA5/APOA2/MOGAT3/MOGAT1	13	1.01562
GO:0006638	BP	GO:0006638	neutral lipid metabolic process	13/162	129/18614	9.9638853193415e-11	6.50088162168592e-09	4.86424062256508e-09	CAV1/MGLL/LPIN1/DGAT2/PLAAT3/LIPE/THRSP/PCK1/MOGAT2/PNPLA5/APOA2/MOGAT3/MOGAT1	13	1.0077519379845
GO:0009410	BP	GO:0009410	response to xenobiotic stimulus	21/162	440/18614	2.57976081820875e-10	1.64656038310019e-08	1.23202764933676e-08	AKR1C1/PTGS2/ENO2/CA9/ANKRD1/HSD11B2/ACACB/PRKAA2/FMO1/CYP2J2/SLCO1B3/TH/CYP1A1/HMGCS2/SRD5A2/DRD2/CYP3A4/APOA2/SLCO1B1/CYP1A2/GAD2	21	0.477272727272727
GO:0008203	BP	GO:0008203	cholesterol metabolic process	13/162	140/18614	2.79724101106841e-10	1.74738289542486e-08	1.30746741099659e-08	TM7SF2/DGAT2/EPHX2/ACAA2/LIPE/PRKAA2/CYP11A1/HMGCS2/ACADL/CYP3A4/APOA2/CYP1A2/NR1H4	13	0.928571428571429
GO:0015909	BP	GO:0015909	long-chain fatty acid transport	10/162	68/18614	3.55260424467351e-10	2.1730095963253e-08	1.62593970584071e-08	SLC2A1/FABP4/PLA2G2A/FABP3/PLA2G2F/PPARG/PLA2G2D/DRD2/FABP9/PLA2G2E	10	1.47058823529412
GO:1901617	BP	GO:1901617	organic hydroxy compound biosynthetic process	16/162	242/18614	3.7641097583892e-10	2.25539311237361e-08	1.6875826134819e-08	AKR1C3/TM7SF2/ACAA2/CYP27B1/ALOX12/ALOX15/SPTSSB/PRKAA2/TH/ACER1/HMGCS2/PCK1/SRD5A2/CYP3A4/AKR1C4/NR1H4	16	0.661157024793388
GO:0062012	BP	GO:0062012	regulation of small molecule metabolic process	18/162	331/18614	6.80301411003323e-10	3.99472988541151e-08	2.98902956792407e-08	CAV1/IGFBP3/AKR1C3/PTGS2/ACADM/DGAT2/EPHX2/TFF3/CYP27B1/FABP3/ACACB/PRKAA2/FMO1/PPARGC1A/GPD1/GCK/ACADL/NR1H4	18	0.54380664652568
GO:1901568	BP	GO:1901568	fatty acid derivative metabolic process	10/162	77/18614	1.25347524373735e-09	7.08649458993487e-08	5.30242155786393e-08	ACAT1/DGAT2/HPGD/ALOX12/ALOX15/ELOVL3/ACSS3/ACSBG1/HMGCS2/HMGCLL1	10	1.2987012987013
GO:0015711	BP	GO:0015711	organic anion transport	20/162	433/18614	1.25510122165059e-09	7.08649458993487e-08	5.30242155786393e-08	SLC2A1/AKR1C1/FABP4/PTGS2/PLA2G2A/SLC44A4/FABP3/PLA2G2F/AGT/PPARG/PLA2G2D/SLCO1B3/FABP7/DRD2/CA4/SLC51B/FABP9/SLCO1B1/AKR1C4/PLA2G2E	20	0.46189376443418
GO:0046942	BP	GO:0046942	carboxylic acid transport	18/162	352/18614	1.81221388063397e-09	1.00389810444176e-07	7.51159954097935e-08	SLC2A1/AKR1C1/FABP4/PTGS2/PLA2G2A/FABP3/PLA2G2F/AGT/PPARG/PLA2G2D/SLCO1B3/FABP7/DRD2/SLC51B/FABP9/SLCO1B1/AKR1C4/PLA2G2E	18	0.511363636363636
GO:0015849	BP	GO:0015849	organic acid transport	18/162	353/18614	1.89544810855586e-09	1.01391481108918e-07	7.58654886972295e-08	SLC2A1/AKR1C1/FABP4/PTGS2/PLA2G2A/FABP3/PLA2G2F/AGT/PPARG/PLA2G2D/SLCO1B3/FABP7/DRD2/SLC51B/FABP9/SLCO1B1/AKR1C4/PLA2G2E	18	0.509915014164306
GO:0009062	BP	GO:0009062	fatty acid catabolic process	11/162	105/18614	1.89936357663164e-09	1.01391481108918e-07	7.58654886972295e-08	CRAT/ACADM/LPIN1/ACAT1/ACAA2/PHYH/ACACB/ACOX2/PCK1/ACADL/HAO2	11	1.04761904761905
GO:0019748	BP	GO:0019748	secondary metabolic process	9/162	60/18614	2.31748851511676e-09	1.21502612149693e-07	9.09135062227196e-08	AKR1C2/AKR1C1/AKR1C3/FMO1/TH/CYP1A1/CYP3A4/AKR1C4/CYP1A2	9	1.5
GO:0046337	BP	GO:0046337	phosphatidylethanolamine metabolic process	7/162	28/18614	3.37166801414884e-09	1.73670478763877e-07	1.29947758920196e-07	PLA2G2A/PLAAT3/ALOX15/PLA2G2D/PLAAT1/PLAAT2/PLAAT5	7	2.5
GO:0055088	BP	GO:0055088	lipid homeostasis	13/162	172/18614	3.56987460366614e-09	1.80709514420066e-07	1.35214669652473e-07	CAV1/AKR1C1/FABP4/DGAT2/EPHX2/FABP3/PRKAA2/PPARG/ACOX2/ACSM3/PNPLA5/APOA2/NR1H4	13	0.755813953488372
GO:0006656	BP	GO:0006656	phosphatidylcholine biosynthetic process	7/162	29/18614	4.41212406320408e-09	2.1955925846724e-07	1.64283727384602e-07	LPCAT1/CHPT1/SLC44A4/FABP3/SLC44A3/CHAT/APOA2	7	2.41379310344828
GO:0016054	BP	GO:0016054	organic acid catabolic process	15/162	250/18614	5.16556250271261e-09	2.45477359317706e-07	1.83676770721373e-07	CRAT/ACADM/LPIN1/ACAT1/ACAA2/PHYH/DDAH1/ACACB/TDO2/ACOX2/PCK1/ACADL/HAO2/HMGCLL1/GAD2	15	0.6
GO:0046395	BP	GO:0046395	carboxylic acid catabolic process	15/162	250/18614	5.16556250271261e-09	2.45477359317706e-07	1.83676770721373e-07	CRAT/ACADM/LPIN1/ACAT1/ACAA2/PHYH/DDAH1/ACACB/TDO2/ACOX2/PCK1/ACADL/HAO2/HMGCLL1/GAD2	15	0.6
GO:0044262	BP	GO:0044262	cellular carbohydrate metabolic process	16/162	290/18614	5.18378619812595e-09	2.45477359317706e-07	1.83676770721373e-07	IGFBP3/PYGM/ACADM/DGAT2/TFF3/PPP1R3C/ACACB/PPARGC1A/INPP5J/PHKG1/STBD1/GCK/PCK1/MOGAT2/MOGAT3/MOGAT1	16	0.551724137931034
GO:0001666	BP	GO:0001666	response to hypoxia	16/162	293/18614	6.00273693159644e-09	2.77440056295641e-07	2.07592642151514e-07	SLC2A1/CAV1/PTGS2/CA9/STC2/ACAA2/DDAH1/HSD11B2/PTGIS/PPARG/TH/HIF3A/CYP1A1/EPO/PKLR/DRD2	16	0.546075085324232
GO:0019751	BP	GO:0019751	polyol metabolic process	11/162	117/18614	6.04773964677147e-09	2.77440056295641e-07	2.07592642151514e-07	DGAT2/CYP27B1/DEGS2/SPTSSB/INPP5J/ACER1/PCK1/MOGAT2/CYP3A4/MOGAT3/MOGAT1	11	0.94017094017094
GO:0006692	BP	GO:0006692	prostanoid metabolic process	8/162	50/18614	1.08921992976714e-08	4.84537835423686e-07	3.62552152061248e-07	AKR1C2/AKR1C1/AKR1C3/PTGS2/HPGD/PTGIS/PTGDS/AKR1C4	8	1.6
GO:0006693	BP	GO:0006693	prostaglandin metabolic process	8/162	50/18614	1.08921992976714e-08	4.84537835423686e-07	3.62552152061248e-07	AKR1C2/AKR1C1/AKR1C3/PTGS2/HPGD/PTGIS/PTGDS/AKR1C4	8	1.6
GO:0036293	BP	GO:0036293	response to decreased oxygen levels	16/162	306/18614	1.11099862877782e-08	4.86849548371893e-07	3.64281875610262e-07	SLC2A1/CAV1/PTGS2/CA9/STC2/ACAA2/DDAH1/HSD11B2/PTGIS/PPARG/TH/HIF3A/CYP1A1/EPO/PKLR/DRD2	16	0.522875816993464
GO:0060612	BP	GO:0060612	adipose tissue development	8/162	51/18614	1.28237969701896e-08	5.53686292712893e-07	4.1429201666851e-07	KLF7/ACAT1/DGAT2/PLAAT3/PPARGC1A/PPARG/HMGCS2/NR1H4	8	1.56862745098039
GO:1901570	BP	GO:1901570	fatty acid derivative biosynthetic process	8/162	52/18614	1.50441202173416e-08	6.40138216784272e-07	4.78979083044879e-07	ACAT1/ALOX12/ALOX15/ELOVL3/ACSS3/ACSBG1/HMGCS2/HMGCLL1	8	1.53846153846154
GO:0071398	BP	GO:0071398	cellular response to fatty acid	7/162	35/18614	1.81944002610189e-08	7.6312513094788e-07	5.71003208191677e-07	AKR1C2/AKR1C1/AKR1C3/DGAT2/HMGCS2/AKR1C4/NR1H4	7	2
GO:0072329	BP	GO:0072329	monocarboxylic acid catabolic process	11/162	131/18614	1.99202702046402e-08	8.23745258039771e-07	6.16361807517927e-07	CRAT/ACADM/LPIN1/ACAT1/ACAA2/PHYH/ACACB/ACOX2/PCK1/ACADL/HAO2	11	0.83969465648855
GO:0031960	BP	GO:0031960	response to corticosteroid	12/162	166/18614	2.40291583895537e-08	9.79855680996245e-07	7.33170373669569e-07	AKR1C3/PTGS2/HSD11B2/IL6/TH/ACSBG1/HMGCS2/PCK1/EPO/HSD3B1/PTGDS/APOA2	12	0.72289156626506
GO:1902644	BP	GO:1902644	tertiary alcohol metabolic process	6/162	22/18614	2.63310334192697e-08	1.05901252217775e-06	7.9239894370607e-07	AKR1C2/AKR1C1/AKR1C3/HSD11B2/CYP11A1/AKR1C4	6	2.72727272727273
GO:0008207	BP	GO:0008207	C21-steroid hormone metabolic process	7/162	37/18614	2.74524682250041e-08	1.08919522579205e-06	8.14982947163349e-07	AKR1C2/AKR1C1/AKR1C3/CYP11A1/HSD3B1/LHB/AKR1C4	7	1.89189189189189
GO:1901654	BP	GO:1901654	response to ketone	13/162	208/18614	3.50259195238888e-08	1.37114799629517e-06	1.02595219714184e-06	CAV1/AKR1C2/SPP1/TGFB1/AKR1C3/CA9/PRKAA2/TH/HMGCS2/PCK1/EPO/HSD3B1/SRD5A2	13	0.625
GO:0070482	BP	GO:0070482	response to oxygen levels	16/162	333/18614	3.63105142313957e-08	1.38462424546581e-06	1.03603570926686e-06	SLC2A1/CAV1/PTGS2/CA9/STC2/ACAA2/DDAH1/HSD11B2/PTGIS/PPARG/TH/HIF3A/CYP1A1/EPO/PKLR/DRD2	16	0.48048048048048
GO:0043434	BP	GO:0043434	response to peptide hormone	18/162	427/18614	3.63133742850364e-08	1.38462424546581e-06	1.03603570926686e-06	SLC2A1/CAV1/PTGS2/PIK3R1/STC2/LPIN1/HSD11B2/AGT/PPARG/TH/CYP11A1/HMGCS2/GCK/PCK1/PKLR/SRD5A2/IGFBP1/NR1H4	18	0.421545667447307
GO:0045833	BP	GO:0045833	negative regulation of lipid metabolic process	10/162	109/18614	3.83885866337502e-08	1.44498577380372e-06	1.08120081382775e-06	AKR1C3/LPCAT1/LPIN1/DGAT2/CYP27B1/ACACB/FMO1/CIDEA/ACADL/APOA2	10	0.917431192660551
GO:0051384	BP	GO:0051384	response to glucocorticoid	11/162	142/18614	4.61030860400752e-08	1.70682895887328e-06	1.27712320277088e-06	PTGS2/HSD11B2/IL6/TH/ACSBG1/HMGCS2/PCK1/EPO/HSD3B1/PTGDS/APOA2	11	0.774647887323944
GO:0048545	BP	GO:0048545	response to steroid hormone	16/162	339/18614	4.65076010592175e-08	1.70682895887328e-06	1.27712320277088e-06	CAV1/SPP1/TGFB1/AKR1C3/PTGS2/HSD11B2/IL6/TH/ACSBG1/HMGCS2/PCK1/EPO/HSD3B1/PTGDS/SRD5A2/APOA2	16	0.471976401179941
GO:0019432	BP	GO:0019432	triglyceride biosynthetic process	7/162	41/18614	5.82222674545182e-08	2.11037749686994e-06	1.57907566182689e-06	LPIN1/DGAT2/THRSP/PCK1/MOGAT2/MOGAT3/MOGAT1	7	1.70731707317073
GO:0046890	BP	GO:0046890	regulation of lipid biosynthetic process	12/162	182/18614	6.67205188169057e-08	2.38892003959067e-06	1.78749323197538e-06	AKR1C3/LPCAT1/PTGS2/LPIN1/DGAT2/CYP27B1/FABP3/THRSP/PCK1/ACADL/HSD17B13/NR1H4	12	0.659340659340659
GO:0070542	BP	GO:0070542	response to fatty acid	8/162	63/18614	7.13968634390113e-08	2.52555651875828e-06	1.88973055164511e-06	AKR1C2/AKR1C1/AKR1C3/PTGS2/DGAT2/HMGCS2/AKR1C4/NR1H4	8	1.26984126984127
GO:0007584	BP	GO:0007584	response to nutrient	11/162	156/18614	1.21174805979646e-07	4.23534798043145e-06	3.16907042706168e-06	SPP1/AKR1C3/PTGS2/STC2/CYP27B1/PPARG/CYP1A1/HMGCS2/EPO/PKLR/NR1H4	11	0.705128205128205
GO:0042759	BP	GO:0042759	long-chain fatty acid biosynthetic process	6/162	28/18614	1.27332668833002e-07	4.37347863744114e-06	3.27242575517699e-06	ALOX12/ALOX15/CYP1A1/ACSBG1/CYP3A4/CYP1A2	6	2.14285714285714
GO:0006637	BP	GO:0006637	acyl-CoA metabolic process	9/162	94/18614	1.29595586327445e-07	4.37347863744114e-06	3.27242575517699e-06	ACAT1/DGAT2/ACACB/TDO2/ELOVL3/ACSM3/ACSBG1/HMGCS2/ACSM6	9	0.957446808510638
GO:0035383	BP	GO:0035383	thioester metabolic process	9/162	94/18614	1.29595586327445e-07	4.37347863744114e-06	3.27242575517699e-06	ACAT1/DGAT2/ACACB/TDO2/ELOVL3/ACSM3/ACSBG1/HMGCS2/ACSM6	9	0.957446808510638
GO:0042448	BP	GO:0042448	progesterone metabolic process	5/162	16/18614	1.89737593726328e-07	6.33033608159658e-06	4.7366310778331e-06	AKR1C2/AKR1C1/AKR1C3/LHB/AKR1C4	5	3.125
GO:0042632	BP	GO:0042632	cholesterol homeostasis	9/162	99/18614	2.03234473957889e-07	6.7044541071951e-06	5.01656235541236e-06	CAV1/AKR1C1/FABP4/DGAT2/EPHX2/FABP3/ACSM3/APOA2/NR1H4	9	0.909090909090909
GO:0046460	BP	GO:0046460	neutral lipid biosynthetic process	7/162	49/18614	2.09847258043867e-07	6.77045658919554e-06	5.06594826532737e-06	LPIN1/DGAT2/THRSP/PCK1/MOGAT2/MOGAT3/MOGAT1	7	1.42857142857143
GO:0046463	BP	GO:0046463	acylglycerol biosynthetic process	7/162	49/18614	2.09847258043867e-07	6.77045658919554e-06	5.06594826532737e-06	LPIN1/DGAT2/THRSP/PCK1/MOGAT2/MOGAT3/MOGAT1	7	1.42857142857143
GO:0055092	BP	GO:0055092	sterol homeostasis	9/162	100/18614	2.21686259629761e-07	7.07468324209759e-06	5.29358379687999e-06	CAV1/AKR1C1/FABP4/DGAT2/EPHX2/FABP3/ACSM3/APOA2/NR1H4	9	0.9
GO:0009404	BP	GO:0009404	toxin metabolic process	5/162	17/18614	2.66908405538231e-07	8.42626966301339e-06	6.30489917779613e-06	FMO1/TH/CYP1A1/CYP3A4/CYP1A2	5	2.94117647058824
GO:0010565	BP	GO:0010565	regulation of cellular ketone metabolic process	10/162	135/18614	2.92225083035608e-07	9.1273706786441e-06	6.8294932619856e-06	CAV1/AKR1C3/PTGS2/DGAT2/FABP3/ACACB/FMO1/PPARGC1A/ACADL/NR1H4	10	0.740740740740741
GO:0006636	BP	GO:0006636	unsaturated fatty acid biosynthetic process	7/162	52/18614	3.19750777901327e-07	9.88198193598207e-06	7.39412602193984e-06	AKR1C3/PTGS2/ALOX12/PTGIS/ALOX15/ELOVL3/PTGDS	7	1.34615384615385
GO:0009150	BP	GO:0009150	purine ribonucleotide metabolic process	17/162	445/18614	3.5930183533015e-07	1.09886477971804e-05	8.22218125366254e-06	TGFB1/ENO3/ENO2/ACAT1/DGAT2/ACACB/PRKAA2/TDO2/PPARGC1A/GPD1/ELOVL3/ACSM3/ACSBG1/HMGCS2/GCK/PKLR/ACSM6	17	0.382022471910112
GO:0001659	BP	GO:0001659	temperature homeostasis	11/162	179/18614	4.85801796162518e-07	1.47042687993109e-05	1.10023694909514e-05	CAV1/FABP4/ALDH1A1/PTGS2/LPIN1/ACHE/PPARGC1A/ELOVL3/CIDEA/ACADL/DRD2	11	0.614525139664804
GO:0006109	BP	GO:0006109	regulation of carbohydrate metabolic process	11/162	183/18614	6.05504147357348e-07	1.81404099657263e-05	1.35734388349601e-05	IGFBP3/TGFB1/ACADM/DGAT2/TFF3/PPP1R3C/ACACB/PRKAA2/PPARGC1A/GPD1/GCK	11	0.601092896174863
GO:0046320	BP	GO:0046320	regulation of fatty acid oxidation	6/162	36/18614	6.2151671751966e-07	1.8432051339775e-05	1.37916575168903e-05	DGAT2/FABP3/ACACB/FMO1/PPARGC1A/ACADL	6	1.66666666666667
GO:0009259	BP	GO:0009259	ribonucleotide metabolic process	17/162	464/18614	6.42845021310964e-07	1.88739298256899e-05	1.41222900997472e-05	TGFB1/ENO3/ENO2/ACAT1/DGAT2/ACACB/PRKAA2/TDO2/PPARGC1A/GPD1/ELOVL3/ACSM3/ACSBG1/HMGCS2/GCK/PKLR/ACSM6	17	0.366379310344828
GO:0006071	BP	GO:0006071	glycerol metabolic process	5/162	20/18614	6.54760123856657e-07	1.90334230063678e-05	1.42416297914418e-05	DGAT2/PCK1/MOGAT2/MOGAT3/MOGAT1	5	2.5
GO:0006006	BP	GO:0006006	glucose metabolic process	11/162	187/18614	7.50517028017566e-07	2.16031175907801e-05	1.6164386351627e-05	IGFBP3/ENO3/ENO2/ACADM/DGAT2/TFF3/ACACB/PPARGC1A/GPD1/GCK/PCK1	11	0.588235294117647
GO:0010038	BP	GO:0010038	response to metal ion	15/162	367/18614	7.84047302096867e-07	2.23491541646252e-05	1.6722603162761e-05	CAV1/FABP4/AKR1C3/PTGS2/TF/ALOX15/PRKAA2/CPNE7/TH/ACER1/CYP1A1/HMGCS2/PKLR/DRD2/CYP1A2	15	0.408719346049046
GO:0019915	BP	GO:0019915	lipid storage	8/162	86/18614	8.25828879862481e-07	2.32102880918115e-05	1.7366940788617e-05	CAV1/DGAT2/IL6/ACACB/B4GALNT1/PPARG/FITM1/CIDEA	8	0.930232558139535
GO:0071466	BP	GO:0071466	cellular response to xenobiotic stimulus	11/162	189/18614	8.33892221269848e-07	2.32102880918115e-05	1.7366940788617e-05	AKR1C1/ANKRD1/PRKAA2/FMO1/CYP2J2/SLCO1B3/TH/CYP1A1/CYP3A4/SLCO1B1/CYP1A2	11	0.582010582010582
GO:0019693	BP	GO:0019693	ribose phosphate metabolic process	17/162	473/18614	8.37973616393739e-07	2.32102880918115e-05	1.7366940788617e-05	TGFB1/ENO3/ENO2/ACAT1/DGAT2/ACACB/PRKAA2/TDO2/PPARGC1A/GPD1/ELOVL3/ACSM3/ACSBG1/HMGCS2/GCK/PKLR/ACSM6	17	0.359408033826638
GO:0016137	BP	GO:0016137	glycoside metabolic process	5/162	21/18614	8.53345092100114e-07	2.3415151312205e-05	1.75202283050953e-05	AKR1C2/AKR1C1/AKR1C3/TH/AKR1C4	5	2.38095238095238
GO:0019400	BP	GO:0019400	alditol metabolic process	5/162	22/18614	1.09658452112389e-06	2.92178558051368e-05	2.18620626220137e-05	DGAT2/PCK1/MOGAT2/MOGAT3/MOGAT1	5	2.27272727272727
GO:0030638	BP	GO:0030638	polyketide metabolic process	4/162	10/18614	1.11457760564555e-06	2.92178558051368e-05	2.18620626220137e-05	AKR1C2/AKR1C1/AKR1C3/AKR1C4	4	4
GO:0030647	BP	GO:0030647	aminoglycoside antibiotic metabolic process	4/162	10/18614	1.11457760564555e-06	2.92178558051368e-05	2.18620626220137e-05	AKR1C2/AKR1C1/AKR1C3/AKR1C4	4	4
GO:0044598	BP	GO:0044598	doxorubicin metabolic process	4/162	10/18614	1.11457760564555e-06	2.92178558051368e-05	2.18620626220137e-05	AKR1C2/AKR1C1/AKR1C3/AKR1C4	4	4
GO:1902224	BP	GO:1902224	ketone body metabolic process	4/162	10/18614	1.11457760564555e-06	2.92178558051368e-05	2.18620626220137e-05	ACAT1/ACSS3/HMGCS2/HMGCLL1	4	4
GO:0033865	BP	GO:0033865	nucleoside bisphosphate metabolic process	9/162	122/18614	1.20771875030283e-06	3.08335847903402e-05	2.30710208867919e-05	ACAT1/DGAT2/ACACB/TDO2/ELOVL3/ACSM3/ACSBG1/HMGCS2/ACSM6	9	0.737704918032787
GO:0033875	BP	GO:0033875	ribonucleoside bisphosphate metabolic process	9/162	122/18614	1.20771875030283e-06	3.08335847903402e-05	2.30710208867919e-05	ACAT1/DGAT2/ACACB/TDO2/ELOVL3/ACSM3/ACSBG1/HMGCS2/ACSM6	9	0.737704918032787
GO:0034032	BP	GO:0034032	purine nucleoside bisphosphate metabolic process	9/162	122/18614	1.20771875030283e-06	3.08335847903402e-05	2.30710208867919e-05	ACAT1/DGAT2/ACACB/TDO2/ELOVL3/ACSM3/ACSBG1/HMGCS2/ACSM6	9	0.737704918032787
GO:0006665	BP	GO:0006665	sphingolipid metabolic process	10/162	160/18614	1.401172920447e-06	3.54641697795896e-05	2.65358247275217e-05	SPNS2/PPM1L/DEGS2/B4GALNT1/FA2H/SPTSSB/ELOVL3/TH/ACER1/NEU4	10	0.625
GO:0071248	BP	GO:0071248	cellular response to metal ion	11/162	200/18614	1.45529818894617e-06	3.65192776303074e-05	2.73253020272664e-05	FABP4/AKR1C3/PTGS2/TF/ALOX15/PRKAA2/CPNE7/TH/ACER1/CYP1A1/CYP1A2	11	0.55
GO:0071715	BP	GO:0071715	icosanoid transport	7/162	65/18614	1.51351215071324e-06	3.76582345296107e-05	2.81775188094427e-05	PTGS2/PLA2G2A/PLA2G2F/PLA2G2D/DRD2/SLCO1B1/PLA2G2E	7	1.07692307692308
GO:0019217	BP	GO:0019217	regulation of fatty acid metabolic process	8/162	95/18614	1.77065196672626e-06	4.36860014647756e-05	3.26877545737081e-05	CAV1/PTGS2/DGAT2/FABP3/ACACB/FMO1/PPARGC1A/ACADL	8	0.842105263157895
GO:0042446	BP	GO:0042446	hormone biosynthetic process	7/162	67/18614	1.86326532341497e-06	4.55878915795529e-05	3.41108309646232e-05	STC2/CYP27B1/CYP11A1/HSD3B1/SRD5A2/LHB/CYP21A2	7	1.04477611940298
GO:0032496	BP	GO:0032496	response to lipopolysaccharide	14/162	345/18614	2.02142690070041e-06	4.90488378550116e-05	3.67004605633907e-05	SERPINE1/TGFB1/PTGS2/CCL2/HPGD/ANKRD1/CYP27B1/IL6/FMO1/TH/CYP1A1/HMGCS2/EPO/NR1H4	14	0.405797101449275
GO:0018904	BP	GO:0018904	ether metabolic process	5/162	25/18614	2.16620250086624e-06	5.21309060864204e-05	3.90065972330272e-05	EPHX2/CHPT1/PLAAT3/ALOX12/LIPE	5	2
GO:0005996	BP	GO:0005996	monosaccharide metabolic process	12/162	256/18614	2.56700279184163e-06	6.12741479418458e-05	4.58479659954941e-05	SLC2A1/IGFBP3/ENO3/ENO2/ACADM/DGAT2/TFF3/ACACB/PPARGC1A/GPD1/GCK/PCK1	12	0.46875
GO:1904177	BP	GO:1904177	regulation of adipose tissue development	4/162	12/18614	2.59170710926377e-06	6.13649360709551e-05	4.59158975979074e-05	KLF7/PLAAT3/PPARG/NR1H4	4	3.33333333333333
GO:0016051	BP	GO:0016051	carbohydrate biosynthetic process	11/162	214/18614	2.81148902681831e-06	6.60362542619085e-05	4.94111797807984e-05	TGFB1/ENO2/ACADM/DGAT2/PPP1R3C/PPARGC1A/B4GALNT2/GPD1/PHKG1/GCK/PCK1	11	0.514018691588785
GO:0042133	BP	GO:0042133	neurotransmitter metabolic process	5/162	27/18614	3.24553273037731e-06	7.44444070030296e-05	5.57025230945514e-05	SLC44A4/ACHE/TH/CHAT/GAD2	5	1.85185185185185
GO:0042537	BP	GO:0042537	benzene-containing compound metabolic process	5/162	27/18614	3.24553273037731e-06	7.44444070030296e-05	5.57025230945514e-05	EPHX2/CYP4B1/TDO2/TH/SRD5A2	5	1.85185185185185
GO:0046339	BP	GO:0046339	diacylglycerol metabolic process	5/162	27/18614	3.24553273037731e-06	7.44444070030296e-05	5.57025230945514e-05	DGAT2/LIPE/MOGAT2/APOA2/MOGAT1	5	1.85185185185185
GO:0032309	BP	GO:0032309	icosanoid secretion	6/162	48/18614	3.59226545000643e-06	8.17588477613866e-05	6.11755038283429e-05	PTGS2/PLA2G2A/PLA2G2F/PLA2G2D/DRD2/PLA2G2E	6	1.25
GO:0046165	BP	GO:0046165	alcohol biosynthetic process	9/162	140/18614	3.7955004449538e-06	8.57199177414181e-05	6.41393476001504e-05	TM7SF2/ACAA2/CYP27B1/SPTSSB/PRKAA2/ACER1/HMGCS2/PCK1/CYP3A4	9	0.642857142857143
GO:0002237	BP	GO:0002237	response to molecule of bacterial origin	14/162	366/18614	4.01272713696315e-06	8.99340982757543e-05	6.72925796291048e-05	SERPINE1/TGFB1/PTGS2/CCL2/HPGD/ANKRD1/CYP27B1/IL6/FMO1/TH/CYP1A1/HMGCS2/EPO/NR1H4	14	0.382513661202186
GO:0006635	BP	GO:0006635	fatty acid beta-oxidation	7/162	76/18614	4.3869370220572e-06	9.75761143693935e-05	7.3010666387826e-05	CRAT/ACADM/ACAT1/ACAA2/ACACB/ACOX2/ACADL	7	0.921052631578947
GO:1905952	BP	GO:1905952	regulation of lipid localization	10/162	182/18614	4.47033053474762e-06	9.86833868422481e-05	7.383917551261e-05	CAV1/SPP1/FABP3/IL6/ACACB/AGT/PPARG/FITM1/CIDEA/APOA2	10	0.549450549450549
GO:0032868	BP	GO:0032868	response to insulin	12/162	272/18614	4.789210025637e-06	0.000104933736084106	7.85159569796105e-05	SLC2A1/PIK3R1/LPIN1/HSD11B2/AGT/PPARG/HMGCS2/GCK/PCK1/PKLR/IGFBP1/NR1H4	12	0.441176470588235
GO:0019318	BP	GO:0019318	hexose metabolic process	11/162	228/18614	5.16931261446019e-06	0.000110800795741687	8.29059446123979e-05	IGFBP3/ENO3/ENO2/ACADM/DGAT2/TFF3/ACACB/PPARGC1A/GPD1/GCK/PCK1	11	0.482456140350877
GO:0042136	BP	GO:0042136	neurotransmitter biosynthetic process	4/162	14/18614	5.17020061873675e-06	0.000110800795741687	8.29059446123979e-05	SLC44A4/TH/CHAT/GAD2	4	2.85714285714286
GO:0046462	BP	GO:0046462	monoacylglycerol metabolic process	4/162	14/18614	5.17020061873675e-06	0.000110800795741687	8.29059446123979e-05	MGLL/DGAT2/MOGAT2/MOGAT3	4	2.85714285714286
GO:0030148	BP	GO:0030148	sphingolipid biosynthetic process	8/162	110/18614	5.34528999361211e-06	0.000113142112085831	8.46578187018244e-05	SPNS2/PPM1L/DEGS2/B4GALNT1/FA2H/SPTSSB/ELOVL3/ACER1	8	0.727272727272727
GO:0061448	BP	GO:0061448	connective tissue development	12/162	275/18614	5.3565236988864e-06	0.000113142112085831	8.46578187018244e-05	TGFBI/COL5A1/MMP13/TGFB1/KLF7/ACAT1/DGAT2/PLAAT3/PPARGC1A/PPARG/HMGCS2/NR1H4	12	0.436363636363636
GO:0008209	BP	GO:0008209	androgen metabolic process	5/162	30/18614	5.60951955217436e-06	0.000115171674162125	8.61764247728222e-05	SPP1/HSD3B1/SRD5A2/CYP3A4/AKR1C4	5	1.66666666666667
GO:0015721	BP	GO:0015721	bile acid and bile salt transport	5/162	30/18614	5.60951955217436e-06	0.000115171674162125	8.61764247728222e-05	AKR1C1/SLCO1B3/SLC51B/SLCO1B1/AKR1C4	5	1.66666666666667
GO:0034368	BP	GO:0034368	protein-lipid complex remodeling	5/162	30/18614	5.60951955217436e-06	0.000115171674162125	8.61764247728222e-05	PLA2G2A/AGT/APOA2/NR1H4/PLA2G2E	5	1.66666666666667
GO:0034369	BP	GO:0034369	plasma lipoprotein particle remodeling	5/162	30/18614	5.60951955217436e-06	0.000115171674162125	8.61764247728222e-05	PLA2G2A/AGT/APOA2/NR1H4/PLA2G2E	5	1.66666666666667
GO:0120161	BP	GO:0120161	regulation of cold-induced thermogenesis	9/162	147/18614	5.66276398926181e-06	0.00011545746578106	8.63902664151272e-05	CAV1/FABP4/ALDH1A1/LPIN1/ACHE/PPARGC1A/ELOVL3/CIDEA/ACADL	9	0.612244897959184
GO:0071241	BP	GO:0071241	cellular response to inorganic substance	11/162	231/18614	5.85566270758796e-06	0.000118567073858471	8.87170095879207e-05	FABP4/AKR1C3/PTGS2/TF/ALOX15/PRKAA2/CPNE7/TH/ACER1/CYP1A1/CYP1A2	11	0.476190476190476
GO:0106106	BP	GO:0106106	cold-induced thermogenesis	9/162	148/18614	5.98500046055652e-06	0.000120355899672561	9.00554863819859e-05	CAV1/FABP4/ALDH1A1/LPIN1/ACHE/PPARGC1A/ELOVL3/CIDEA/ACADL	9	0.608108108108108
GO:1902074	BP	GO:1902074	response to salt	14/162	383/18614	6.74779227578503e-06	0.000134772232120441	0.000100842409449075	CAV1/FABP4/AKR1C3/PTGS2/ALOX15/PRKAA2/ACHE/CPNE7/TH/ACER1/CYP1A1/HMGCS2/PKLR/DRD2	14	0.365535248041776
GO:0046322	BP	GO:0046322	negative regulation of fatty acid oxidation	4/162	15/18614	7.00250385042455e-06	0.000138914535843557	0.000103941860141081	DGAT2/ACACB/FMO1/ACADL	4	2.66666666666667
GO:0034367	BP	GO:0034367	protein-containing complex remodeling	5/162	32/18614	7.8162252829787e-06	0.000151976406826659	0.000113715316595166	PLA2G2A/AGT/APOA2/NR1H4/PLA2G2E	5	1.5625
GO:0050482	BP	GO:0050482	arachidonic acid secretion	5/162	32/18614	7.8162252829787e-06	0.000151976406826659	0.000113715316595166	PLA2G2A/PLA2G2F/PLA2G2D/DRD2/PLA2G2E	5	1.5625
GO:1903963	BP	GO:1903963	arachidonate transport	5/162	32/18614	7.8162252829787e-06	0.000151976406826659	0.000113715316595166	PLA2G2A/PLA2G2F/PLA2G2D/DRD2/PLA2G2E	5	1.5625
GO:0009308	BP	GO:0009308	amine metabolic process	8/162	117/18614	8.45103593401958e-06	0.000163238430936062	0.000122142049822014	AOC3/GDPD3/TDO2/INMT/TH/CYP1A1/DRD2/NR1H4	8	0.683760683760684
GO:0006094	BP	GO:0006094	gluconeogenesis	7/162	84/18614	8.57497882633259e-06	0.000164549920484395	0.000123123362989722	ENO2/ACADM/DGAT2/PPARGC1A/GPD1/GCK/PCK1	7	0.833333333333333
GO:0042573	BP	GO:0042573	retinoic acid metabolic process	5/162	33/18614	9.14749453551386e-06	0.00017439638932642	0.00013049091657975	AKR1C3/ADH7/ADH1C/CYP1A1/CYP3A4	5	1.51515151515152
GO:0034374	BP	GO:0034374	low-density lipoprotein particle remodeling	4/162	16/18614	9.27342593599064e-06	0.00017565663579399	0.000131433887459507	PLA2G2A/AGT/APOA2/PLA2G2E	4	2.5
GO:0019319	BP	GO:0019319	hexose biosynthetic process	7/162	87/18614	1.08238834290055e-05	0.000203711036843334	0.000152425402944227	ENO2/ACADM/DGAT2/PPARGC1A/GPD1/GCK/PCK1	7	0.804597701149425
GO:0015850	BP	GO:0015850	organic hydroxy compound transport	12/162	296/18614	1.12692573927041e-05	0.000210742291114518	0.000157686491307901	CAV1/SPP1/AKR1C1/AGT/PPARG/SLCO1B3/AQP7/DRD2/SLC51B/APOA2/SLCO1B1/AKR1C4	12	0.405405405405405
GO:1990845	BP	GO:1990845	adaptive thermogenesis	9/162	161/18614	1.18376472269642e-05	0.000219970457331437	0.000164591404148397	CAV1/FABP4/ALDH1A1/LPIN1/ACHE/PPARGC1A/ELOVL3/CIDEA/ACADL	9	0.559006211180124
GO:0006805	BP	GO:0006805	xenobiotic metabolic process	8/162	123/18614	1.22130802822302e-05	0.00022551952018005	0.000168743452823664	AKR1C1/FMO1/CYP2J2/SLCO1B3/CYP1A1/CYP3A4/SLCO1B1/CYP1A2	8	0.650406504065041
GO:0016052	BP	GO:0016052	carbohydrate catabolic process	9/162	162/18614	1.24416996445666e-05	0.000228305188477797	0.000170827810251385	ENO3/PYGM/ENO2/PRKAA2/GPD1/STBD1/GCK/NEU4/PKLR	9	0.555555555555556
GO:0034284	BP	GO:0034284	response to monosaccharide	10/162	207/18614	1.38709269863629e-05	0.000249846881177678	0.00018694623584462	KLF7/PTGS2/PRKAA2/TH/HMGCS2/GCK/PCK1/PKLR/APOA2/NR1H4	10	0.483091787439614
GO:0042594	BP	GO:0042594	response to starvation	10/162	207/18614	1.38709269863629e-05	0.000249846881177678	0.00018694623584462	SLC2A1/AKR1C3/ACADM/ACAT1/RRAGD/PRKAA2/PPARGC1A/ALB/HMGCS2/PCK1	10	0.483091787439614
GO:0044703	BP	GO:0044703	multi-organism reproductive process	10/162	207/18614	1.38709269863629e-05	0.000249846881177678	0.00018694623584462	SLC2A1/SPP1/PTGS2/STC2/HPGD/CYP27B1/HSD11B2/AGT/CYP1A1/EPO	10	0.483091787439614
GO:0046473	BP	GO:0046473	phosphatidic acid metabolic process	5/162	36/18614	1.4227260243383e-05	0.000254702658991295	0.000190579538690246	LPCAT1/LPIN1/PLA2G2A/LIPI/NR1H4	5	1.38888888888889
GO:0006643	BP	GO:0006643	membrane lipid metabolic process	10/162	208/18614	1.44637059642519e-05	0.000257366307339657	0.000192572595517663	SPNS2/PPM1L/DEGS2/B4GALNT1/FA2H/SPTSSB/ELOVL3/TH/ACER1/NEU4	10	0.480769230769231
GO:0071071	BP	GO:0071071	regulation of phospholipid biosynthetic process	4/162	18/18614	1.53811449475549e-05	0.000272042419072416	0.000203553896674363	LPCAT1/LPIN1/FABP3/NR1H4	4	2.22222222222222
GO:0032869	BP	GO:0032869	cellular response to insulin stimulus	10/162	211/18614	1.63748357868634e-05	0.000287883340540305	0.000215406758822464	PIK3R1/LPIN1/AGT/PPARG/HMGCS2/GCK/PCK1/PKLR/IGFBP1/NR1H4	10	0.473933649289099
GO:0071375	BP	GO:0071375	cellular response to peptide hormone stimulus	12/162	308/18614	1.67482871032946e-05	0.000292696255567101	0.000219007989878295	CAV1/PIK3R1/LPIN1/AGT/PPARG/CYP11A1/HMGCS2/GCK/PCK1/PKLR/IGFBP1/NR1H4	12	0.38961038961039
GO:1901661	BP	GO:1901661	quinone metabolic process	5/162	38/18614	1.86786565168808e-05	0.000324500210257763	0.000242805083467644	AKR1C2/AKR1C1/AKR1C3/CYP4F11/AKR1C4	5	1.31578947368421
GO:0046503	BP	GO:0046503	glycerolipid catabolic process	6/162	64/18614	1.95678740426803e-05	0.000337948695231232	0.000252867821220272	MGLL/LIPE/GDPD3/PNPLA7/PNPLA5/APOA2	6	0.9375
GO:0044706	BP	GO:0044706	multi-multicellular organism process	10/162	216/18614	2.00439143700807e-05	0.00034414580462314	0.000257504766330307	SLC2A1/SPP1/PTGS2/STC2/HPGD/CYP27B1/HSD11B2/AGT/CYP1A1/EPO	10	0.462962962962963
GO:0046364	BP	GO:0046364	monosaccharide biosynthetic process	7/162	96/18614	2.06803225100305e-05	0.000353008295868892	0.000264136065351491	ENO2/ACADM/DGAT2/PPARGC1A/GPD1/GCK/PCK1	7	0.729166666666667
GO:0120162	BP	GO:0120162	positive regulation of cold-induced thermogenesis	7/162	98/18614	2.36570607166575e-05	0.000399658804648599	0.00029904199243569	CAV1/FABP4/LPIN1/ACHE/PPARGC1A/ELOVL3/ACADL	7	0.714285714285714
GO:0006790	BP	GO:0006790	sulfur compound metabolic process	12/162	319/18614	2.36855013654143e-05	0.000399658804648599	0.00029904199243569	CHST2/ACAT1/DGAT2/HS3ST1/ACACB/FMO1/TDO2/ELOVL3/ACSM3/ACSBG1/HMGCS2/ACSM6	12	0.376175548589342
GO:0042359	BP	GO:0042359	vitamin D metabolic process	4/162	20/18614	2.4024943032204e-05	0.000403069901386006	0.000301594322455398	CYP27B1/CYP11A1/CYP1A1/CYP3A4	4	2
GO:0043651	BP	GO:0043651	linoleic acid metabolic process	4/162	21/18614	2.94770837239932e-05	0.000491731351213887	0.00036793465150702	ALOX12/ALOX15/CYP2J2/ELOVL3	4	1.9047619047619
GO:0010906	BP	GO:0010906	regulation of glucose metabolic process	7/162	103/18614	3.26730729402542e-05	0.000541966904816872	0.000405523064087485	IGFBP3/ACADM/DGAT2/TFF3/ACACB/PPARGC1A/GCK	7	0.679611650485437
GO:0006775	BP	GO:0006775	fat-soluble vitamin metabolic process	5/162	43/18614	3.45862486816729e-05	0.000567291766085987	0.000424472219927383	CYP4F11/CYP27B1/CYP11A1/CYP1A1/CYP3A4	5	1.16279069767442
GO:0033574	BP	GO:0033574	response to testosterone	5/162	43/18614	3.45862486816729e-05	0.000567291766085987	0.000424472219927383	SPP1/CA9/HMGCS2/EPO/SRD5A2	5	1.16279069767442
GO:0006766	BP	GO:0006766	vitamin metabolic process	7/162	105/18614	3.69920343419383e-05	0.000603381182377394	0.000451475881120616	SLC2A1/AKR1C3/CYP4F11/CYP27B1/CYP11A1/CYP1A1/CYP3A4	7	0.666666666666667
GO:0120178	BP	GO:0120178	steroid hormone biosynthetic process	5/162	44/18614	3.87477388218172e-05	0.000626121195608963	0.000468490941931703	CYP11A1/HSD3B1/SRD5A2/LHB/CYP21A2	5	1.13636363636364
GO:0007565	BP	GO:0007565	female pregnancy	9/162	187/18614	3.88126899185393e-05	0.000626121195608963	0.000468490941931703	SLC2A1/SPP1/PTGS2/STC2/HPGD/CYP27B1/HSD11B2/AGT/EPO	9	0.481283422459893
GO:0009743	BP	GO:0009743	response to carbohydrate	10/162	234/18614	3.96977313929525e-05	0.000636899122238844	0.000476555452499809	KLF7/PTGS2/PRKAA2/TH/HMGCS2/GCK/PCK1/PKLR/APOA2/NR1H4	10	0.427350427350427
GO:0005976	BP	GO:0005976	polysaccharide metabolic process	7/162	107/18614	4.17692979888324e-05	0.000662890048082227	0.000496002986644058	TGFB1/PYGM/ACADM/PPP1R3C/PHKG1/STBD1/GCK	7	0.654205607476635
GO:0062014	BP	GO:0062014	negative regulation of small molecule metabolic process	7/162	107/18614	4.17692979888324e-05	0.000662890048082227	0.000496002986644058	AKR1C3/DGAT2/CYP27B1/ACACB/FMO1/GCK/ACADL	7	0.654205607476635
GO:0071827	BP	GO:0071827	plasma lipoprotein particle organization	5/162	46/18614	4.8226316487859e-05	0.000761249812948139	0.000569600014205782	PLA2G2A/AGT/APOA2/NR1H4/PLA2G2E	5	1.08695652173913
GO:0005977	BP	GO:0005977	glycogen metabolic process	6/162	75/18614	4.85728061347428e-05	0.000762619031078101	0.000570624522393517	PYGM/ACADM/PPP1R3C/PHKG1/STBD1/GCK	6	0.8
GO:0046467	BP	GO:0046467	membrane lipid biosynthetic process	8/162	150/18614	5.11443857972531e-05	0.000798722961174123	0.000597639043442706	SPNS2/PPM1L/DEGS2/B4GALNT1/FA2H/SPTSSB/ELOVL3/ACER1	8	0.533333333333333
GO:0006073	BP	GO:0006073	cellular glucan metabolic process	6/162	76/18614	5.23601663444016e-05	0.000809102359932438	0.000605405358231392	PYGM/ACADM/PPP1R3C/PHKG1/STBD1/GCK	6	0.789473684210526
GO:0044042	BP	GO:0044042	glucan metabolic process	6/162	76/18614	5.23601663444016e-05	0.000809102359932438	0.000605405358231392	PYGM/ACADM/PPP1R3C/PHKG1/STBD1/GCK	6	0.789473684210526
GO:0045834	BP	GO:0045834	positive regulation of lipid metabolic process	8/162	151/18614	5.3611330525405e-05	0.000824098777081617	0.000616626325745495	TGFB1/PTGS2/DGAT2/FABP3/PPARGC1A/HSD17B13/APOA2/NR1H4	8	0.529801324503311
GO:0006090	BP	GO:0006090	pyruvate metabolic process	7/162	112/18614	5.59629843976894e-05	0.000850178111967851	0.000636140011356986	ENO3/ENO2/PRKAA2/GPD1/GCK/PCK1/PKLR	7	0.625
GO:1905954	BP	GO:1905954	positive regulation of lipid localization	7/162	112/18614	5.59629843976894e-05	0.000850178111967851	0.000636140011356986	CAV1/SPP1/FABP3/ACACB/PPARG/FITM1/CIDEA	7	0.625
GO:0010675	BP	GO:0010675	regulation of cellular carbohydrate metabolic process	8/162	152/18614	5.6176619115042e-05	0.000850178111967851	0.000636140011356986	IGFBP3/ACADM/DGAT2/TFF3/PPP1R3C/ACACB/PPARGC1A/GCK	8	0.526315789473684
GO:0006706	BP	GO:0006706	steroid catabolic process	4/162	25/18614	6.06352767558642e-05	0.000908291696710292	0.000679623107354933	SPP1/SRD5A2/CYP3A4/CYP1A2	4	1.6
GO:0046697	BP	GO:0046697	decidualization	4/162	25/18614	6.06352767558642e-05	0.000908291696710292	0.000679623107354933	SPP1/PTGS2/STC2/CYP27B1	4	1.6
GO:0009746	BP	GO:0009746	response to hexose	9/162	199/18614	6.29239774850262e-05	0.000937790852264147	0.0007016956506078	KLF7/PTGS2/PRKAA2/TH/GCK/PCK1/PKLR/APOA2/NR1H4	9	0.452261306532663
GO:0042593	BP	GO:0042593	glucose homeostasis	10/162	248/18614	6.46962749646191e-05	0.000959334663111726	0.000717815661090697	KLF7/PIK3R1/IL6/PRKAA2/PPARGC1A/PPARG/TH/GCK/PCK1/NR1H4	10	0.403225806451613
GO:0071825	BP	GO:0071825	protein-lipid complex subunit organization	5/162	49/18614	6.56930781208468e-05	0.000969220489260333	0.000725212663518684	PLA2G2A/AGT/APOA2/NR1H4/PLA2G2E	5	1.02040816326531
GO:0033500	BP	GO:0033500	carbohydrate homeostasis	10/162	249/18614	6.69053814896825e-05	0.00098217100026854	0.000734902795626145	KLF7/PIK3R1/IL6/PRKAA2/PPARGC1A/PPARG/TH/GCK/PCK1/NR1H4	10	0.401606425702811
GO:0001678	BP	GO:0001678	intracellular glucose homeostasis	8/162	157/18614	7.05878985941997e-05	0.00103107497648045	0.000771494864446686	KLF7/PIK3R1/PRKAA2/PPARGC1A/TH/GCK/PCK1/NR1H4	8	0.509554140127389
GO:0097305	BP	GO:0097305	response to alcohol	10/162	252/18614	7.39219382615645e-05	0.00106856226459253	0.000799544473757568	AKR1C2/TGFB1/AKR1C3/ADH7/HPGD/PRKAA2/TH/HMGCS2/HSD3B1/DRD2	10	0.396825396825397
GO:0019372	BP	GO:0019372	lipoxygenase pathway	3/162	10/18614	7.4246151899481e-05	0.00106856226459253	0.000799544473757568	HPGD/ALOX12/ALOX15	3	3
GO:0097267	BP	GO:0097267	omega-hydroxylase P450 pathway	3/162	10/18614	7.4246151899481e-05	0.00106856226459253	0.000799544473757568	CYP4F11/CYP1A1/CYP1A2	3	3
GO:0010883	BP	GO:0010883	regulation of lipid storage	5/162	53/18614	9.61312562543026e-05	0.00137678716274455	0.00103017166522583	IL6/ACACB/PPARG/FITM1/CIDEA	5	0.943396226415094
GO:0006096	BP	GO:0006096	glycolytic process	6/162	85/18614	9.82185553668431e-05	0.00139985280852938	0.00104743037838836	ENO3/ENO2/PRKAA2/GPD1/GCK/PKLR	6	0.705882352941176
GO:0036152	BP	GO:0036152	phosphatidylethanolamine acyl-chain remodeling	3/162	11/18614	0.000101436108787444	0.00143872664444414	0.00107651746269716	PLAAT3/PLA2G2F/PLAAT2	3	2.72727272727273
GO:0022407	BP	GO:0022407	regulation of cell-cell adhesion	14/162	491/18614	0.000102751443874259	0.00145037615007127	0.00108523412634402	CAV1/TGFB1/CHST2/CCL2/PLA2G2A/IL6/ALOX12/SMARCD3/PLA2G2F/B4GALNT2/PLA2G2D/PCK1/EPO/PLA2G2E	14	0.285132382892057
GO:0006757	BP	GO:0006757	ATP generation from ADP	6/162	86/18614	0.000104833024418265	0.00146566552234298	0.00109667429554345	ENO3/ENO2/PRKAA2/GPD1/GCK/PKLR	6	0.697674418604651
GO:0034103	BP	GO:0034103	regulation of tissue remodeling	6/162	86/18614	0.000104833024418265	0.00146566552234298	0.00109667429554345	SPP1/TGFB1/TF/IL6/AGT/PPARG	6	0.697674418604651
GO:0097006	BP	GO:0097006	regulation of plasma lipoprotein particle levels	6/162	87/18614	0.000111796664491544	0.00155265729011029	0.00116176529630724	DGAT2/PLA2G2A/AGT/APOA2/NR1H4/PLA2G2E	6	0.689655172413793
GO:1901653	BP	GO:1901653	cellular response to peptide	12/162	375/18614	0.000112112856097882	0.00155265729011029	0.00116176529630724	CAV1/PIK3R1/LPIN1/AGT/PPARG/CYP11A1/HMGCS2/GCK/PCK1/PKLR/IGFBP1/NR1H4	12	0.32
GO:0033273	BP	GO:0033273	response to vitamin	6/162	88/18614	0.000119122706619512	0.00164199186213562	0.00122860928448194	SPP1/PTGS2/STC2/CYP27B1/CYP1A1/EPO	6	0.681818181818182
GO:0006112	BP	GO:0006112	energy reserve metabolic process	6/162	89/18614	0.000126824670685896	0.00173998707071865	0.00130193353527529	PYGM/ACADM/PPP1R3C/PHKG1/STBD1/GCK	6	0.674157303370786
GO:0071496	BP	GO:0071496	cellular response to external stimulus	11/162	327/18614	0.000140826128436012	0.00192309540971224	0.00143894310916013	SLC2A1/AKR1C3/PTGS2/RRAGD/ANKRD1/CYP27B1/PRKAA2/AGT/ALB/PCK1/NR1H4	11	0.336391437308868
GO:0048660	BP	GO:0048660	regulation of smooth muscle cell proliferation	8/162	176/18614	0.000156263590024219	0.00212402731625513	0.00158928904668882	IGFBP3/TGFB1/PTGS2/HPGD/IL6/PPARGC1A/AGT/PPARG	8	0.454545454545455
GO:0001516	BP	GO:0001516	prostaglandin biosynthetic process	4/162	32/18614	0.000164383600286829	0.00218384728706846	0.0016340489345016	AKR1C3/PTGS2/PTGIS/PTGDS	4	1.25
GO:0006084	BP	GO:0006084	acetyl-CoA metabolic process	4/162	32/18614	0.000164383600286829	0.00218384728706846	0.0016340489345016	ACAT1/ACACB/TDO2/HMGCS2	4	1.25
GO:0006654	BP	GO:0006654	phosphatidic acid biosynthetic process	4/162	32/18614	0.000164383600286829	0.00218384728706846	0.0016340489345016	LPCAT1/LPIN1/LIPI/NR1H4	4	1.25
GO:0034694	BP	GO:0034694	response to prostaglandin	4/162	32/18614	0.000164383600286829	0.00218384728706846	0.0016340489345016	AKR1C2/AKR1C3/PRKAA2/HMGCS2	4	1.25
GO:0046457	BP	GO:0046457	prostanoid biosynthetic process	4/162	32/18614	0.000164383600286829	0.00218384728706846	0.0016340489345016	AKR1C3/PTGS2/PTGIS/PTGDS	4	1.25
GO:0046031	BP	GO:0046031	ADP metabolic process	6/162	94/18614	0.000171466762572473	0.00226768655366117	0.00169678109762329	ENO3/ENO2/PRKAA2/GPD1/GCK/PKLR	6	0.638297872340425
GO:0009437	BP	GO:0009437	carnitine metabolic process	3/162	13/18614	0.000173584055606753	0.00228539366484944	0.0017100303235841	CRAT/ACADM/ACADL	3	2.30769230769231
GO:0048659	BP	GO:0048659	smooth muscle cell proliferation	8/162	180/18614	0.000182310194483619	0.00238956576341029	0.0017879763904479	IGFBP3/TGFB1/PTGS2/HPGD/IL6/PPARGC1A/AGT/PPARG	8	0.444444444444444
GO:0044264	BP	GO:0044264	cellular polysaccharide metabolic process	6/162	96/18614	0.000192460643750675	0.00251139755578658	0.0018791362035446	PYGM/ACADM/PPP1R3C/PHKG1/STBD1/GCK	6	0.625
GO:0045428	BP	GO:0045428	regulation of nitric oxide biosynthetic process	5/162	62/18614	0.00020354568613188	0.00263264376424317	0.00196985785744138	CAV1/PTGS2/DDAH1/PTGIS/AGT	5	0.806451612903226
GO:0046173	BP	GO:0046173	polyol biosynthetic process	5/162	62/18614	0.00020354568613188	0.00263264376424317	0.00196985785744138	CYP27B1/SPTSSB/ACER1/PCK1/CYP3A4	5	0.806451612903226
GO:0019218	BP	GO:0019218	regulation of steroid metabolic process	6/162	99/18614	0.000227701160169304	0.00293215178182929	0.00219396270209297	AKR1C3/DGAT2/EPHX2/CYP27B1/ACADL/NR1H4	6	0.606060606060606
GO:0000038	BP	GO:0000038	very long-chain fatty acid metabolic process	4/162	35/18614	0.000234543189823138	0.00298103378926724	0.00223053833292726	ELOVL3/ACOX2/ACSBG1/TECRL	4	1.14285714285714
GO:0001893	BP	GO:0001893	maternal placenta development	4/162	35/18614	0.000234543189823138	0.00298103378926724	0.00223053833292726	SPP1/PTGS2/STC2/CYP27B1	4	1.14285714285714
GO:0046471	BP	GO:0046471	phosphatidylglycerol metabolic process	4/162	35/18614	0.000234543189823138	0.00298103378926724	0.00223053833292726	LPCAT1/PLA2G2F/PLA2G2D/PLA2G2E	4	1.14285714285714
GO:0051055	BP	GO:0051055	negative regulation of lipid biosynthetic process	5/162	64/18614	0.000236500884792539	0.0029929594730642	0.00223946164501828	AKR1C3/LPCAT1/LPIN1/CYP27B1/ACADL	5	0.78125
GO:0043255	BP	GO:0043255	regulation of carbohydrate biosynthetic process	6/162	101/18614	0.000253886028297471	0.00319228058707977	0.00238860231795335	TGFB1/ACADM/DGAT2/PPP1R3C/PPARGC1A/GCK	6	0.594059405940594
GO:0080164	BP	GO:0080164	regulation of nitric oxide metabolic process	5/162	65/18614	0.00025442563262148	0.00319228058707977	0.00238860231795335	CAV1/PTGS2/DDAH1/PTGIS/AGT	5	0.769230769230769
GO:1903725	BP	GO:1903725	regulation of phospholipid metabolic process	4/162	36/18614	0.000262082681020606	0.00327436064458085	0.00245001816479286	LPCAT1/LPIN1/FABP3/NR1H4	4	1.11111111111111
GO:0006165	BP	GO:0006165	nucleoside diphosphate phosphorylation	6/162	102/18614	0.000267836747891301	0.00333207072800364	0.00249319934366255	ENO3/ENO2/PRKAA2/GPD1/GCK/PKLR	6	0.588235294117647
GO:0010889	BP	GO:0010889	regulation of sequestering of triglyceride	3/162	15/18614	0.000272643257746295	0.00334929123323482	0.00250608447001329	PPARG/FITM1/CIDEA	3	2
GO:0046459	BP	GO:0046459	short-chain fatty acid metabolic process	3/162	15/18614	0.000272643257746295	0.00334929123323482	0.00250608447001329	CRAT/PHYH/PCK1	3	2
GO:0051791	BP	GO:0051791	medium-chain fatty acid metabolic process	3/162	15/18614	0.000272643257746295	0.00334929123323482	0.00250608447001329	CRAT/ACADM/OLAH	3	2
GO:0050727	BP	GO:0050727	regulation of inflammatory response	12/162	414/18614	0.000279495148481609	0.00341915731642502	0.00255836129333824	SERPINE1/FABP4/MGLL/PTGS2/PLA2G2A/IL6/PTGIS/ALOX15/AGT/PPARG/PLA2G2D/NR1H4	12	0.289855072463768
GO:0033280	BP	GO:0033280	response to vitamin D	4/162	37/18614	0.000291870255445335	0.0035227267758853	0.0026358564395786	SPP1/PTGS2/STC2/CYP27B1	4	1.08108108108108
GO:0046461	BP	GO:0046461	neutral lipid catabolic process	4/162	37/18614	0.000291870255445335	0.0035227267758853	0.0026358564395786	MGLL/LIPE/PNPLA5/APOA2	4	1.08108108108108
GO:0046464	BP	GO:0046464	acylglycerol catabolic process	4/162	37/18614	0.000291870255445335	0.0035227267758853	0.0026358564395786	MGLL/LIPE/PNPLA5/APOA2	4	1.08108108108108
GO:0062013	BP	GO:0062013	positive regulation of small molecule metabolic process	7/162	146/18614	0.000292760672110359	0.0035227267758853	0.0026358564395786	PTGS2/DGAT2/PRKAA2/PPARGC1A/GPD1/GCK/NR1H4	7	0.479452054794521
GO:0046939	BP	GO:0046939	nucleotide phosphorylation	6/162	104/18614	0.000297542473235144	0.00356565184252402	0.0026679748298249	ENO3/ENO2/PRKAA2/GPD1/GCK/PKLR	6	0.576923076923077
GO:0009749	BP	GO:0009749	response to glucose	8/162	194/18614	0.000303119502605717	0.00361771894166823	0.00270693368394579	KLF7/PRKAA2/TH/GCK/PCK1/PKLR/APOA2/NR1H4	8	0.412371134020619
GO:0006672	BP	GO:0006672	ceramide metabolic process	6/162	105/18614	0.000313333408925641	0.00372448133038738	0.00278681791786837	DEGS2/B4GALNT1/FA2H/SPTSSB/ACER1/NEU4	6	0.571428571428571
GO:0010742	BP	GO:0010742	macrophage derived foam cell differentiation	4/162	38/18614	0.000324010443554565	0.00383586557369437	0.00287016042316799	TGFB1/PLA2G2A/AGT/PPARG	4	1.05263157894737
GO:0009135	BP	GO:0009135	purine nucleoside diphosphate metabolic process	6/162	106/18614	0.000329774145586946	0.00386926401345265	0.00289515057940473	ENO3/ENO2/PRKAA2/GPD1/GCK/PKLR	6	0.566037735849057
GO:0009179	BP	GO:0009179	purine ribonucleoside diphosphate metabolic process	6/162	106/18614	0.000329774145586946	0.00386926401345265	0.00289515057940473	ENO3/ENO2/PRKAA2/GPD1/GCK/PKLR	6	0.566037735849057
GO:0006735	BP	GO:0006735	NADH regeneration	3/162	16/18614	0.000333420911240981	0.00386926401345265	0.00289515057940473	ENO3/ENO2/GCK	3	1.875
GO:0061621	BP	GO:0061621	canonical glycolysis	3/162	16/18614	0.000333420911240981	0.00386926401345265	0.00289515057940473	ENO3/ENO2/GCK	3	1.875
GO:0061718	BP	GO:0061718	glucose catabolic process to pyruvate	3/162	16/18614	0.000333420911240981	0.00386926401345265	0.00289515057940473	ENO3/ENO2/GCK	3	1.875
GO:0090077	BP	GO:0090077	foam cell differentiation	4/162	39/18614	0.000358608701544352	0.00412890061119912	0.0030894219043355	TGFB1/PLA2G2A/AGT/PPARG	4	1.02564102564103
GO:0000271	BP	GO:0000271	polysaccharide biosynthetic process	5/162	70/18614	0.00036001313231164	0.00412890061119912	0.0030894219043355	TGFB1/ACADM/PPP1R3C/PHKG1/GCK	5	0.714285714285714
GO:0014823	BP	GO:0014823	response to activity	5/162	70/18614	0.00036001313231164	0.00412890061119912	0.0030894219043355	IL6/PRKAA2/PPARGC1A/AGT/TH	5	0.714285714285714
GO:0008210	BP	GO:0008210	estrogen metabolic process	4/162	40/18614	0.00039577132840022	0.00446917161608864	0.00334402737802129	CYP1A1/HSD3B1/CYP3A4/CYP1A2	4	1
GO:0035337	BP	GO:0035337	fatty-acyl-CoA metabolic process	4/162	40/18614	0.00039577132840022	0.00446917161608864	0.00334402737802129	ACAT1/DGAT2/ELOVL3/ACSBG1	4	1
GO:0045922	BP	GO:0045922	negative regulation of fatty acid metabolic process	4/162	40/18614	0.00039577132840022	0.00446917161608864	0.00334402737802129	DGAT2/ACACB/FMO1/ACADL	4	1
GO:0090181	BP	GO:0090181	regulation of cholesterol metabolic process	4/162	40/18614	0.00039577132840022	0.00446917161608864	0.00334402737802129	DGAT2/EPHX2/ACADL/NR1H4	4	1
GO:0006577	BP	GO:0006577	amino-acid betaine metabolic process	3/162	17/18614	0.000402287250342789	0.00447392184472132	0.0033475817044075	CRAT/ACADM/ACADL	3	1.76470588235294
GO:0016114	BP	GO:0016114	terpenoid biosynthetic process	3/162	17/18614	0.000402287250342789	0.00447392184472132	0.0033475817044075	AKR1C3/CYP1A1/HMGCS2	3	1.76470588235294
GO:0055089	BP	GO:0055089	fatty acid homeostasis	3/162	17/18614	0.000402287250342789	0.00447392184472132	0.0033475817044075	DGAT2/PRKAA2/NR1H4	3	1.76470588235294
GO:0060965	BP	GO:0060965	negative regulation of miRNA-mediated gene silencing	3/162	17/18614	0.000402287250342789	0.00447392184472132	0.0033475817044075	TGFB1/IL6/PPARG	3	1.76470588235294
GO:0007162	BP	GO:0007162	negative regulation of cell adhesion	10/162	312/18614	0.000415565743854146	0.00460415480738027	0.00344502763624072	TGFBI/SERPINE1/TGFB1/PIK3R1/PLA2G2A/ALOX12/PLA2G2F/B4GALNT2/PLA2G2D/PLA2G2E	10	0.32051282051282
GO:0044272	BP	GO:0044272	sulfur compound biosynthetic process	7/162	155/18614	0.000420573621175801	0.00464212087132387	0.00347343548632329	CHST2/ACAT1/HS3ST1/ACACB/FMO1/ELOVL3/ACSBG1	7	0.451612903225806
GO:1902075	BP	GO:1902075	cellular response to salt	8/162	204/18614	0.000424304692468287	0.00466576246099959	0.00349112514559951	FABP4/AKR1C3/PTGS2/ALOX15/PRKAA2/ACHE/CPNE7/ACER1	8	0.392156862745098
GO:0019373	BP	GO:0019373	epoxygenase P450 pathway	3/162	18/18614	0.000479668471421835	0.00515863235199454	0.0038599117017828	CYP2J2/CYP1A1/CYP1A2	3	1.66666666666667
GO:0030730	BP	GO:0030730	sequestering of triglyceride	3/162	18/18614	0.000479668471421835	0.00515863235199454	0.0038599117017828	PPARG/FITM1/CIDEA	3	1.66666666666667
GO:0060149	BP	GO:0060149	negative regulation of post-transcriptional gene silencing	3/162	18/18614	0.000479668471421835	0.00515863235199454	0.0038599117017828	TGFB1/IL6/PPARG	3	1.66666666666667
GO:0060967	BP	GO:0060967	negative regulation of gene silencing by RNA	3/162	18/18614	0.000479668471421835	0.00515863235199454	0.0038599117017828	TGFB1/IL6/PPARG	3	1.66666666666667
GO:0061620	BP	GO:0061620	glycolytic process through glucose-6-phosphate	3/162	18/18614	0.000479668471421835	0.00515863235199454	0.0038599117017828	ENO3/ENO2/GCK	3	1.66666666666667
GO:1900369	BP	GO:1900369	negative regulation of post-transcriptional gene silencing by RNA	3/162	18/18614	0.000479668471421835	0.00515863235199454	0.0038599117017828	TGFB1/IL6/PPARG	3	1.66666666666667
GO:1903037	BP	GO:1903037	regulation of leukocyte cell-cell adhesion	11/162	378/18614	0.000485920082636775	0.00520679329423931	0.00389594780047234	CAV1/CHST2/CCL2/PLA2G2A/IL6/SMARCD3/PLA2G2F/PLA2G2D/PCK1/EPO/PLA2G2E	11	0.291005291005291
GO:0048732	BP	GO:0048732	gland development	12/162	441/18614	0.000492723888335318	0.00526049940419089	0.00393613303332367	CAV1/TGFB1/ACADM/ACAT1/IL6/FA2H/HOXB9/ACER1/CYP1A1/HMGCS2/PCK1/DRD2	12	0.272108843537415
GO:0034637	BP	GO:0034637	cellular carbohydrate biosynthetic process	5/162	75/18614	0.000495794913949162	0.0052741082150534	0.00394631573383639	ACADM/PPP1R3C/PHKG1/GCK/PCK1	5	0.666666666666667
GO:0046434	BP	GO:0046434	organophosphate catabolic process	7/162	161/18614	0.000528118714672692	0.00559767706237914	0.00418842393130119	GPD1L/ACAT1/GDPD3/INPP5J/GPD1/PNPLA7/APOA2	7	0.434782608695652
GO:0009185	BP	GO:0009185	ribonucleoside diphosphate metabolic process	6/162	116/18614	0.000534161067825303	0.005641355737896	0.00422110620428401	ENO3/ENO2/PRKAA2/GPD1/GCK/PKLR	6	0.517241379310345
GO:0006809	BP	GO:0006809	nitric oxide biosynthetic process	5/162	77/18614	0.000559706226038665	0.00588995512419183	0.00440711901053648	CAV1/PTGS2/DDAH1/PTGIS/AGT	5	0.649350649350649
GO:0061615	BP	GO:0061615	glycolytic process through fructose-6-phosphate	3/162	19/18614	0.000565978014853955	0.00593468375575433	0.00444058690601581	ENO3/ENO2/GCK	3	1.57894736842105
GO:0005978	BP	GO:0005978	glycogen biosynthetic process	4/162	45/18614	0.000623819447688128	0.00646344554240267	0.00483622932991337	ACADM/PPP1R3C/PHKG1/GCK	4	0.888888888888889
GO:0009250	BP	GO:0009250	glucan biosynthetic process	4/162	45/18614	0.000623819447688128	0.00646344554240267	0.00483622932991337	ACADM/PPP1R3C/PHKG1/GCK	4	0.888888888888889
GO:0097009	BP	GO:0097009	energy homeostasis	4/162	45/18614	0.000623819447688128	0.00646344554240267	0.00483622932991337	ACACB/PRKAA2/FMO1/PPARGC1A	4	0.888888888888889
GO:0019362	BP	GO:0019362	pyridine nucleotide metabolic process	5/162	79/18614	0.000629613564416609	0.00646344554240267	0.00483622932991337	GPD1L/PTGIS/FMO1/GPD1/GCK	5	0.632911392405063
GO:0045913	BP	GO:0045913	positive regulation of carbohydrate metabolic process	5/162	79/18614	0.000629613564416609	0.00646344554240267	0.00483622932991337	DGAT2/PRKAA2/PPARGC1A/GPD1/GCK	5	0.632911392405063
GO:0046496	BP	GO:0046496	nicotinamide nucleotide metabolic process	5/162	79/18614	0.000629613564416609	0.00646344554240267	0.00483622932991337	GPD1L/PTGIS/FMO1/GPD1/GCK	5	0.632911392405063
GO:0032355	BP	GO:0032355	response to estradiol	6/162	120/18614	0.000639117427170185	0.00653814901105109	0.00489212569412865	TGFB1/PTGS2/ENO2/HPGD/AGT/TH	6	0.5
GO:0006662	BP	GO:0006662	glycerol ether metabolic process	3/162	20/18614	0.000661616792234263	0.00667528145017112	0.00499473411247208	CHPT1/PLAAT3/LIPE	3	1.5
GO:0046485	BP	GO:0046485	ether lipid metabolic process	3/162	20/18614	0.000661616792234263	0.00667528145017112	0.00499473411247208	CHPT1/PLAAT3/LIPE	3	1.5
GO:0055093	BP	GO:0055093	response to hyperoxia	3/162	20/18614	0.000661616792234263	0.00667528145017112	0.00499473411247208	CAV1/CYP1A1/EPO	3	1.5
GO:0071379	BP	GO:0071379	cellular response to prostaglandin stimulus	3/162	20/18614	0.000661616792234263	0.00667528145017112	0.00499473411247208	AKR1C2/AKR1C3/PRKAA2	3	1.5
GO:0046034	BP	GO:0046034	ATP metabolic process	8/162	219/18614	0.000677395972587467	0.00677714524345111	0.00507095300555086	TGFB1/ENO3/ENO2/PRKAA2/PPARGC1A/GPD1/GCK/PKLR	8	0.365296803652968
GO:0035384	BP	GO:0035384	thioester biosynthetic process	4/162	46/18614	0.000678637841135772	0.00677714524345111	0.00507095300555086	ACAT1/ACACB/ELOVL3/ACSBG1	4	0.869565217391304
GO:0071616	BP	GO:0071616	acyl-CoA biosynthetic process	4/162	46/18614	0.000678637841135772	0.00677714524345111	0.00507095300555086	ACAT1/ACACB/ELOVL3/ACSBG1	4	0.869565217391304
GO:0050708	BP	GO:0050708	regulation of protein secretion	9/162	275/18614	0.000695653511225992	0.00692352104732038	0.00518047770893361	TGFB1/KLF7/ANKRD1/IL6/ACHE/PPARG/GCK/DRD2/NR1H4	9	0.327272727272727
GO:0070374	BP	GO:0070374	positive regulation of ERK1 and ERK2 cascade	8/162	222/18614	0.000740256258989643	0.00734254181214051	0.00549400715686837	TGFB1/TPBG/CCL2/PLA2G2A/ALOX15/CAVIN3/EPO/DRD2	8	0.36036036036036
GO:1901657	BP	GO:1901657	glycosyl compound metabolic process	5/162	82/18614	0.000746486196690084	0.00737940563461982	0.00552159026224421	AKR1C2/AKR1C1/AKR1C3/TH/AKR1C4	5	0.609756097560976
GO:0015980	BP	GO:0015980	energy derivation by oxidation of organic compounds	10/162	337/18614	0.000754890607376805	0.00743744571563188	0.00556501835957397	PYGM/ACADM/PPP1R3C/CAVIN3/PPARGC1A/GPD1/PHKG1/STBD1/GCK/CYP1A2	10	0.29673590504451
GO:0071453	BP	GO:0071453	cellular response to oxygen levels	7/162	172/18614	0.000781425001914437	0.0076731230957217	0.00574136236224408	CAV1/PTGS2/STC2/ACAA2/DDAH1/PTGIS/PPARG	7	0.406976744186047
GO:0046209	BP	GO:0046209	nitric oxide metabolic process	5/162	83/18614	0.000788825975458855	0.007719976879824	0.00577642038871099	CAV1/PTGS2/DDAH1/PTGIS/AGT	5	0.602409638554217
GO:0070371	BP	GO:0070371	ERK1 and ERK2 cascade	10/162	341/18614	0.000826020232815906	0.00805712758653654	0.00602869112042943	TGFB1/TPBG/CCL2/PLA2G2A/TF/ALOX15/CAVIN3/AGT/EPO/DRD2	10	0.293255131964809
GO:2001057	BP	GO:2001057	reactive nitrogen species metabolic process	5/162	84/18614	0.000832932662845564	0.00809764999375687	0.00605901173704668	CAV1/PTGS2/DDAH1/PTGIS/AGT	5	0.595238095238095
GO:0072524	BP	GO:0072524	pyridine-containing compound metabolic process	5/162	85/18614	0.000878852294562985	0.00849441971851552	0.00635589199503151	GPD1L/PTGIS/FMO1/GPD1/GCK	5	0.588235294117647
GO:0034104	BP	GO:0034104	negative regulation of tissue remodeling	3/162	22/18614	0.000882424391739521	0.00849441971851552	0.00635589199503151	IL6/AGT/PPARG	3	1.36363636363636
GO:0046519	BP	GO:0046519	sphingoid metabolic process	3/162	22/18614	0.000882424391739521	0.00849441971851552	0.00635589199503151	DEGS2/SPTSSB/ACER1	3	1.36363636363636
GO:0006970	BP	GO:0006970	response to osmotic stress	5/162	86/18614	0.000926631261855867	0.00889081498303538	0.00665249206568007	SLC2A1/PTGS2/FMO1/TH/EPO	5	0.581395348837209
GO:0031669	BP	GO:0031669	cellular response to nutrient levels	8/162	230/18614	0.000931127488896338	0.00890485442149723	0.00666299698037599	SLC2A1/AKR1C3/RRAGD/CYP27B1/PRKAA2/ALB/PCK1/NR1H4	8	0.347826086956522
GO:0051235	BP	GO:0051235	maintenance of location	10/162	347/18614	0.000942993507594752	0.00898905499447465	0.00672599948855177	CAV1/DGAT2/IL6/ACACB/B4GALNT1/PPARG/FITM1/CIDEA/ALB/DRD2	10	0.288184438040346
GO:0046889	BP	GO:0046889	positive regulation of lipid biosynthetic process	5/162	87/18614	0.000976316298280522	0.00927658463350037	0.00694114159261267	PTGS2/DGAT2/FABP3/HSD17B13/NR1H4	5	0.574712643678161
GO:1903532	BP	GO:1903532	positive regulation of secretion by cell	9/162	289/18614	0.000987735187178698	0.00935480809534406	0.00699967176788436	SPP1/TGFB1/ANKRD1/ACHE/AGT/PPARG/GCK/DRD2/NR1H4	9	0.311418685121107
GO:0006111	BP	GO:0006111	regulation of gluconeogenesis	4/162	51/18614	0.0010048212783187	0.00945836989280574	0.00707716118108619	ACADM/DGAT2/PPARGC1A/GCK	4	0.784313725490196
GO:0010866	BP	GO:0010866	regulation of triglyceride biosynthetic process	3/162	23/18614	0.00100833439252323	0.00945836989280574	0.00707716118108619	LPIN1/DGAT2/THRSP	3	1.30434782608696
GO:0042745	BP	GO:0042745	circadian sleep/wake cycle	3/162	23/18614	0.00100833439252323	0.00945836989280574	0.00707716118108619	TH/PTGDS/DRD2	3	1.30434782608696
GO:0071277	BP	GO:0071277	cellular response to calcium ion	5/162	88/18614	0.00102795446645287	0.00961170163536824	0.00719189061846175	AKR1C3/ALOX15/PRKAA2/CPNE7/ACER1	5	0.568181818181818
GO:0007159	BP	GO:0007159	leukocyte cell-cell adhesion	11/162	415/18614	0.00104520604195854	0.00974198393393733	0.00728937346555543	CAV1/CHST2/CCL2/PLA2G2A/IL6/SMARCD3/PLA2G2F/PLA2G2D/PCK1/EPO/PLA2G2E	11	0.265060240963855
GO:0048771	BP	GO:0048771	tissue remodeling	7/162	181/18614	0.0010530706853089	0.00978422636730041	0.00732098108007886	CAV1/SPP1/TGFB1/TF/IL6/AGT/PPARG	7	0.386740331491713
GO:0009132	BP	GO:0009132	nucleoside diphosphate metabolic process	6/162	134/18614	0.00113695871807208	0.0105058926211394	0.00786096296440485	ENO3/ENO2/PRKAA2/GPD1/GCK/PKLR	6	0.447761194029851
GO:0014850	BP	GO:0014850	response to muscle activity	3/162	24/18614	0.00114505641647296	0.0105058926211394	0.00786096296440485	PRKAA2/PPARGC1A/AGT	3	1.25
GO:0035357	BP	GO:0035357	peroxisome proliferator activated receptor signaling pathway	3/162	24/18614	0.00114505641647296	0.0105058926211394	0.00786096296440485	PTGIS/ALOX15/PPARG	3	1.25
GO:0120255	BP	GO:0120255	olefinic compound biosynthetic process	3/162	24/18614	0.00114505641647296	0.0105058926211394	0.00786096296440485	AKR1C3/SRD5A2/LHB	3	1.25
GO:0097696	BP	GO:0097696	receptor signaling pathway via STAT	7/162	184/18614	0.00115847083002781	0.0105593112719151	0.00790093310787567	CAV1/TGFB1/CCL2/IL6/AGT/PPARG/EPO	7	0.380434782608696
GO:0006778	BP	GO:0006778	porphyrin-containing compound metabolic process	4/162	53/18614	0.00116166809973725	0.0105593112719151	0.00790093310787567	SLCO1B3/CYP1A1/SLCO1B1/CYP1A2	4	0.754716981132075
GO:0050873	BP	GO:0050873	brown fat cell differentiation	4/162	53/18614	0.00116166809973725	0.0105593112719151	0.00790093310787567	FABP4/PTGS2/FABP3/PPARGC1A	4	0.754716981132075
GO:0043467	BP	GO:0043467	regulation of generation of precursor metabolites and energy	6/162	135/18614	0.00118142155804182	0.0107057212790456	0.00801048340361689	PPP1R3C/PRKAA2/CAVIN3/PPARGC1A/GPD1/GCK	6	0.444444444444444
GO:0008217	BP	GO:0008217	regulation of blood pressure	7/162	187/18614	0.00127197939626297	0.0114908661767018	0.00859796275303908	PTGS2/DDAH1/HSD11B2/AGT/PPARG/ACSM3/DRD2	7	0.374331550802139
GO:0009636	BP	GO:0009636	response to toxic substance	8/162	242/18614	0.00128954895262504	0.0115031770594283	0.00860717428761901	ALDH1A1/PTGS2/EPHX2/INMT/TH/CYP1A1/ALB/DRD2	8	0.330578512396694
GO:0006007	BP	GO:0006007	glucose catabolic process	3/162	25/18614	0.00129293202643438	0.0115031770594283	0.00860717428761901	ENO3/ENO2/GCK	3	1.2
GO:0008211	BP	GO:0008211	glucocorticoid metabolic process	3/162	25/18614	0.00129293202643438	0.0115031770594283	0.00860717428761901	HSD11B2/CYP11A1/CYP21A2	3	1.2
GO:0010226	BP	GO:0010226	response to lithium ion	3/162	25/18614	0.00129293202643438	0.0115031770594283	0.00860717428761901	FABP4/PTGS2/PKLR	3	1.2
GO:0035336	BP	GO:0035336	long-chain fatty-acyl-CoA metabolic process	3/162	25/18614	0.00129293202643438	0.0115031770594283	0.00860717428761901	DGAT2/ELOVL3/ACSBG1	3	1.2
GO:1901606	BP	GO:1901606	alpha-amino acid catabolic process	5/162	93/18614	0.00131711083527867	0.0116828924845262	0.00874164513667222	ACAT1/DDAH1/TDO2/HMGCLL1/GAD2	5	0.537634408602151
GO:0009205	BP	GO:0009205	purine ribonucleoside triphosphate metabolic process	8/162	244/18614	0.00135872834116974	0.0120157421978143	0.00899069767920496	TGFB1/ENO3/ENO2/PRKAA2/PPARGC1A/GPD1/GCK/PKLR	8	0.327868852459016
GO:0007586	BP	GO:0007586	digestion	6/162	139/18614	0.00137273559633502	0.0121031582908097	0.00905610617844536	AKR1C2/AKR1C1/TFF3/PPARGC1A/MOGAT2/APOA2	6	0.431654676258993
GO:0006695	BP	GO:0006695	cholesterol biosynthetic process	4/162	56/18614	0.00142795956984578	0.0125148934240812	0.00936418420194229	TM7SF2/ACAA2/PRKAA2/HMGCS2	4	0.714285714285714
GO:1902653	BP	GO:1902653	secondary alcohol biosynthetic process	4/162	56/18614	0.00142795956984578	0.0125148934240812	0.00936418420194229	TM7SF2/ACAA2/PRKAA2/HMGCS2	4	0.714285714285714
GO:0042178	BP	GO:0042178	xenobiotic catabolic process	3/162	26/18614	0.00145229155249755	0.0126526053357056	0.00946722620666056	CYP1A1/CYP3A4/CYP1A2	3	1.15384615384615
GO:0050995	BP	GO:0050995	negative regulation of lipid catabolic process	3/162	26/18614	0.00145229155249755	0.0126526053357056	0.00946722620666056	ACACB/CIDEA/APOA2	3	1.15384615384615
GO:0046883	BP	GO:0046883	regulation of hormone secretion	8/162	247/18614	0.00146800446287511	0.0127516600680513	0.00954134323892979	SPP1/KLF7/IL6/AGT/PPARG/GCK/DRD2/NR1H4	8	0.323886639676113
GO:0007566	BP	GO:0007566	embryo implantation	4/162	57/18614	0.00152543639173526	0.0130955591992243	0.00979866343352256	SPP1/PTGS2/STC2/EPO	4	0.701754385964912
GO:0033866	BP	GO:0033866	nucleoside bisphosphate biosynthetic process	4/162	57/18614	0.00152543639173526	0.0130955591992243	0.00979866343352256	ACAT1/ACACB/ELOVL3/ACSBG1	4	0.701754385964912
GO:0034030	BP	GO:0034030	ribonucleoside bisphosphate biosynthetic process	4/162	57/18614	0.00152543639173526	0.0130955591992243	0.00979866343352256	ACAT1/ACACB/ELOVL3/ACSBG1	4	0.701754385964912
GO:0034033	BP	GO:0034033	purine nucleoside bisphosphate biosynthetic process	4/162	57/18614	0.00152543639173526	0.0130955591992243	0.00979866343352256	ACAT1/ACACB/ELOVL3/ACSBG1	4	0.701754385964912
GO:0001889	BP	GO:0001889	liver development	6/162	142/18614	0.00153109138901164	0.0131057851840763	0.00980631495739539	ACADM/ACAT1/IL6/CYP1A1/HMGCS2/PCK1	6	0.422535211267606
GO:0009144	BP	GO:0009144	purine nucleoside triphosphate metabolic process	8/162	249/18614	0.00154465428823586	0.0131452318558275	0.00983583066223719	TGFB1/ENO3/ENO2/PRKAA2/PPARGC1A/GPD1/GCK/PKLR	8	0.321285140562249
GO:0033002	BP	GO:0033002	muscle cell proliferation	8/162	249/18614	0.00154465428823586	0.0131452318558275	0.00983583066223719	IGFBP3/TGFB1/PTGS2/HPGD/IL6/PPARGC1A/AGT/PPARG	8	0.321285140562249
GO:0051222	BP	GO:0051222	positive regulation of protein transport	9/162	309/18614	0.00157049948375388	0.013326550532663	0.00997150113353924	TGFB1/PTGS2/PIK3R1/ANKRD1/ACHE/PPARG/GCK/SLC51B/NR1H4	9	0.29126213592233
GO:0033135	BP	GO:0033135	regulation of peptidyl-serine phosphorylation	6/162	143/18614	0.00158685114758538	0.013426498470636	0.0100462865008667	CAV1/TGFB1/PTGS2/GPD1L/IL6/INPP5J	6	0.41958041958042
GO:0001963	BP	GO:0001963	synaptic transmission, dopaminergic	3/162	27/18614	0.00162345429716989	0.0134728166888758	0.010080943793806	PTGS2/TH/DRD2	3	1.11111111111111
GO:0010884	BP	GO:0010884	positive regulation of lipid storage	3/162	27/18614	0.00162345429716989	0.0134728166888758	0.010080943793806	ACACB/FITM1/CIDEA	3	1.11111111111111
GO:0019433	BP	GO:0019433	triglyceride catabolic process	3/162	27/18614	0.00162345429716989	0.0134728166888758	0.010080943793806	MGLL/LIPE/PNPLA5	3	1.11111111111111
GO:0032740	BP	GO:0032740	positive regulation of interleukin-17 production	3/162	27/18614	0.00162345429716989	0.0134728166888758	0.010080943793806	TGFB1/IL6/NR1H4	3	1.11111111111111
GO:0036296	BP	GO:0036296	response to increased oxygen levels	3/162	27/18614	0.00162345429716989	0.0134728166888758	0.010080943793806	CAV1/CYP1A1/EPO	3	1.11111111111111
GO:0046949	BP	GO:0046949	fatty-acyl-CoA biosynthetic process	3/162	27/18614	0.00162345429716989	0.0134728166888758	0.010080943793806	ACAT1/ELOVL3/ACSBG1	3	1.11111111111111
GO:0009199	BP	GO:0009199	ribonucleoside triphosphate metabolic process	8/162	251/18614	0.00162444724382222	0.0134728166888758	0.010080943793806	TGFB1/ENO3/ENO2/PRKAA2/PPARGC1A/GPD1/GCK/PKLR	8	0.318725099601594
GO:0045936	BP	GO:0045936	negative regulation of phosphate metabolic process	11/162	439/18614	0.00163582386633097	0.0135289545677401	0.0101229485812683	CAV1/IGFBP3/FABP4/TGFB1/LPCAT1/LPIN1/GPD1L/INPP5J/AGT/PPARG/DRD2	11	0.250569476082005
GO:0010563	BP	GO:0010563	negative regulation of phosphorus metabolic process	11/162	440/18614	0.0016653860395772	0.0137347567758389	0.0102769386889344	CAV1/IGFBP3/FABP4/TGFB1/LPCAT1/LPIN1/GPD1L/INPP5J/AGT/PPARG/DRD2	11	0.25
GO:0061008	BP	GO:0061008	hepaticobiliary system development	6/162	145/18614	0.00170299480716518	0.0140055819435209	0.0104795817855042	ACADM/ACAT1/IL6/CYP1A1/HMGCS2/PCK1	6	0.413793103448276
GO:0048661	BP	GO:0048661	positive regulation of smooth muscle cell proliferation	5/162	99/18614	0.00173863039776227	0.014258711865447	0.0106689845343424	TGFB1/PTGS2/HPGD/IL6/AGT	5	0.505050505050505
GO:0050863	BP	GO:0050863	regulation of T cell activation	10/162	377/18614	0.00175008943776145	0.0143127091623053	0.0107093876458236	CAV1/CCL2/PLA2G2A/IL6/SMARCD3/PLA2G2F/PLA2G2D/PCK1/EPO/PLA2G2E	10	0.26525198938992
GO:0050714	BP	GO:0050714	positive regulation of protein secretion	6/162	146/18614	0.00176343341295325	0.0143817791678631	0.0107610688094545	TGFB1/ANKRD1/ACHE/PPARG/GCK/NR1H4	6	0.410958904109589
GO:0009914	BP	GO:0009914	hormone transport	9/162	315/18614	0.00179097145385558	0.0145659063393905	0.010898840717879	SPP1/KLF7/IL6/AGT/PPARG/GCK/DRD2/SLCO1B1/NR1H4	9	0.285714285714286
GO:1903055	BP	GO:1903055	positive regulation of extracellular matrix organization	3/162	28/18614	0.00180672873755982	0.0146534684350155	0.0109643584625977	TGFB1/IL6/AGT	3	1.07142857142857
GO:0051047	BP	GO:0051047	positive regulation of secretion	9/162	317/18614	0.00186973952995447	0.0151227417629376	0.0113154890503552	SPP1/TGFB1/ANKRD1/ACHE/AGT/PPARG/GCK/DRD2/NR1H4	9	0.28391167192429
GO:0051592	BP	GO:0051592	response to calcium ion	6/162	149/18614	0.00195454781820152	0.0156519634406169	0.0117114755846004	CAV1/AKR1C3/ALOX15/PRKAA2/CPNE7/ACER1	6	0.402684563758389
GO:0071456	BP	GO:0071456	cellular response to hypoxia	6/162	149/18614	0.00195454781820152	0.0156519634406169	0.0117114755846004	PTGS2/STC2/ACAA2/DDAH1/PTGIS/PPARG	6	0.402684563758389
GO:0046456	BP	GO:0046456	icosanoid biosynthetic process	4/162	61/18614	0.0019618264802953	0.0156519634406169	0.0117114755846004	AKR1C3/PTGS2/PTGIS/PTGDS	4	0.655737704918033
GO:0050994	BP	GO:0050994	regulation of lipid catabolic process	4/162	61/18614	0.0019618264802953	0.0156519634406169	0.0117114755846004	HPGD/ACACB/CIDEA/APOA2	4	0.655737704918033
GO:0060135	BP	GO:0060135	maternal process involved in female pregnancy	4/162	61/18614	0.0019618264802953	0.0156519634406169	0.0117114755846004	SPP1/PTGS2/STC2/CYP27B1	4	0.655737704918033
GO:0010575	BP	GO:0010575	positive regulation of vascular endothelial growth factor production	3/162	29/18614	0.00200241272460926	0.0159324763128802	0.0119213674404779	TGFB1/PTGS2/IL6	3	1.03448275862069
GO:0031668	BP	GO:0031668	cellular response to extracellular stimulus	8/162	261/18614	0.00207376847829064	0.0164556331142198	0.0123128159720983	SLC2A1/AKR1C3/RRAGD/CYP27B1/PRKAA2/ALB/PCK1/NR1H4	8	0.306513409961686
GO:0033013	BP	GO:0033013	tetrapyrrole metabolic process	4/162	62/18614	0.00208308722472037	0.0164850245061429	0.0123348078819447	SLCO1B3/CYP1A1/SLCO1B1/CYP1A2	4	0.645161290322581
GO:0006164	BP	GO:0006164	purine nucleotide biosynthetic process	8/162	262/18614	0.00212359662652293	0.0167604292889014	0.0125408776444634	TGFB1/ACAT1/ACACB/PTGIS/PPARGC1A/ELOVL3/ACSBG1/PKLR	8	0.305343511450382
GO:0022408	BP	GO:0022408	negative regulation of cell-cell adhesion	7/162	205/18614	0.00214780263061409	0.0169060282130911	0.0126498210528901	TGFB1/PLA2G2A/ALOX12/PLA2G2F/B4GALNT2/PLA2G2D/PLA2G2E	7	0.341463414634146
GO:0001894	BP	GO:0001894	tissue homeostasis	8/162	263/18614	0.00217436299746528	0.0170238126948215	0.0127379524932212	SLC2A1/SPP1/ALDH1A1/PTGS2/TFF3/TF/IL6/ALB	8	0.304182509505703
GO:0060249	BP	GO:0060249	anatomical structure homeostasis	8/162	263/18614	0.00217436299746528	0.0170238126948215	0.0127379524932212	SLC2A1/SPP1/ALDH1A1/PTGS2/TFF3/TF/IL6/ALB	8	0.304182509505703
GO:1901605	BP	GO:1901605	alpha-amino acid metabolic process	7/162	206/18614	0.00220742874407088	0.017098405149604	0.0127937657920635	ACAT1/DDAH1/TDO2/TH/HMGCLL1/GAD2/NR1H4	7	0.339805825242718
GO:0016126	BP	GO:0016126	sterol biosynthetic process	4/162	63/18614	0.0022094285285436	0.017098405149604	0.0127937657920635	TM7SF2/ACAA2/PRKAA2/HMGCS2	4	0.634920634920635
GO:0033692	BP	GO:0033692	cellular polysaccharide biosynthetic process	4/162	63/18614	0.0022094285285436	0.017098405149604	0.0127937657920635	ACADM/PPP1R3C/PHKG1/GCK	4	0.634920634920635
GO:0008299	BP	GO:0008299	isoprenoid biosynthetic process	3/162	30/18614	0.00221079367941316	0.017098405149604	0.0127937657920635	AKR1C3/CYP1A1/HMGCS2	3	1
GO:1904951	BP	GO:1904951	positive regulation of establishment of protein localization	9/162	325/18614	0.0022130088408888	0.017098405149604	0.0127937657920635	TGFB1/PTGS2/PIK3R1/ANKRD1/ACHE/PPARG/GCK/SLC51B/NR1H4	9	0.276923076923077
GO:0032368	BP	GO:0032368	regulation of lipid transport	6/162	153/18614	0.00223327529316225	0.0172097014717175	0.0128770425109259	CAV1/SPP1/FABP3/AGT/PPARG/APOA2	6	0.392156862745098
GO:0007623	BP	GO:0007623	circadian rhythm	7/162	207/18614	0.0022683265120193	0.0174340487939494	0.0130449088745778	PRKAA2/CAVIN3/PPARGC1A/PPARG/TH/PTGDS/DRD2	7	0.338164251207729
GO:0050729	BP	GO:0050729	positive regulation of inflammatory response	6/162	154/18614	0.00230741513265938	0.0176881744895246	0.0132350567043016	SERPINE1/FABP4/PTGS2/PLA2G2A/IL6/AGT	6	0.38961038961039
GO:0010039	BP	GO:0010039	response to iron ion	3/162	31/18614	0.00243214878666336	0.0184994529472632	0.0138420903129709	TF/CYP1A1/DRD2	3	0.967741935483871
GO:0033137	BP	GO:0033137	negative regulation of peptidyl-serine phosphorylation	3/162	31/18614	0.00243214878666336	0.0184994529472632	0.0138420903129709	CAV1/GPD1L/INPP5J	3	0.967741935483871
GO:0034311	BP	GO:0034311	diol metabolic process	3/162	31/18614	0.00243214878666336	0.0184994529472632	0.0138420903129709	DEGS2/SPTSSB/ACER1	3	0.967741935483871
GO:1901655	BP	GO:1901655	cellular response to ketone	5/162	107/18614	0.00244472818022982	0.018547085108927	0.0138777307551738	AKR1C2/SPP1/AKR1C3/PRKAA2/PCK1	5	0.467289719626168
GO:0048880	BP	GO:0048880	sensory system development	10/162	395/18614	0.00245704013592844	0.0185924480388812	0.0139116732601266	COL5A1/LPCAT1/PLAAT3/SLC44A4/SMARCD3/ACHE/TH/PLAAT1/CYP1A1/DRD2	10	0.253164556962025
GO:0009141	BP	GO:0009141	nucleoside triphosphate metabolic process	8/162	269/18614	0.00249935444993838	0.0188640222751133	0.0141148768421632	TGFB1/ENO3/ENO2/PRKAA2/PPARGC1A/GPD1/GCK/PKLR	8	0.297397769516729
GO:0036294	BP	GO:0036294	cellular response to decreased oxygen levels	6/162	157/18614	0.00254099206757644	0.0191291095138575	0.0143132265722862	PTGS2/STC2/ACAA2/DDAH1/PTGIS/PPARG	6	0.382165605095541
GO:0072522	BP	GO:0072522	purine-containing compound biosynthetic process	8/162	271/18614	0.00261575385253171	0.0196415685704171	0.0146966705888644	TGFB1/ACAT1/ACACB/PTGIS/PPARGC1A/ELOVL3/ACSBG1/PKLR	8	0.29520295202952
GO:0010743	BP	GO:0010743	regulation of macrophage derived foam cell differentiation	3/162	32/18614	0.00266674518525403	0.0199225543610835	0.0149069163027324	PLA2G2A/AGT/PPARG	3	0.9375
GO:0034389	BP	GO:0034389	lipid droplet organization	3/162	32/18614	0.00266674518525403	0.0199225543610835	0.0149069163027324	PRKAA2/FITM1/CIDEC	3	0.9375
GO:1903829	BP	GO:1903829	positive regulation of protein localization	11/162	468/18614	0.00268853432833397	0.0200343573299201	0.0149905721165723	TGFB1/PTGS2/PIK3R1/GPD1L/ANKRD1/PRKAA2/ACHE/PPARG/GCK/SLC51B/NR1H4	11	0.235042735042735
GO:0043491	BP	GO:0043491	protein kinase B signaling	7/162	215/18614	0.0028034769914141	0.0208379960678273	0.0155918893566455	AKR1C2/TGFB1/AKR1C3/TPBG/CCL2/CAVIN3/DRD2	7	0.325581395348837
GO:0051341	BP	GO:0051341	regulation of oxidoreductase activity	5/162	111/18614	0.00286678898808306	0.0212547789621512	0.0159037443331455	CAV1/DDAH1/CYP27B1/AOC3/AGT	5	0.45045045045045
GO:1990776	BP	GO:1990776	response to angiotensin	3/162	33/18614	0.00291484015608521	0.021548271851655	0.0161233483989688	CAV1/PTGS2/AGT	3	0.909090909090909
GO:0046513	BP	GO:0046513	ceramide biosynthetic process	4/162	68/18614	0.002921053200599	0.021548271851655	0.0161233483989688	DEGS2/B4GALNT1/FA2H/SPTSSB	4	0.588235294117647
GO:0009152	BP	GO:0009152	purine ribonucleotide biosynthetic process	7/162	217/18614	0.00295126767548941	0.021716596228664	0.0162492959734769	TGFB1/ACAT1/ACACB/PPARGC1A/ELOVL3/ACSBG1/PKLR	7	0.32258064516129
GO:0001933	BP	GO:0001933	negative regulation of protein phosphorylation	9/162	341/18614	0.00304971071036956	0.0223848766141126	0.0167493322435297	CAV1/IGFBP3/FABP4/TGFB1/GPD1L/INPP5J/AGT/PPARG/DRD2	9	0.263929618768328
GO:0009063	BP	GO:0009063	amino acid catabolic process	5/162	113/18614	0.00309649731041938	0.0226716112304022	0.0169638794772155	ACAT1/DDAH1/TDO2/HMGCLL1/GAD2	5	0.442477876106195
GO:0060964	BP	GO:0060964	regulation of miRNA-mediated gene silencing	3/162	34/18614	0.00317668130710059	0.0229570257349894	0.0171774389462652	TGFB1/IL6/PPARG	3	0.882352941176471
GO:0002526	BP	GO:0002526	acute inflammatory response	5/162	114/18614	0.00321619949586306	0.0229570257349894	0.0171774389462652	PTGS2/IL6/PLA2G2D/EPO/APOA2	5	0.43859649122807
GO:0002138	BP	GO:0002138	retinoic acid biosynthetic process	2/162	10/18614	0.00323575838904743	0.0229570257349894	0.0171774389462652	AKR1C3/CYP1A1	2	2
GO:0006702	BP	GO:0006702	androgen biosynthetic process	2/162	10/18614	0.00323575838904743	0.0229570257349894	0.0171774389462652	HSD3B1/SRD5A2	2	2
GO:0008627	BP	GO:0008627	intrinsic apoptotic signaling pathway in response to osmotic stress	2/162	10/18614	0.00323575838904743	0.0229570257349894	0.0171774389462652	PTGS2/EPO	2	2
GO:0042363	BP	GO:0042363	fat-soluble vitamin catabolic process	2/162	10/18614	0.00323575838904743	0.0229570257349894	0.0171774389462652	CYP4F11/CYP3A4	2	2
GO:0042368	BP	GO:0042368	vitamin D biosynthetic process	2/162	10/18614	0.00323575838904743	0.0229570257349894	0.0171774389462652	CYP27B1/CYP3A4	2	2
GO:0048733	BP	GO:0048733	sebaceous gland development	2/162	10/18614	0.00323575838904743	0.0229570257349894	0.0171774389462652	FA2H/ACER1	2	2
GO:0071073	BP	GO:0071073	positive regulation of phospholipid biosynthetic process	2/162	10/18614	0.00323575838904743	0.0229570257349894	0.0171774389462652	FABP3/NR1H4	2	2
GO:0150172	BP	GO:0150172	regulation of phosphatidylcholine metabolic process	2/162	10/18614	0.00323575838904743	0.0229570257349894	0.0171774389462652	LPCAT1/FABP3	2	2
GO:1903596	BP	GO:1903596	regulation of gap junction assembly	2/162	10/18614	0.00323575838904743	0.0229570257349894	0.0171774389462652	CAV1/AGT	2	2
GO:1905918	BP	GO:1905918	regulation of CoA-transferase activity	2/162	10/18614	0.00323575838904743	0.0229570257349894	0.0171774389462652	AGT/APOA2	2	2
GO:0043627	BP	GO:0043627	response to estrogen	4/162	70/18614	0.00324494743869912	0.0229570257349894	0.0171774389462652	CAV1/CYP27B1/EPO/APOA2	4	0.571428571428571
GO:2000379	BP	GO:2000379	positive regulation of reactive oxygen species metabolic process	4/162	70/18614	0.00324494743869912	0.0229570257349894	0.0171774389462652	AKR1C1/TGFB1/AKR1C3/AGT	4	0.571428571428571
GO:0051354	BP	GO:0051354	negative regulation of oxidoreductase activity	3/162	35/18614	0.00345250675559535	0.0243417921611674	0.0182135810412865	CAV1/CYP27B1/AOC3	3	0.857142857142857
GO:0042752	BP	GO:0042752	regulation of circadian rhythm	5/162	116/18614	0.00346555487853133	0.0243417921611674	0.0182135810412865	PRKAA2/PPARGC1A/PPARG/PTGDS/DRD2	5	0.431034482758621
GO:1904892	BP	GO:1904892	regulation of receptor signaling pathway via STAT	5/162	116/18614	0.00346555487853133	0.0243417921611674	0.0182135810412865	CAV1/TGFB1/IL6/AGT/PPARG	5	0.431034482758621
GO:0071222	BP	GO:0071222	cellular response to lipopolysaccharide	7/162	224/18614	0.00351601349350383	0.0246372687754827	0.0184346694157581	SERPINE1/TGFB1/CCL2/ANKRD1/IL6/HMGCS2/NR1H4	7	0.3125
GO:0042130	BP	GO:0042130	negative regulation of T cell proliferation	4/162	72/18614	0.00359249682695203	0.0251132635331694	0.0187908292677917	PLA2G2A/PLA2G2F/PLA2G2D/PLA2G2E	4	0.555555555555556
GO:0002683	BP	GO:0002683	negative regulation of immune system process	11/162	487/18614	0.00363600470059657	0.0253570304060606	0.0189732261786349	TGFB1/PIK3R1/CCL2/PLA2G2A/ALOX15/PLA2G2F/PPARG/PLA2G2D/DRD2/APOA2/PLA2G2E	11	0.225872689938398
GO:0007568	BP	GO:0007568	aging	6/162	169/18614	0.00365666464871651	0.0254406810631083	0.0190358172159425	PTGS2/AGT/TH/CYP1A1/EPO/IGFBP1	6	0.355029585798817
GO:1900368	BP	GO:1900368	regulation of post-transcriptional gene silencing by RNA	3/162	36/18614	0.00374254530782942	0.0259153609051584	0.0193909931912612	TGFB1/IL6/PPARG	3	0.833333333333333
GO:1903580	BP	GO:1903580	positive regulation of ATP metabolic process	3/162	36/18614	0.00374254530782942	0.0259153609051584	0.0193909931912612	PRKAA2/PPARGC1A/GPD1	3	0.833333333333333
GO:0009267	BP	GO:0009267	cellular response to starvation	6/162	170/18614	0.00376376022448159	0.0260009412213599	0.019455028082955	SLC2A1/AKR1C3/RRAGD/PRKAA2/ALB/PCK1	6	0.352941176470588
GO:0071260	BP	GO:0071260	cellular response to mechanical stimulus	4/162	73/18614	0.0037753931043756	0.0260200801747576	0.0194693486751467	SLC2A1/PTGS2/ANKRD1/AGT	4	0.547945205479452
GO:0016102	BP	GO:0016102	diterpenoid biosynthetic process	2/162	11/18614	0.00393227445132743	0.0267249022895772	0.0199967270465895	AKR1C3/CYP1A1	2	1.81818181818182
GO:0030397	BP	GO:0030397	membrane disassembly	2/162	11/18614	0.00393227445132743	0.0267249022895772	0.0199967270465895	LPIN1/PLAAT3	2	1.81818181818182
GO:0042167	BP	GO:0042167	heme catabolic process	2/162	11/18614	0.00393227445132743	0.0267249022895772	0.0199967270465895	SLCO1B3/SLCO1B1	2	1.81818181818182
GO:0044857	BP	GO:0044857	plasma membrane raft organization	2/162	11/18614	0.00393227445132743	0.0267249022895772	0.0199967270465895	CAV1/FA2H	2	1.81818181818182
GO:0046149	BP	GO:0046149	pigment catabolic process	2/162	11/18614	0.00393227445132743	0.0267249022895772	0.0199967270465895	SLCO1B3/SLCO1B1	2	1.81818181818182
GO:1902510	BP	GO:1902510	regulation of apoptotic DNA fragmentation	2/162	11/18614	0.00393227445132743	0.0267249022895772	0.0199967270465895	IL6/CIDEA	2	1.81818181818182
GO:0006520	BP	GO:0006520	amino acid metabolic process	8/162	290/18614	0.00394602031390475	0.0267563871631047	0.0200202853898607	ALDH1A1/ACAT1/DDAH1/TDO2/TH/HMGCLL1/GAD2/NR1H4	8	0.275862068965517
GO:1903578	BP	GO:1903578	regulation of ATP metabolic process	4/162	74/18614	0.00396450241852497	0.0268197675133394	0.0200677093074499	PRKAA2/PPARGC1A/GPD1/GCK	4	0.540540540540541
GO:0010959	BP	GO:0010959	regulation of metal ion transport	10/162	423/18614	0.00399642983020259	0.0269736045551145	0.0201828168315373	CAV1/PTGS2/STC2/CCL2/GPD1L/TF/AGT/GCK/EPO/DRD2	10	0.236406619385343
GO:0060147	BP	GO:0060147	regulation of post-transcriptional gene silencing	3/162	37/18614	0.00404701663598095	0.0272523872551378	0.0203914140977601	TGFB1/IL6/PPARG	3	0.810810810810811
GO:0031214	BP	GO:0031214	biomineral tissue development	6/162	173/18614	0.00409903954973282	0.0275395426041546	0.0206062761418581	SPP1/MMP13/TGFB1/PTGS2/CYP27B1/ALOX15	6	0.346820809248555
GO:0009260	BP	GO:0009260	ribonucleotide biosynthetic process	7/162	231/18614	0.00415966006678265	0.0278830181645522	0.0208632794024883	TGFB1/ACAT1/ACACB/PPARGC1A/ELOVL3/ACSBG1/PKLR	7	0.303030303030303
GO:1901136	BP	GO:1901136	carbohydrate derivative catabolic process	6/162	175/18614	0.00433452067780438	0.0289889583372065	0.0216907916426753	TGFB1/ALDH1A1/GPD1L/ACAT1/GPD1/NEU4	6	0.342857142857143
GO:0032885	BP	GO:0032885	regulation of polysaccharide biosynthetic process	3/162	38/18614	0.00436613145247465	0.0290317123045531	0.0217227820090357	TGFB1/PPP1R3C/GCK	3	0.789473684210526
GO:0060966	BP	GO:0060966	regulation of gene silencing by RNA	3/162	38/18614	0.00436613145247465	0.0290317123045531	0.0217227820090357	TGFB1/IL6/PPARG	3	0.789473684210526
GO:0009165	BP	GO:0009165	nucleotide biosynthetic process	8/162	295/18614	0.0043705779423067	0.0290317123045531	0.0217227820090357	TGFB1/ACAT1/ACACB/PTGIS/PPARGC1A/ELOVL3/ACSBG1/PKLR	8	0.271186440677966
GO:1901293	BP	GO:1901293	nucleoside phosphate biosynthetic process	8/162	297/18614	0.00454992730441726	0.03015482294756	0.0225631419373145	TGFB1/ACAT1/ACACB/PTGIS/PPARGC1A/ELOVL3/ACSBG1/PKLR	8	0.269360269360269
GO:0009111	BP	GO:0009111	vitamin catabolic process	2/162	12/18614	0.00469185249305687	0.0301957750055285	0.0225937840371927	CYP4F11/CYP3A4	2	1.66666666666667
GO:0030259	BP	GO:0030259	lipid glycosylation	2/162	12/18614	0.00469185249305687	0.0301957750055285	0.0225937840371927	B4GALNT1/B4GALNT2	2	1.66666666666667
GO:0030656	BP	GO:0030656	regulation of vitamin metabolic process	2/162	12/18614	0.00469185249305687	0.0301957750055285	0.0225937840371927	AKR1C3/CYP27B1	2	1.66666666666667
GO:0032351	BP	GO:0032351	negative regulation of hormone metabolic process	2/162	12/18614	0.00469185249305687	0.0301957750055285	0.0225937840371927	AKR1C3/CYP27B1	2	1.66666666666667
GO:0033539	BP	GO:0033539	fatty acid beta-oxidation using acyl-CoA dehydrogenase	2/162	12/18614	0.00469185249305687	0.0301957750055285	0.0225937840371927	ACADM/ACADL	2	1.66666666666667
GO:0033540	BP	GO:0033540	fatty acid beta-oxidation using acyl-CoA oxidase	2/162	12/18614	0.00469185249305687	0.0301957750055285	0.0225937840371927	CRAT/ACOX2	2	1.66666666666667
GO:0034370	BP	GO:0034370	triglyceride-rich lipoprotein particle remodeling	2/162	12/18614	0.00469185249305687	0.0301957750055285	0.0225937840371927	APOA2/NR1H4	2	1.66666666666667
GO:0034372	BP	GO:0034372	very-low-density lipoprotein particle remodeling	2/162	12/18614	0.00469185249305687	0.0301957750055285	0.0225937840371927	APOA2/NR1H4	2	1.66666666666667
GO:0034650	BP	GO:0034650	cortisol metabolic process	2/162	12/18614	0.00469185249305687	0.0301957750055285	0.0225937840371927	HSD11B2/CYP11A1	2	1.66666666666667
GO:0038183	BP	GO:0038183	bile acid signaling pathway	2/162	12/18614	0.00469185249305687	0.0301957750055285	0.0225937840371927	DGAT2/NR1H4	2	1.66666666666667
GO:0042756	BP	GO:0042756	drinking behavior	2/162	12/18614	0.00469185249305687	0.0301957750055285	0.0225937840371927	AGT/DRD2	2	1.66666666666667
GO:0052646	BP	GO:0052646	alditol phosphate metabolic process	2/162	12/18614	0.00469185249305687	0.0301957750055285	0.0225937840371927	GPD1L/GPD1	2	1.66666666666667
GO:0032350	BP	GO:0032350	regulation of hormone metabolic process	3/162	39/18614	0.00470009168171884	0.0301957750055285	0.0225937840371927	AKR1C3/STC2/CYP27B1	3	0.769230769230769
GO:0042307	BP	GO:0042307	positive regulation of protein import into nucleus	3/162	39/18614	0.00470009168171884	0.0301957750055285	0.0225937840371927	TGFB1/PTGS2/PIK3R1	3	0.769230769230769
GO:0071219	BP	GO:0071219	cellular response to molecule of bacterial origin	7/162	237/18614	0.00477926215714387	0.0305706180683538	0.022874257818964	SERPINE1/TGFB1/CCL2/ANKRD1/IL6/HMGCS2/NR1H4	7	0.29535864978903
GO:0072593	BP	GO:0072593	reactive oxygen species metabolic process	7/162	237/18614	0.00477926215714387	0.0305706180683538	0.022874257818964	AKR1C1/TGFB1/AKR1C3/ALOX12/AGT/CYP1A1/CYP1A2	7	0.29535864978903
GO:0046390	BP	GO:0046390	ribose phosphate biosynthetic process	7/162	238/18614	0.00488894842103	0.031204244704661	0.0233483646560403	TGFB1/ACAT1/ACACB/PPARGC1A/ELOVL3/ACSBG1/PKLR	7	0.294117647058824
GO:0045471	BP	GO:0045471	response to ethanol	5/162	126/18614	0.00492455788488057	0.0313633447939465	0.0234674102197642	ADH7/HPGD/TH/HMGCS2/DRD2	5	0.396825396825397
GO:0046879	BP	GO:0046879	hormone secretion	8/162	305/18614	0.00532459368476601	0.0338376776157424	0.025318812987256	SPP1/KLF7/IL6/AGT/PPARG/GCK/DRD2/NR1H4	8	0.262295081967213
GO:0009266	BP	GO:0009266	response to temperature stimulus	6/162	183/18614	0.00537737331179013	0.0338644618448977	0.0253388541052278	PTGS2/ACADM/PLIN1/CIDEA/HMGCS2/PKLR	6	0.327868852459016
GO:0042129	BP	GO:0042129	regulation of T cell proliferation	6/162	183/18614	0.00537737331179013	0.0338644618448977	0.0253388541052278	PLA2G2A/IL6/PLA2G2F/PLA2G2D/EPO/PLA2G2E	6	0.327868852459016
GO:0050892	BP	GO:0050892	intestinal absorption	3/162	41/18614	0.00541331314856427	0.0338644618448977	0.0253388541052278	AKR1C1/MOGAT2/APOA2	3	0.731707317073171
GO:0046683	BP	GO:0046683	response to organophosphorus	5/162	129/18614	0.00543614766615279	0.0338644618448977	0.0253388541052278	AKR1C1/PTGS2/GPD1/HMGCS2/PKLR	5	0.387596899224806
GO:0009306	BP	GO:0009306	protein secretion	9/162	373/18614	0.00546133951531099	0.0338644618448977	0.0253388541052278	TGFB1/KLF7/ANKRD1/IL6/ACHE/PPARG/GCK/DRD2/NR1H4	9	0.241286863270777
GO:0006734	BP	GO:0006734	NADH metabolic process	2/162	13/18614	0.00551335584532054	0.0338644618448977	0.0253388541052278	GPD1L/GPD1	2	1.53846153846154
GO:0006787	BP	GO:0006787	porphyrin-containing compound catabolic process	2/162	13/18614	0.00551335584532054	0.0338644618448977	0.0253388541052278	SLCO1B3/SLCO1B1	2	1.53846153846154
GO:0033015	BP	GO:0033015	tetrapyrrole catabolic process	2/162	13/18614	0.00551335584532054	0.0338644618448977	0.0253388541052278	SLCO1B3/SLCO1B1	2	1.53846153846154
GO:0035815	BP	GO:0035815	positive regulation of renal sodium excretion	2/162	13/18614	0.00551335584532054	0.0338644618448977	0.0253388541052278	AGT/DRD2	2	1.53846153846154
GO:0042362	BP	GO:0042362	fat-soluble vitamin biosynthetic process	2/162	13/18614	0.00551335584532054	0.0338644618448977	0.0253388541052278	CYP27B1/CYP3A4	2	1.53846153846154
GO:0042761	BP	GO:0042761	very long-chain fatty acid biosynthetic process	2/162	13/18614	0.00551335584532054	0.0338644618448977	0.0253388541052278	ELOVL3/TECRL	2	1.53846153846154
GO:0051481	BP	GO:0051481	negative regulation of cytosolic calcium ion concentration	2/162	13/18614	0.00551335584532054	0.0338644618448977	0.0253388541052278	EPO/DRD2	2	1.53846153846154
GO:0070417	BP	GO:0070417	cellular response to cold	2/162	13/18614	0.00551335584532054	0.0338644618448977	0.0253388541052278	PLIN1/CIDEA	2	1.53846153846154
GO:0106049	BP	GO:0106049	regulation of cellular response to osmotic stress	2/162	13/18614	0.00551335584532054	0.0338644618448977	0.0253388541052278	PTGS2/EPO	2	1.53846153846154
GO:1901862	BP	GO:1901862	negative regulation of muscle tissue development	2/162	13/18614	0.00551335584532054	0.0338644618448977	0.0253388541052278	TGFB1/FGF3	2	1.53846153846154
GO:1903624	BP	GO:1903624	regulation of DNA catabolic process	2/162	13/18614	0.00551335584532054	0.0338644618448977	0.0253388541052278	IL6/CIDEA	2	1.53846153846154
GO:0035592	BP	GO:0035592	establishment of protein localization to extracellular region	9/162	374/18614	0.00555531191347961	0.0340509306429564	0.0254783781198373	TGFB1/KLF7/ANKRD1/IL6/ACHE/PPARG/GCK/DRD2/NR1H4	9	0.240641711229947
GO:0018105	BP	GO:0018105	peptidyl-serine phosphorylation	8/162	309/18614	0.00574789440311604	0.0348081084953025	0.0260449313171147	CAV1/TGFB1/PTGS2/GPD1L/IL6/INPP5J/PCK1/EPO	8	0.258899676375405
GO:0006040	BP	GO:0006040	amino sugar metabolic process	3/162	42/18614	0.00579293580492951	0.0348081084953025	0.0260449313171147	ALDH1A1/CHST2/B4GALNT2	3	0.714285714285714
GO:0019320	BP	GO:0019320	hexose catabolic process	3/162	42/18614	0.00579293580492951	0.0348081084953025	0.0260449313171147	ENO3/ENO2/GCK	3	0.714285714285714
GO:0045124	BP	GO:0045124	regulation of bone resorption	3/162	42/18614	0.00579293580492951	0.0348081084953025	0.0260449313171147	SPP1/TF/IL6	3	0.714285714285714
GO:0045429	BP	GO:0045429	positive regulation of nitric oxide biosynthetic process	3/162	42/18614	0.00579293580492951	0.0348081084953025	0.0260449313171147	PTGS2/DDAH1/AGT	3	0.714285714285714
GO:0045981	BP	GO:0045981	positive regulation of nucleotide metabolic process	3/162	42/18614	0.00579293580492951	0.0348081084953025	0.0260449313171147	PRKAA2/PPARGC1A/GPD1	3	0.714285714285714
GO:0090207	BP	GO:0090207	regulation of triglyceride metabolic process	3/162	42/18614	0.00579293580492951	0.0348081084953025	0.0260449313171147	LPIN1/DGAT2/THRSP	3	0.714285714285714
GO:1900544	BP	GO:1900544	positive regulation of purine nucleotide metabolic process	3/162	42/18614	0.00579293580492951	0.0348081084953025	0.0260449313171147	PRKAA2/PPARGC1A/GPD1	3	0.714285714285714
GO:1904037	BP	GO:1904037	positive regulation of epithelial cell apoptotic process	3/162	42/18614	0.00579293580492951	0.0348081084953025	0.0260449313171147	AKR1C3/CCL2/IL6	3	0.714285714285714
GO:0006661	BP	GO:0006661	phosphatidylinositol biosynthetic process	5/162	131/18614	0.00579739954162225	0.0348081084953025	0.0260449313171147	PIK3R1/INPP5J/PIP5K1B/PIK3C2G/BMX	5	0.381679389312977
GO:0051896	BP	GO:0051896	regulation of protein kinase B signaling	6/162	186/18614	0.00581223911485488	0.0348259878392121	0.0260583094150422	AKR1C2/TGFB1/AKR1C3/TPBG/CAVIN3/DRD2	6	0.32258064516129
GO:0045444	BP	GO:0045444	fat cell differentiation	7/162	246/18614	0.00583608829283079	0.0348976684882917	0.0261119439749981	FABP4/TGFB1/PTGS2/FABP3/IL6/PPARGC1A/PPARG	7	0.284552845528455
GO:0010907	BP	GO:0010907	positive regulation of glucose metabolic process	3/162	43/18614	0.00618812703744274	0.0367780181820483	0.0275189028918453	DGAT2/PPARGC1A/GCK	3	0.697674418604651
GO:0019674	BP	GO:0019674	NAD metabolic process	3/162	43/18614	0.00618812703744274	0.0367780181820483	0.0275189028918453	GPD1L/PTGIS/GPD1	3	0.697674418604651
GO:0042554	BP	GO:0042554	superoxide anion generation	3/162	43/18614	0.00618812703744274	0.0367780181820483	0.0275189028918453	TGFB1/ALOX12/AGT	3	0.697674418604651
GO:0071692	BP	GO:0071692	protein localization to extracellular region	9/162	382/18614	0.00635295966268441	0.0374803702524858	0.0280444330693166	TGFB1/KLF7/ANKRD1/IL6/ACHE/PPARG/GCK/DRD2/NR1H4	9	0.235602094240838
GO:0001976	BP	GO:0001976	nervous system process involved in regulation of systemic arterial blood pressure	2/162	14/18614	0.00639566263504611	0.0374803702524858	0.0280444330693166	AGT/DRD2	2	1.42857142857143
GO:0036151	BP	GO:0036151	phosphatidylcholine acyl-chain remodeling	2/162	14/18614	0.00639566263504611	0.0374803702524858	0.0280444330693166	LPCAT1/PLA2G2F	2	1.42857142857143
GO:0046512	BP	GO:0046512	sphingosine biosynthetic process	2/162	14/18614	0.00639566263504611	0.0374803702524858	0.0280444330693166	SPTSSB/ACER1	2	1.42857142857143
GO:0046520	BP	GO:0046520	sphingoid biosynthetic process	2/162	14/18614	0.00639566263504611	0.0374803702524858	0.0280444330693166	SPTSSB/ACER1	2	1.42857142857143
GO:1903727	BP	GO:1903727	positive regulation of phospholipid metabolic process	2/162	14/18614	0.00639566263504611	0.0374803702524858	0.0280444330693166	FABP3/NR1H4	2	1.42857142857143
GO:1903798	BP	GO:1903798	regulation of miRNA maturation	2/162	14/18614	0.00639566263504611	0.0374803702524858	0.0280444330693166	TGFB1/IL6	2	1.42857142857143
GO:0070372	BP	GO:0070372	regulation of ERK1 and ERK2 cascade	8/162	315/18614	0.00643041479681093	0.0376089598474838	0.0281406493624332	TGFB1/TPBG/CCL2/PLA2G2A/ALOX15/CAVIN3/EPO/DRD2	8	0.253968253968254
GO:0042326	BP	GO:0042326	negative regulation of phosphorylation	9/162	383/18614	0.0064585643187377	0.0376984986875027	0.02820764619275	CAV1/IGFBP3/FABP4/TGFB1/GPD1L/INPP5J/AGT/PPARG/DRD2	9	0.234986945169713
GO:0032881	BP	GO:0032881	regulation of polysaccharide metabolic process	3/162	44/18614	0.00659904731813272	0.0382146014320269	0.0285938165741575	TGFB1/PPP1R3C/GCK	3	0.681818181818182
GO:0042181	BP	GO:0042181	ketone biosynthetic process	3/162	44/18614	0.00659904731813272	0.0382146014320269	0.0285938165741575	AKR1C3/SRD5A2/LHB	3	0.681818181818182
GO:0048512	BP	GO:0048512	circadian behavior	3/162	44/18614	0.00659904731813272	0.0382146014320269	0.0285938165741575	TH/PTGDS/DRD2	3	0.681818181818182
GO:1904407	BP	GO:1904407	positive regulation of nitric oxide metabolic process	3/162	44/18614	0.00659904731813272	0.0382146014320269	0.0285938165741575	PTGS2/DDAH1/AGT	3	0.681818181818182
GO:0001654	BP	GO:0001654	eye development	9/162	385/18614	0.00667382794242972	0.0385715725176647	0.0288609177701012	COL5A1/LPCAT1/PLAAT3/SMARCD3/ACHE/TH/PLAAT1/CYP1A1/DRD2	9	0.233766233766234
GO:0071333	BP	GO:0071333	cellular response to glucose stimulus	5/162	136/18614	0.00677405661296534	0.0390739296967903	0.0292368031253411	KLF7/PRKAA2/TH/PCK1/NR1H4	5	0.367647058823529
GO:0001960	BP	GO:0001960	negative regulation of cytokine-mediated signaling pathway	4/162	87/18614	0.00703138175226235	0.0403205797356294	0.0301696005694316	CAV1/IL6/PPARG/NR1H4	4	0.459770114942529
GO:0032370	BP	GO:0032370	positive regulation of lipid transport	4/162	87/18614	0.00703138175226235	0.0403205797356294	0.0301696005694316	CAV1/SPP1/FABP3/PPARG	4	0.459770114942529
GO:0097194	BP	GO:0097194	execution phase of apoptosis	4/162	87/18614	0.00703138175226235	0.0403205797356294	0.0301696005694316	IL6/PTGIS/CIDEA/CIDEC	4	0.459770114942529
GO:0150063	BP	GO:0150063	visual system development	9/162	389/18614	0.0071208848284954	0.0407542258410575	0.0304940733293729	COL5A1/LPCAT1/PLAAT3/SMARCD3/ACHE/TH/PLAAT1/CYP1A1/DRD2	9	0.231362467866324
GO:0046887	BP	GO:0046887	positive regulation of hormone secretion	5/162	138/18614	0.00719514424373148	0.0410193077662051	0.0306924190836333	SPP1/PPARG/GCK/DRD2/NR1H4	5	0.36231884057971
GO:0071331	BP	GO:0071331	cellular response to hexose stimulus	5/162	138/18614	0.00719514424373148	0.0410193077662051	0.0306924190836333	KLF7/PRKAA2/TH/PCK1/NR1H4	5	0.36231884057971
GO:0050672	BP	GO:0050672	negative regulation of lymphocyte proliferation	4/162	88/18614	0.00731725924206279	0.0412708548832809	0.0308806375094677	PLA2G2A/PLA2G2F/PLA2G2D/PLA2G2E	4	0.454545454545455
GO:0007567	BP	GO:0007567	parturition	2/162	15/18614	0.00733766561616915	0.0412708548832809	0.0308806375094677	HPGD/CYP1A1	2	1.33333333333333
GO:0035358	BP	GO:0035358	regulation of peroxisome proliferator activated receptor signaling pathway	2/162	15/18614	0.00733766561616915	0.0412708548832809	0.0308806375094677	PTGIS/ALOX15	2	1.33333333333333
GO:0043252	BP	GO:0043252	sodium-independent organic anion transport	2/162	15/18614	0.00733766561616915	0.0412708548832809	0.0308806375094677	SLCO1B3/SLCO1B1	2	1.33333333333333
GO:0070365	BP	GO:0070365	hepatocyte differentiation	2/162	15/18614	0.00733766561616915	0.0412708548832809	0.0308806375094677	CYP1A1/PCK1	2	1.33333333333333
GO:0070920	BP	GO:0070920	regulation of production of small RNA involved in gene silencing by RNA	2/162	15/18614	0.00733766561616915	0.0412708548832809	0.0308806375094677	TGFB1/IL6	2	1.33333333333333
GO:0071474	BP	GO:0071474	cellular hyperosmotic response	2/162	15/18614	0.00733766561616915	0.0412708548832809	0.0308806375094677	SLC2A1/EPO	2	1.33333333333333
GO:0007622	BP	GO:0007622	rhythmic behavior	3/162	46/18614	0.00746867801593061	0.0418474020129242	0.0313120349924612	TH/PTGDS/DRD2	3	0.652173913043478
GO:1901861	BP	GO:1901861	regulation of muscle tissue development	3/162	46/18614	0.00746867801593061	0.0418474020129242	0.0313120349924612	TGFB1/PPARGC1A/FGF3	3	0.652173913043478
GO:0032945	BP	GO:0032945	negative regulation of mononuclear cell proliferation	4/162	89/18614	0.00761070235252354	0.0425619468704935	0.031846688340284	PLA2G2A/PLA2G2F/PLA2G2D/PLA2G2E	4	0.449438202247191
GO:0071326	BP	GO:0071326	cellular response to monosaccharide stimulus	5/162	140/18614	0.00763418858764872	0.042612124892275	0.0318842337050688	KLF7/PRKAA2/TH/PCK1/NR1H4	5	0.357142857142857
GO:0070555	BP	GO:0070555	response to interleukin-1	5/162	141/18614	0.00786056181474339	0.0437924278711321	0.0327673874111045	CCL2/ANKRD1/IL6/PTGIS/EPO	5	0.354609929078014
GO:0140353	BP	GO:0140353	lipid export from cell	3/162	47/18614	0.0079276709420956	0.0440826550871073	0.0329845479588387	SPP1/PTGS2/AGT	3	0.638297872340425
GO:1903522	BP	GO:1903522	regulation of blood circulation	7/162	261/18614	0.00797374270091761	0.0441969642961613	0.0330700790499386	CAV1/PTGS2/GPD1L/CYP2J2/AGT/TH/DRD2	7	0.268199233716475
GO:0018209	BP	GO:0018209	peptidyl-serine modification	8/162	327/18614	0.00797833483547871	0.0441969642961613	0.0330700790499386	CAV1/TGFB1/PTGS2/GPD1L/IL6/INPP5J/PCK1/EPO	8	0.244648318042813
GO:0005980	BP	GO:0005980	glycogen catabolic process	2/162	16/18614	0.00833827200258746	0.0455186077172094	0.0340589897841015	PYGM/STBD1	2	1.25
GO:0006704	BP	GO:0006704	glucocorticoid biosynthetic process	2/162	16/18614	0.00833827200258746	0.0455186077172094	0.0340589897841015	CYP11A1/CYP21A2	2	1.25
GO:0010715	BP	GO:0010715	regulation of extracellular matrix disassembly	2/162	16/18614	0.00833827200258746	0.0455186077172094	0.0340589897841015	TGFB1/IL6	2	1.25
GO:0034638	BP	GO:0034638	phosphatidylcholine catabolic process	2/162	16/18614	0.00833827200258746	0.0455186077172094	0.0340589897841015	GDPD3/PNPLA7	2	1.25
GO:0045187	BP	GO:0045187	regulation of circadian sleep/wake cycle, sleep	2/162	16/18614	0.00833827200258746	0.0455186077172094	0.0340589897841015	PTGDS/DRD2	2	1.25
GO:0047484	BP	GO:0047484	regulation of response to osmotic stress	2/162	16/18614	0.00833827200258746	0.0455186077172094	0.0340589897841015	PTGS2/EPO	2	1.25
GO:0060033	BP	GO:0060033	anatomical structure regression	2/162	16/18614	0.00833827200258746	0.0455186077172094	0.0340589897841015	TH/DRD2	2	1.25
GO:0002673	BP	GO:0002673	regulation of acute inflammatory response	3/162	48/18614	0.0084029582366238	0.0455186077172094	0.0340589897841015	PTGS2/IL6/PLA2G2D	3	0.625
GO:0006110	BP	GO:0006110	regulation of glycolytic process	3/162	48/18614	0.0084029582366238	0.0455186077172094	0.0340589897841015	PRKAA2/GPD1/GCK	3	0.625
GO:0006953	BP	GO:0006953	acute-phase response	3/162	48/18614	0.0084029582366238	0.0455186077172094	0.0340589897841015	PTGS2/IL6/EPO	3	0.625
GO:0032620	BP	GO:0032620	interleukin-17 production	3/162	48/18614	0.0084029582366238	0.0455186077172094	0.0340589897841015	TGFB1/IL6/NR1H4	3	0.625
GO:0032660	BP	GO:0032660	regulation of interleukin-17 production	3/162	48/18614	0.0084029582366238	0.0455186077172094	0.0340589897841015	TGFB1/IL6/NR1H4	3	0.625
GO:0071216	BP	GO:0071216	cellular response to biotic stimulus	7/162	264/18614	0.00846266698220764	0.0457576247877746	0.0342378326875397	SERPINE1/TGFB1/CCL2/ANKRD1/IL6/HMGCS2/NR1H4	7	0.265151515151515
GO:0060761	BP	GO:0060761	negative regulation of response to cytokine stimulus	4/162	92/18614	0.00853722580417462	0.0460759098548836	0.0344759873322609	CAV1/IL6/PPARG/NR1H4	4	0.434782608695652
GO:0050886	BP	GO:0050886	endocrine process	4/162	93/18614	0.00886172535333848	0.0475678144016805	0.0355922948000528	SPP1/HSD11B2/AGT/PPARG	4	0.43010752688172
GO:1900542	BP	GO:1900542	regulation of purine nucleotide metabolic process	4/162	93/18614	0.00886172535333848	0.0475678144016805	0.0355922948000528	PRKAA2/PPARGC1A/GPD1/GCK	4	0.43010752688172
GO:0008206	BP	GO:0008206	bile acid metabolic process	3/162	49/18614	0.00889466284282105	0.0475678144016805	0.0355922948000528	AKR1C1/AKR1C4/NR1H4	3	0.612244897959184
GO:0046850	BP	GO:0046850	regulation of bone remodeling	3/162	49/18614	0.00889466284282105	0.0475678144016805	0.0355922948000528	SPP1/TF/IL6	3	0.612244897959184
GO:0071470	BP	GO:0071470	cellular response to osmotic stress	3/162	49/18614	0.00889466284282105	0.0475678144016805	0.0355922948000528	SLC2A1/PTGS2/EPO	3	0.612244897959184
GO:0003073	BP	GO:0003073	regulation of systemic arterial blood pressure	4/162	94/18614	0.00919418101962751	0.0489484331366688	0.0366253334132468	DDAH1/HSD11B2/AGT/DRD2	4	0.425531914893617
GO:0006140	BP	GO:0006140	regulation of nucleotide metabolic process	4/162	94/18614	0.00919418101962751	0.0489484331366688	0.0366253334132468	PRKAA2/PPARGC1A/GPD1/GCK	4	0.425531914893617
GO:0009251	BP	GO:0009251	glucan catabolic process	2/162	17/18614	0.00939640330288675	0.0489484331366688	0.0366253334132468	PYGM/STBD1	2	1.17647058823529
GO:0016202	BP	GO:0016202	regulation of striated muscle tissue development	2/162	17/18614	0.00939640330288675	0.0489484331366688	0.0366253334132468	TGFB1/FGF3	2	1.17647058823529
GO:0033189	BP	GO:0033189	response to vitamin A	2/162	17/18614	0.00939640330288675	0.0489484331366688	0.0366253334132468	CYP1A1/EPO	2	1.17647058823529
GO:0044539	BP	GO:0044539	long-chain fatty acid import into cell	2/162	17/18614	0.00939640330288675	0.0489484331366688	0.0366253334132468	SLC2A1/FABP3	2	1.17647058823529
GO:0045019	BP	GO:0045019	negative regulation of nitric oxide biosynthetic process	2/162	17/18614	0.00939640330288675	0.0489484331366688	0.0366253334132468	CAV1/PTGIS	2	1.17647058823529
GO:0050872	BP	GO:0050872	white fat cell differentiation	2/162	17/18614	0.00939640330288675	0.0489484331366688	0.0366253334132468	FABP4/PPARG	2	1.17647058823529
GO:0051412	BP	GO:0051412	response to corticosterone	2/162	17/18614	0.00939640330288675	0.0489484331366688	0.0366253334132468	TH/HSD3B1	2	1.17647058823529
GO:1901201	BP	GO:1901201	regulation of extracellular matrix assembly	2/162	17/18614	0.00939640330288675	0.0489484331366688	0.0366253334132468	TGFB1/AGT	2	1.17647058823529
GO:1901569	BP	GO:1901569	fatty acid derivative catabolic process	2/162	17/18614	0.00939640330288675	0.0489484331366688	0.0366253334132468	ACAT1/HPGD	2	1.17647058823529
GO:1904406	BP	GO:1904406	negative regulation of nitric oxide metabolic process	2/162	17/18614	0.00939640330288675	0.0489484331366688	0.0366253334132468	CAV1/PTGIS	2	1.17647058823529
GO:0046365	BP	GO:0046365	monosaccharide catabolic process	3/162	50/18614	0.00940290064342004	0.0489484331366688	0.0366253334132468	ENO3/ENO2/GCK	3	0.6
GO:0048009	BP	GO:0048009	insulin-like growth factor receptor signaling pathway	3/162	50/18614	0.00940290064342004	0.0489484331366688	0.0366253334132468	IGFBP3/PIK3R1/IGFBP1	3	0.6
GO:1904894	BP	GO:1904894	positive regulation of receptor signaling pathway via STAT	3/162	50/18614	0.00940290064342004	0.0489484331366688	0.0366253334132468	TGFB1/IL6/AGT	3	0.6
GO:0043648	BP	GO:0043648	dicarboxylic acid metabolic process	4/162	95/18614	0.0095346669740893	0.0495465172317278	0.0370728457846751	PHYH/PCK1/GAD2/NR1H4	4	0.421052631578947
GO:0043010	BP	GO:0043010	camera-type eye development	8/162	338/18614	0.00962957681507321	0.0499513030548674	0.0373757240339553	LPCAT1/PLAAT3/SMARCD3/ACHE/TH/PLAAT1/CYP1A1/DRD2	8	0.236686390532544
GO:0023061	BP	GO:0023061	signal release	10/162	483/18614	0.00982374314580958	0.0508686241201004	0.0380621033051232	SPP1/KLF7/PTGS2/SLC44A4/IL6/AGT/PPARG/GCK/DRD2/NR1H4	10	0.20703933747412
GO:0070664	BP	GO:0070664	negative regulation of leukocyte proliferation	4/162	96/18614	0.00988325605412808	0.0510866897445776	0.0382252694309958	PLA2G2A/PLA2G2F/PLA2G2D/PLA2G2E	4	0.416666666666667
GO:0032964	BP	GO:0032964	collagen biosynthetic process	3/162	51/18614	0.00992778060373887	0.0512266500045296	0.038329993747115	COL5A1/TGFB1/IL6	3	0.588235294117647
GO:1903039	BP	GO:1903039	positive regulation of leukocyte cell-cell adhesion	7/162	273/18614	0.0100621104556868	0.0518286952594674	0.0387804700295814	CAV1/CHST2/CCL2/IL6/SMARCD3/PCK1/EPO	7	0.256410256410256
GO:0006576	BP	GO:0006576	biogenic amine metabolic process	4/162	97/18614	0.0102400197544935	0.0526527110318617	0.039397034247632	GDPD3/TDO2/TH/DRD2	4	0.412371134020619
GO:0001505	BP	GO:0001505	regulation of neurotransmitter levels	6/162	211/18614	0.0104912641617665	0.0527526184280737	0.0394717892798615	SLC44A4/ACHE/TH/CHAT/DRD2/GAD2	6	0.28436018957346
GO:0022411	BP	GO:0022411	cellular component disassembly	10/162	488/18614	0.0105079217697021	0.0527526184280737	0.0394717892798615	MMP13/TGFB1/PIK3R1/LPIN1/PLAAT3/IL6/SMARCD3/PRKAA2/PLAAT1/CIDEA	10	0.204918032786885
GO:0010522	BP	GO:0010522	regulation of calcium ion transport into cytosol	2/162	18/18614	0.0105109951568199	0.0527526184280737	0.0394717892798615	CAV1/EPO	2	1.11111111111111
GO:0016264	BP	GO:0016264	gap junction assembly	2/162	18/18614	0.0105109951568199	0.0527526184280737	0.0394717892798615	CAV1/AGT	2	1.11111111111111
GO:0030299	BP	GO:0030299	intestinal cholesterol absorption	2/162	18/18614	0.0105109951568199	0.0527526184280737	0.0394717892798615	AKR1C1/APOA2	2	1.11111111111111
GO:0032769	BP	GO:0032769	negative regulation of monooxygenase activity	2/162	18/18614	0.0105109951568199	0.0527526184280737	0.0394717892798615	CAV1/CYP27B1	2	1.11111111111111
GO:0042574	BP	GO:0042574	retinal metabolic process	2/162	18/18614	0.0105109951568199	0.0527526184280737	0.0394717892798615	AKR1C1/AKR1C3	2	1.11111111111111
GO:0044247	BP	GO:0044247	cellular polysaccharide catabolic process	2/162	18/18614	0.0105109951568199	0.0527526184280737	0.0394717892798615	PYGM/STBD1	2	1.11111111111111
GO:0045780	BP	GO:0045780	positive regulation of bone resorption	2/162	18/18614	0.0105109951568199	0.0527526184280737	0.0394717892798615	SPP1/TF	2	1.11111111111111
GO:0048535	BP	GO:0048535	lymph node development	2/162	18/18614	0.0105109951568199	0.0527526184280737	0.0394717892798615	TGFB1/SPNS2	2	1.11111111111111
GO:0050665	BP	GO:0050665	hydrogen peroxide biosynthetic process	2/162	18/18614	0.0105109951568199	0.0527526184280737	0.0394717892798615	CYP1A1/CYP1A2	2	1.11111111111111
GO:0050802	BP	GO:0050802	circadian sleep/wake cycle, sleep	2/162	18/18614	0.0105109951568199	0.0527526184280737	0.0394717892798615	PTGDS/DRD2	2	1.11111111111111
GO:0070989	BP	GO:0070989	oxidative demethylation	2/162	18/18614	0.0105109951568199	0.0527526184280737	0.0394717892798615	CYP3A4/CYP1A2	2	1.11111111111111
GO:0090594	BP	GO:0090594	inflammatory response to wounding	2/162	18/18614	0.0105109951568199	0.0527526184280737	0.0394717892798615	TGFB1/PPARG	2	1.11111111111111
GO:0001890	BP	GO:0001890	placenta development	5/162	152/18614	0.0106661858876231	0.0532583703504447	0.0398502147287315	SPP1/PTGS2/STC2/CYP27B1/PPARG	5	0.328947368421053
GO:0007612	BP	GO:0007612	learning	5/162	152/18614	0.0106661858876231	0.0532583703504447	0.0398502147287315	TPBG/PTGS2/AGT/TH/DRD2	5	0.328947368421053
GO:0071322	BP	GO:0071322	cellular response to carbohydrate stimulus	5/162	152/18614	0.0106661858876231	0.0532583703504447	0.0398502147287315	KLF7/PRKAA2/TH/PCK1/NR1H4	5	0.328947368421053
GO:0008016	BP	GO:0008016	regulation of heart contraction	6/162	213/18614	0.0109549444247933	0.0545147742901576	0.0407903104630571	CAV1/GPD1L/CYP2J2/AGT/TH/DRD2	6	0.28169014084507
GO:0042098	BP	GO:0042098	T cell proliferation	6/162	213/18614	0.0109549444247933	0.0545147742901576	0.0407903104630571	PLA2G2A/IL6/PLA2G2F/PLA2G2D/EPO/PLA2G2E	6	0.28169014084507
GO:0048260	BP	GO:0048260	positive regulation of receptor-mediated endocytosis	3/162	53/18614	0.0110278691214312	0.0547848117436922	0.0409923641578538	SERPINE1/TF/DRD2	3	0.566037735849057
GO:0046488	BP	GO:0046488	phosphatidylinositol metabolic process	5/162	154/18614	0.0112411374347122	0.0557499653856671	0.0417145338304486	PIK3R1/INPP5J/PIP5K1B/PIK3C2G/BMX	5	0.324675324675325
GO:0062197	BP	GO:0062197	cellular response to chemical stress	8/162	349/18614	0.0115234093209176	0.0568746396375785	0.042556063718495	SLC2A1/CAV1/AKR1C3/PTGS2/IL6/PRKAA2/PPARGC1A/EPO	8	0.229226361031519
GO:0043410	BP	GO:0043410	positive regulation of MAPK cascade	10/162	495/18614	0.0115261272774666	0.0568746396375785	0.042556063718495	IGFBP3/TGFB1/TPBG/CCL2/PLA2G2A/IL6/ALOX15/CAVIN3/EPO/DRD2	10	0.202020202020202
GO:0009395	BP	GO:0009395	phospholipid catabolic process	3/162	54/18614	0.011603262280399	0.0568746396375785	0.042556063718495	GDPD3/PNPLA7/APOA2	3	0.555555555555556
GO:0009409	BP	GO:0009409	response to cold	3/162	54/18614	0.011603262280399	0.0568746396375785	0.042556063718495	ACADM/PLIN1/CIDEA	3	0.555555555555556
GO:0006309	BP	GO:0006309	apoptotic DNA fragmentation	2/162	19/18614	0.0116809971735217	0.0568746396375785	0.042556063718495	IL6/CIDEA	2	1.05263157894737
GO:0010744	BP	GO:0010744	positive regulation of macrophage derived foam cell differentiation	2/162	19/18614	0.0116809971735217	0.0568746396375785	0.042556063718495	PLA2G2A/AGT	2	1.05263157894737
GO:0032930	BP	GO:0032930	positive regulation of superoxide anion generation	2/162	19/18614	0.0116809971735217	0.0568746396375785	0.042556063718495	TGFB1/AGT	2	1.05263157894737
GO:0035338	BP	GO:0035338	long-chain fatty-acyl-CoA biosynthetic process	2/162	19/18614	0.0116809971735217	0.0568746396375785	0.042556063718495	ELOVL3/ACSBG1	2	1.05263157894737
GO:0045722	BP	GO:0045722	positive regulation of gluconeogenesis	2/162	19/18614	0.0116809971735217	0.0568746396375785	0.042556063718495	DGAT2/PPARGC1A	2	1.05263157894737
GO:0060391	BP	GO:0060391	positive regulation of SMAD protein signal transduction	2/162	19/18614	0.0116809971735217	0.0568746396375785	0.042556063718495	TGFB1/PPARG	2	1.05263157894737
GO:0140354	BP	GO:0140354	lipid import into cell	2/162	19/18614	0.0116809971735217	0.0568746396375785	0.042556063718495	SLC2A1/FABP3	2	1.05263157894737
GO:0034381	BP	GO:0034381	plasma lipoprotein particle clearance	3/162	55/18614	0.0121956670735656	0.0591842620297333	0.0442842230231082	DGAT2/APOA2/NR1H4	3	0.545454545454545
GO:0050805	BP	GO:0050805	negative regulation of synaptic transmission	3/162	55/18614	0.0121956670735656	0.0591842620297333	0.0442842230231082	PTGS2/ACHE/DRD2	3	0.545454545454545
GO:0060986	BP	GO:0060986	endocrine hormone secretion	3/162	56/18614	0.0128051599511347	0.0616100397674071	0.0460992947779215	SPP1/AGT/PPARG	3	0.535714285714286
GO:0000272	BP	GO:0000272	polysaccharide catabolic process	2/162	20/18614	0.0129053727714426	0.0616100397674071	0.0460992947779215	PYGM/STBD1	2	1
GO:0006670	BP	GO:0006670	sphingosine metabolic process	2/162	20/18614	0.0129053727714426	0.0616100397674071	0.0460992947779215	SPTSSB/ACER1	2	1
GO:0006700	BP	GO:0006700	C21-steroid hormone biosynthetic process	2/162	20/18614	0.0129053727714426	0.0616100397674071	0.0460992947779215	CYP11A1/LHB	2	1
GO:0009110	BP	GO:0009110	vitamin biosynthetic process	2/162	20/18614	0.0129053727714426	0.0616100397674071	0.0460992947779215	CYP27B1/CYP3A4	2	1
GO:0035813	BP	GO:0035813	regulation of renal sodium excretion	2/162	20/18614	0.0129053727714426	0.0616100397674071	0.0460992947779215	AGT/DRD2	2	1
GO:0035902	BP	GO:0035902	response to immobilization stress	2/162	20/18614	0.0129053727714426	0.0616100397674071	0.0460992947779215	TH/CYP1A1	2	1
GO:0042749	BP	GO:0042749	regulation of circadian sleep/wake cycle	2/162	20/18614	0.0129053727714426	0.0616100397674071	0.0460992947779215	PTGDS/DRD2	2	1
GO:0046514	BP	GO:0046514	ceramide catabolic process	2/162	20/18614	0.0129053727714426	0.0616100397674071	0.0460992947779215	ACER1/NEU4	2	1
GO:0097709	BP	GO:0097709	connective tissue replacement	2/162	20/18614	0.0129053727714426	0.0616100397674071	0.0460992947779215	TGFB1/PPARG	2	1
GO:0001503	BP	GO:0001503	ossification	9/162	429/18614	0.0129563200909127	0.061752850303441	0.0462061517938051	IGFBP3/SPP1/MMP13/PTGS2/CYP27B1/IL6/ALOX15/ACHE/PPARG	9	0.20979020979021
GO:0010676	BP	GO:0010676	positive regulation of cellular carbohydrate metabolic process	3/162	57/18614	0.0134318112599902	0.0637088818405997	0.0476697391371474	DGAT2/PPARGC1A/GCK	3	0.526315789473684
GO:0032768	BP	GO:0032768	regulation of monooxygenase activity	3/162	57/18614	0.0134318112599902	0.0637088818405997	0.0476697391371474	CAV1/DDAH1/CYP27B1	3	0.526315789473684
GO:0043470	BP	GO:0043470	regulation of carbohydrate catabolic process	3/162	57/18614	0.0134318112599902	0.0637088818405997	0.0476697391371474	PRKAA2/GPD1/GCK	3	0.526315789473684
GO:0002027	BP	GO:0002027	regulation of heart rate	4/162	106/18614	0.0138298733170107	0.0654911420302312	0.0490033032472008	CAV1/GPD1L/AGT/DRD2	4	0.377358490566038
GO:0042306	BP	GO:0042306	regulation of protein import into nucleus	3/162	58/18614	0.0140756853721639	0.0663082463736732	0.0496146960353707	TGFB1/PTGS2/PIK3R1	3	0.517241379310345
GO:0050796	BP	GO:0050796	regulation of insulin secretion	5/162	163/18614	0.0140906262805587	0.0663082463736732	0.0496146960353707	KLF7/IL6/GCK/DRD2/NR1H4	5	0.306748466257669
GO:0006067	BP	GO:0006067	ethanol metabolic process	2/162	21/18614	0.0141830990199819	0.0663082463736732	0.0496146960353707	ADH7/ADH1C	2	0.952380952380952
GO:0009083	BP	GO:0009083	branched-chain amino acid catabolic process	2/162	21/18614	0.0141830990199819	0.0663082463736732	0.0496146960353707	ACAT1/HMGCLL1	2	0.952380952380952
GO:0010888	BP	GO:0010888	negative regulation of lipid storage	2/162	21/18614	0.0141830990199819	0.0663082463736732	0.0496146960353707	IL6/PPARG	2	0.952380952380952
GO:0022410	BP	GO:0022410	circadian sleep/wake cycle process	2/162	21/18614	0.0141830990199819	0.0663082463736732	0.0496146960353707	PTGDS/DRD2	2	0.952380952380952
GO:0030728	BP	GO:0030728	ovulation	2/162	21/18614	0.0141830990199819	0.0663082463736732	0.0496146960353707	PTGS2/HPGD	2	0.952380952380952
GO:0045821	BP	GO:0045821	positive regulation of glycolytic process	2/162	21/18614	0.0141830990199819	0.0663082463736732	0.0496146960353707	PRKAA2/GPD1	2	0.952380952380952
GO:0022600	BP	GO:0022600	digestive system process	4/162	107/18614	0.0142720148757206	0.0666178627585305	0.0498463643973373	AKR1C1/TFF3/MOGAT2/APOA2	4	0.373831775700935
GO:0002685	BP	GO:0002685	regulation of leukocyte migration	6/162	227/18614	0.0146148396735282	0.0681097925102837	0.0509626907245669	SERPINE1/CHST2/PIK3R1/SPNS2/CCL2/IL6	6	0.26431718061674
GO:0032963	BP	GO:0032963	collagen metabolic process	4/162	108/18614	0.0147230269326462	0.0681375820819166	0.0509834840832353	COL5A1/MMP13/TGFB1/IL6	4	0.37037037037037
GO:0033138	BP	GO:0033138	positive regulation of peptidyl-serine phosphorylation	4/162	108/18614	0.0147230269326462	0.0681375820819166	0.0509834840832353	CAV1/TGFB1/PTGS2/IL6	4	0.37037037037037
GO:0010574	BP	GO:0010574	regulation of vascular endothelial growth factor production	3/162	59/18614	0.0147368408113137	0.0681375820819166	0.0509834840832353	TGFB1/PTGS2/IL6	3	0.508474576271186
GO:1903053	BP	GO:1903053	regulation of extracellular matrix organization	3/162	59/18614	0.0147368408113137	0.0681375820819166	0.0509834840832353	TGFB1/IL6/AGT	3	0.508474576271186
GO:2000351	BP	GO:2000351	regulation of endothelial cell apoptotic process	3/162	59/18614	0.0147368408113137	0.0681375820819166	0.0509834840832353	SERPINE1/AKR1C3/CCL2	3	0.508474576271186
GO:0042060	BP	GO:0042060	wound healing	9/162	439/18614	0.0148541881736683	0.0685721642734121	0.0513086572632336	COL5A1/SERPINE1/CAV1/TGFB1/CYP4F11/IL6/ALOX12/ALOX15/PPARG	9	0.20501138952164
GO:1904035	BP	GO:1904035	regulation of epithelial cell apoptotic process	4/162	109/18614	0.0151829643922144	0.0699798798360149	0.0523619708940782	SERPINE1/AKR1C3/CCL2/IL6	4	0.36697247706422
GO:0015695	BP	GO:0015695	organic cation transport	3/162	60/18614	0.0154153303772389	0.070179748526223	0.0525115212871889	SLC44A4/SLC44A3/AGT	3	0.5
GO:0043407	BP	GO:0043407	negative regulation of MAP kinase activity	3/162	60/18614	0.0154153303772389	0.070179748526223	0.0525115212871889	CAV1/AGT/PPARG	3	0.5
GO:0046824	BP	GO:0046824	positive regulation of nucleocytoplasmic transport	3/162	60/18614	0.0154153303772389	0.070179748526223	0.0525115212871889	TGFB1/PTGS2/PIK3R1	3	0.5
GO:0010042	BP	GO:0010042	response to manganese ion	2/162	22/18614	0.0155131664828061	0.070179748526223	0.0525115212871889	PTGS2/TH	2	0.909090909090909
GO:0032928	BP	GO:0032928	regulation of superoxide anion generation	2/162	22/18614	0.0155131664828061	0.070179748526223	0.0525115212871889	TGFB1/AGT	2	0.909090909090909
GO:0034312	BP	GO:0034312	diol biosynthetic process	2/162	22/18614	0.0155131664828061	0.070179748526223	0.0525115212871889	SPTSSB/ACER1	2	0.909090909090909
GO:0035812	BP	GO:0035812	renal sodium excretion	2/162	22/18614	0.0155131664828061	0.070179748526223	0.0525115212871889	AGT/DRD2	2	0.909090909090909
GO:0044241	BP	GO:0044241	lipid digestion	2/162	22/18614	0.0155131664828061	0.070179748526223	0.0525115212871889	AKR1C1/APOA2	2	0.909090909090909
GO:0048634	BP	GO:0048634	regulation of muscle organ development	2/162	22/18614	0.0155131664828061	0.070179748526223	0.0525115212871889	TGFB1/FGF3	2	0.909090909090909
GO:0098856	BP	GO:0098856	intestinal lipid absorption	2/162	22/18614	0.0155131664828061	0.070179748526223	0.0525115212871889	AKR1C1/APOA2	2	0.909090909090909
GO:1902894	BP	GO:1902894	negative regulation of miRNA transcription	2/162	22/18614	0.0155131664828061	0.070179748526223	0.0525115212871889	TGFB1/PPARG	2	0.909090909090909
GO:2000831	BP	GO:2000831	regulation of steroid hormone secretion	2/162	22/18614	0.0155131664828061	0.070179748526223	0.0525115212871889	SPP1/AGT	2	0.909090909090909
GO:0030522	BP	GO:0030522	intracellular receptor signaling pathway	7/162	299/18614	0.0159154832477683	0.0718890135622272	0.0537904672681659	CAV1/AKR1C3/CYP27B1/PTGIS/ALOX15/PPARG/NR1H4	7	0.234113712374582
GO:0019229	BP	GO:0019229	regulation of vasoconstriction	3/162	61/18614	0.0161112012684601	0.0726337044919369	0.0543476772101937	CAV1/PTGS2/AGT	3	0.491803278688525
GO:0071347	BP	GO:0071347	cellular response to interleukin-1	4/162	111/18614	0.0161298281092448	0.0726337044919369	0.0543476772101937	CCL2/ANKRD1/IL6/PTGIS	4	0.36036036036036
GO:0032102	BP	GO:0032102	negative regulation of response to external stimulus	9/162	446/18614	0.0162999926197759	0.0732875625293448	0.0548369220560529	SERPINE1/SPP1/TGFB1/CCL2/ALOX12/PTGIS/PPARG/DRD2/NR1H4	9	0.201793721973094
GO:0006687	BP	GO:0006687	glycosphingolipid metabolic process	3/162	62/18614	0.0168244952028876	0.0752693234119542	0.056319761207783	B4GALNT1/FA2H/NEU4	3	0.483870967741935
GO:0022617	BP	GO:0022617	extracellular matrix disassembly	3/162	62/18614	0.0168244952028876	0.0752693234119542	0.056319761207783	MMP13/TGFB1/IL6	3	0.483870967741935
GO:0044062	BP	GO:0044062	regulation of excretion	2/162	23/18614	0.016894579062833	0.0752693234119542	0.056319761207783	AGT/DRD2	2	0.869565217391304
GO:0048169	BP	GO:0048169	regulation of long-term neuronal synaptic plasticity	2/162	23/18614	0.016894579062833	0.0752693234119542	0.056319761207783	AGT/DRD2	2	0.869565217391304
GO:2000353	BP	GO:2000353	positive regulation of endothelial cell apoptotic process	2/162	23/18614	0.016894579062833	0.0752693234119542	0.056319761207783	AKR1C3/CCL2	2	0.869565217391304
GO:2000629	BP	GO:2000629	negative regulation of miRNA metabolic process	2/162	23/18614	0.016894579062833	0.0752693234119542	0.056319761207783	TGFB1/PPARG	2	0.869565217391304
GO:0048511	BP	GO:0048511	rhythmic process	7/162	303/18614	0.0169936732711407	0.0755960980667712	0.0565642681289802	PRKAA2/CAVIN3/PPARGC1A/PPARG/TH/PTGDS/DRD2	7	0.231023102310231
GO:0006939	BP	GO:0006939	smooth muscle contraction	4/162	113/18614	0.0171130171388593	0.0760118280176865	0.0568753352477097	CAV1/PTGS2/AGT/DRD2	4	0.353982300884956
GO:0010573	BP	GO:0010573	vascular endothelial growth factor production	3/162	63/18614	0.0175552485366048	0.0777408894471669	0.058169093745962	TGFB1/PTGS2/IL6	3	0.476190476190476
GO:0032757	BP	GO:0032757	positive regulation of interleukin-8 production	3/162	63/18614	0.0175552485366048	0.0777408894471669	0.058169093745962	SERPINE1/IL6/APOA2	3	0.476190476190476
GO:0007259	BP	GO:0007259	receptor signaling pathway via JAK-STAT	5/162	173/18614	0.0177858210734703	0.0786433293248627	0.0588443382693921	CAV1/CCL2/IL6/AGT/EPO	5	0.289017341040462
GO:0045453	BP	GO:0045453	bone resorption	3/162	64/18614	0.0183034923807922	0.0804663940699404	0.0602084341115609	SPP1/TF/IL6	3	0.46875
GO:0071384	BP	GO:0071384	cellular response to corticosteroid stimulus	3/162	64/18614	0.0183034923807922	0.0804663940699404	0.0602084341115609	AKR1C3/HMGCS2/PCK1	3	0.46875
GO:1905953	BP	GO:1905953	negative regulation of lipid localization	3/162	64/18614	0.0183034923807922	0.0804663940699404	0.0602084341115609	IL6/PPARG/APOA2	3	0.46875
GO:0006816	BP	GO:0006816	calcium ion transport	9/162	455/18614	0.0183077490595096	0.0804663940699404	0.0602084341115609	CAV1/PTGS2/STC2/CCL2/CYP27B1/AGT/GCK/EPO/DRD2	9	0.197802197802198
GO:0050670	BP	GO:0050670	regulation of lymphocyte proliferation	6/162	239/18614	0.018367345243192	0.0806076616352941	0.0603141366100885	PLA2G2A/IL6/PLA2G2F/PLA2G2D/EPO/PLA2G2E	6	0.251046025104602
GO:0009913	BP	GO:0009913	epidermal cell differentiation	6/162	240/18614	0.0187071745090191	0.0819765139678808	0.0613383710924162	AKR1C3/KLF7/SLC44A4/CYP27B1/FA2H/ACER1	6	0.25
GO:0072577	BP	GO:0072577	endothelial cell apoptotic process	3/162	65/18614	0.0190692527168159	0.0834386378190337	0.0624323953564905	SERPINE1/AKR1C3/CCL2	3	0.461538461538462
GO:0022900	BP	GO:0022900	electron transport chain	5/162	177/18614	0.0194275856618595	0.0847539249676368	0.0634165500528675	RDH16/PPARGC1A/GPD1/AKR1C4/CYP1A2	5	0.282485875706215
GO:0050680	BP	GO:0050680	negative regulation of epithelial cell proliferation	5/162	177/18614	0.0194275856618595	0.0847539249676368	0.0634165500528675	CAV1/TGFB1/CCL2/PPARG/DRD2	5	0.282485875706215
GO:0051897	BP	GO:0051897	positive regulation of protein kinase B signaling	4/162	118/18614	0.0197324077767482	0.0852710873165577	0.0638035132760849	AKR1C2/TGFB1/AKR1C3/TPBG	4	0.338983050847458
GO:0032944	BP	GO:0032944	regulation of mononuclear cell proliferation	6/162	243/18614	0.0197524570987754	0.0852710873165577	0.0638035132760849	PLA2G2A/IL6/PLA2G2F/PLA2G2D/EPO/PLA2G2E	6	0.246913580246914
GO:0003071	BP	GO:0003071	renal system process involved in regulation of systemic arterial blood pressure	2/162	25/18614	0.0198075209638598	0.0852710873165577	0.0638035132760849	HSD11B2/AGT	2	0.8
GO:0031579	BP	GO:0031579	membrane raft organization	2/162	25/18614	0.0198075209638598	0.0852710873165577	0.0638035132760849	CAV1/FA2H	2	0.8
GO:0043567	BP	GO:0043567	regulation of insulin-like growth factor receptor signaling pathway	2/162	25/18614	0.0198075209638598	0.0852710873165577	0.0638035132760849	IGFBP3/IGFBP1	2	0.8
GO:0046628	BP	GO:0046628	positive regulation of insulin receptor signaling pathway	2/162	25/18614	0.0198075209638598	0.0852710873165577	0.0638035132760849	AGT/NR1H4	2	0.8
GO:0046885	BP	GO:0046885	regulation of hormone biosynthetic process	2/162	25/18614	0.0198075209638598	0.0852710873165577	0.0638035132760849	STC2/CYP27B1	2	0.8
GO:1904996	BP	GO:1904996	positive regulation of leukocyte adhesion to vascular endothelial cell	2/162	25/18614	0.0198075209638598	0.0852710873165577	0.0638035132760849	CHST2/IL6	2	0.8
GO:1905563	BP	GO:1905563	negative regulation of vascular endothelial cell proliferation	2/162	25/18614	0.0198075209638598	0.0852710873165577	0.0638035132760849	CCL2/PPARG	2	0.8
GO:0031100	BP	GO:0031100	animal organ regeneration	3/162	66/18614	0.0198525505095057	0.0853398071682411	0.0638549324394519	LPIN1/IL6/APOA2	3	0.454545454545455
GO:0030198	BP	GO:0030198	extracellular matrix organization	7/162	314/18614	0.0202237910520777	0.0868085534048247	0.0649539118585506	TGFBI/COL5A1/CAV1/MMP13/TGFB1/IL6/AGT	7	0.222929936305732
GO:0043062	BP	GO:0043062	extracellular structure organization	7/162	315/18614	0.020537276876061	0.0880254670191463	0.0658644592244938	TGFBI/COL5A1/CAV1/MMP13/TGFB1/IL6/AGT	7	0.222222222222222
GO:0045229	BP	GO:0045229	external encapsulating structure organization	7/162	317/18614	0.0211744057129821	0.0906239871331127	0.0678087842918422	TGFBI/COL5A1/CAV1/MMP13/TGFB1/IL6/AGT	7	0.220820189274448
GO:0060047	BP	GO:0060047	heart contraction	6/162	247/18614	0.0212072020976328	0.0906322348743084	0.0678149556083041	CAV1/GPD1L/CYP2J2/AGT/TH/DRD2	6	0.242914979757085
GO:0007274	BP	GO:0007274	neuromuscular synaptic transmission	2/162	26/18614	0.0213371234148067	0.0909227784410339	0.0680323528633435	DTNA/CHAT	2	0.769230769230769
GO:0010259	BP	GO:0010259	multicellular organism aging	2/162	26/18614	0.0213371234148067	0.0909227784410339	0.0680323528633435	TH/IGFBP1	2	0.769230769230769
GO:0030282	BP	GO:0030282	bone mineralization	4/162	121/18614	0.0214164611494319	0.0911285941083075	0.0681863530417459	MMP13/PTGS2/CYP27B1/ALOX15	4	0.330578512396694
GO:0050870	BP	GO:0050870	positive regulation of T cell activation	6/162	249/18614	0.0219611305930443	0.0933109687716034	0.0698193000954885	CAV1/CCL2/IL6/SMARCD3/PCK1/EPO	6	0.240963855421687
GO:0006081	BP	GO:0006081	cellular aldehyde metabolic process	3/162	69/18614	0.0223078053568447	0.0946469892018728	0.0708189683293807	AKR1C1/AKR1C3/ALDH1A1	3	0.434782608695652
GO:0022409	BP	GO:0022409	positive regulation of cell-cell adhesion	7/162	321/18614	0.0224897532912672	0.0952812635832041	0.071293559837282	CAV1/CHST2/CCL2/IL6/SMARCD3/PCK1/EPO	7	0.218068535825545
GO:0001573	BP	GO:0001573	ganglioside metabolic process	2/162	27/18614	0.0229142169442176	0.0959716703968943	0.0718101520573348	B4GALNT1/NEU4	2	0.740740740740741
GO:0006972	BP	GO:0006972	hyperosmotic response	2/162	27/18614	0.0229142169442176	0.0959716703968943	0.0718101520573348	SLC2A1/EPO	2	0.740740740740741
GO:0009065	BP	GO:0009065	glutamine family amino acid catabolic process	2/162	27/18614	0.0229142169442176	0.0959716703968943	0.0718101520573348	DDAH1/GAD2	2	0.740740740740741
GO:0009081	BP	GO:0009081	branched-chain amino acid metabolic process	2/162	27/18614	0.0229142169442176	0.0959716703968943	0.0718101520573348	ACAT1/HMGCLL1	2	0.740740740740741
GO:0009651	BP	GO:0009651	response to salt stress	2/162	27/18614	0.0229142169442176	0.0959716703968943	0.0718101520573348	TH/EPO	2	0.740740740740741
GO:0010875	BP	GO:0010875	positive regulation of cholesterol efflux	2/162	27/18614	0.0229142169442176	0.0959716703968943	0.0718101520573348	CAV1/PPARG	2	0.740740740740741
GO:0032682	BP	GO:0032682	negative regulation of chemokine production	2/162	27/18614	0.0229142169442176	0.0959716703968943	0.0718101520573348	IL6/NR1H4	2	0.740740740740741
GO:0035929	BP	GO:0035929	steroid hormone secretion	2/162	27/18614	0.0229142169442176	0.0959716703968943	0.0718101520573348	SPP1/AGT	2	0.740740740740741
GO:0030193	BP	GO:0030193	regulation of blood coagulation	3/162	70/18614	0.0231613661591497	0.0966966094761037	0.0723525828110671	SERPINE1/CAV1/ALOX12	3	0.428571428571429
GO:0006575	BP	GO:0006575	cellular modified amino acid metabolic process	4/162	124/18614	0.0231861079942701	0.0966966094761037	0.0723525828110671	CRAT/ACADM/PLA2G2F/ACADL	4	0.32258064516129
GO:0030301	BP	GO:0030301	cholesterol transport	4/162	124/18614	0.0231861079942701	0.0966966094761037	0.0723525828110671	CAV1/AKR1C1/PPARG/APOA2	4	0.32258064516129
GO:0002548	BP	GO:0002548	monocyte chemotaxis	3/162	71/18614	0.0240324978352638	0.0998011508406429	0.0746755348502875	SERPINE1/CCL2/IL6	3	0.422535211267606
GO:0032922	BP	GO:0032922	circadian regulation of gene expression	3/162	71/18614	0.0240324978352638	0.0998011508406429	0.0746755348502875	CAVIN3/PPARGC1A/DRD2	3	0.422535211267606
GO:0033344	BP	GO:0033344	cholesterol efflux	3/162	71/18614	0.0240324978352638	0.0998011508406429	0.0746755348502875	CAV1/PPARG/APOA2	3	0.422535211267606
GO:0002675	BP	GO:0002675	positive regulation of acute inflammatory response	2/162	28/18614	0.0245378698831913	0.100881075395084	0.0754835810804321	PTGS2/IL6	2	0.714285714285714
GO:0015697	BP	GO:0015697	quaternary ammonium group transport	2/162	28/18614	0.0245378698831913	0.100881075395084	0.0754835810804321	SLC44A4/SLC44A3	2	0.714285714285714
GO:0030262	BP	GO:0030262	apoptotic nuclear changes	2/162	28/18614	0.0245378698831913	0.100881075395084	0.0754835810804321	IL6/CIDEA	2	0.714285714285714
GO:0032104	BP	GO:0032104	regulation of response to extracellular stimulus	2/162	28/18614	0.0245378698831913	0.100881075395084	0.0754835810804321	CYP27B1/NR1H4	2	0.714285714285714
GO:0032107	BP	GO:0032107	regulation of response to nutrient levels	2/162	28/18614	0.0245378698831913	0.100881075395084	0.0754835810804321	CYP27B1/NR1H4	2	0.714285714285714
GO:0060402	BP	GO:0060402	calcium ion transport into cytosol	2/162	28/18614	0.0245378698831913	0.100881075395084	0.0754835810804321	CAV1/EPO	2	0.714285714285714
GO:1900078	BP	GO:1900078	positive regulation of cellular response to insulin stimulus	2/162	28/18614	0.0245378698831913	0.100881075395084	0.0754835810804321	AGT/NR1H4	2	0.714285714285714
GO:0051251	BP	GO:0051251	positive regulation of lymphocyte activation	7/162	327/18614	0.0245674281020046	0.100881075395084	0.0754835810804321	CAV1/TGFB1/CCL2/IL6/SMARCD3/PCK1/EPO	7	0.214067278287462
GO:0006024	BP	GO:0006024	glycosaminoglycan biosynthetic process	3/162	72/18614	0.0249211935312774	0.101906161849346	0.0762505950737074	TGFB1/CHST2/HS3ST1	3	0.416666666666667
GO:0046626	BP	GO:0046626	regulation of insulin receptor signaling pathway	3/162	72/18614	0.0249211935312774	0.101906161849346	0.0762505950737074	PIK3R1/AGT/NR1H4	3	0.416666666666667
GO:1900046	BP	GO:1900046	regulation of hemostasis	3/162	72/18614	0.0249211935312774	0.101906161849346	0.0762505950737074	SERPINE1/CAV1/ALOX12	3	0.416666666666667
GO:0003014	BP	GO:0003014	renal system process	4/162	127/18614	0.0250422638032093	0.102258812971102	0.0765144638859496	AKR1C3/HSD11B2/AGT/DRD2	4	0.31496062992126
GO:0034612	BP	GO:0034612	response to tumor necrosis factor	6/162	257/18614	0.0251578275269495	0.102588030026561	0.0767607983168767	FABP4/PTGS2/CCL2/ANKRD1/GPD1/NR1H4	6	0.233463035019455
GO:0031099	BP	GO:0031099	regeneration	5/162	190/18614	0.0254408062152204	0.103598068027583	0.0775165524069859	SPP1/LPIN1/IL6/APOA2/IGFBP1	5	0.263157894736842
GO:0008286	BP	GO:0008286	insulin receptor signaling pathway	4/162	128/18614	0.0256803488068354	0.104428676034444	0.0781380492198067	PIK3R1/AGT/IGFBP1/NR1H4	4	0.3125
GO:1900076	BP	GO:1900076	regulation of cellular response to insulin stimulus	3/162	73/18614	0.0258274421210017	0.104881563025257	0.0784769188418587	AGT/PPARG/NR1H4	3	0.410958904109589
GO:0003015	BP	GO:0003015	heart process	6/162	259/18614	0.0260030535100379	0.105258865370397	0.0787592327649575	CAV1/GPD1L/CYP2J2/AGT/TH/DRD2	6	0.231660231660232
GO:0002052	BP	GO:0002052	positive regulation of neuroblast proliferation	2/162	29/18614	0.0262071630060492	0.105258865370397	0.0787592327649575	SMARCD3/DRD2	2	0.689655172413793
GO:0007263	BP	GO:0007263	nitric oxide mediated signal transduction	2/162	29/18614	0.0262071630060492	0.105258865370397	0.0787592327649575	DDAH1/AGT	2	0.689655172413793
GO:0015732	BP	GO:0015732	prostaglandin transport	2/162	29/18614	0.0262071630060492	0.105258865370397	0.0787592327649575	PTGS2/SLCO1B1	2	0.689655172413793
GO:0030431	BP	GO:0030431	sleep	2/162	29/18614	0.0262071630060492	0.105258865370397	0.0787592327649575	PTGDS/DRD2	2	0.689655172413793
GO:0061436	BP	GO:0061436	establishment of skin barrier	2/162	29/18614	0.0262071630060492	0.105258865370397	0.0787592327649575	ALOX12/FA2H	2	0.689655172413793
GO:1900117	BP	GO:1900117	regulation of execution phase of apoptosis	2/162	29/18614	0.0262071630060492	0.105258865370397	0.0787592327649575	PTGIS/CIDEA	2	0.689655172413793
GO:1904385	BP	GO:1904385	cellular response to angiotensin	2/162	29/18614	0.0262071630060492	0.105258865370397	0.0787592327649575	CAV1/AGT	2	0.689655172413793
GO:0090276	BP	GO:0090276	regulation of peptide hormone secretion	5/162	192/18614	0.0264605390742102	0.106131342516231	0.0794120578773033	KLF7/IL6/GCK/DRD2/NR1H4	5	0.260416666666667
GO:0006023	BP	GO:0006023	aminoglycan biosynthetic process	3/162	74/18614	0.0267512283056134	0.10671413900174	0.0798481313984771	TGFB1/CHST2/HS3ST1	3	0.405405405405405
GO:0006801	BP	GO:0006801	superoxide metabolic process	3/162	74/18614	0.0267512283056134	0.10671413900174	0.0798481313984771	TGFB1/ALOX12/AGT	3	0.405405405405405
GO:0045661	BP	GO:0045661	regulation of myoblast differentiation	3/162	74/18614	0.0267512283056134	0.10671413900174	0.0798481313984771	IGFBP3/TGFB1/SMARCD3	3	0.405405405405405
GO:1901616	BP	GO:1901616	organic hydroxy compound catabolic process	3/162	74/18614	0.0267512283056134	0.10671413900174	0.0798481313984771	AKR1C3/INPP5J/CYP3A4	3	0.405405405405405
GO:0050673	BP	GO:0050673	epithelial cell proliferation	9/162	488/18614	0.0272231880022701	0.108449497930346	0.0811466019577772	CAV1/IGFBP3/TGFB1/CCL2/IL6/FA2H/PPARG/FABP7/DRD2	9	0.184426229508197
GO:0001819	BP	GO:0001819	positive regulation of cytokine production	9/162	489/18614	0.0275339537669155	0.109538872980574	0.0819617194573566	SERPINE1/TGFB1/PTGS2/PIK3R1/IL6/AGT/DRD2/APOA2/NR1H4	9	0.184049079754601
GO:0050868	BP	GO:0050868	negative regulation of T cell activation	4/162	131/18614	0.0276530819001792	0.109723719354305	0.0821000295039561	PLA2G2A/PLA2G2F/PLA2G2D/PLA2G2E	4	0.305343511450382
GO:0048662	BP	GO:0048662	negative regulation of smooth muscle cell proliferation	3/162	75/18614	0.0276925327116962	0.109723719354305	0.0821000295039561	IGFBP3/PPARGC1A/PPARG	3	0.4
GO:0050818	BP	GO:0050818	regulation of coagulation	3/162	75/18614	0.0276925327116962	0.109723719354305	0.0821000295039561	SERPINE1/CAV1/ALOX12	3	0.4
GO:0005979	BP	GO:0005979	regulation of glycogen biosynthetic process	2/162	30/18614	0.0279211893865232	0.109741113840472	0.0821130448103628	PPP1R3C/GCK	2	0.666666666666667
GO:0006921	BP	GO:0006921	cellular component disassembly involved in execution phase of apoptosis	2/162	30/18614	0.0279211893865232	0.109741113840472	0.0821130448103628	IL6/CIDEA	2	0.666666666666667
GO:0010962	BP	GO:0010962	regulation of glucan biosynthetic process	2/162	30/18614	0.0279211893865232	0.109741113840472	0.0821130448103628	PPP1R3C/GCK	2	0.666666666666667
GO:0045907	BP	GO:0045907	positive regulation of vasoconstriction	2/162	30/18614	0.0279211893865232	0.109741113840472	0.0821130448103628	CAV1/PTGS2	2	0.666666666666667
GO:0090330	BP	GO:0090330	regulation of platelet aggregation	2/162	30/18614	0.0279211893865232	0.109741113840472	0.0821130448103628	IL6/ALOX12	2	0.666666666666667
GO:0097254	BP	GO:0097254	renal tubular secretion	2/162	30/18614	0.0279211893865232	0.109741113840472	0.0821130448103628	AGT/DRD2	2	0.666666666666667
GO:0002791	BP	GO:0002791	regulation of peptide secretion	5/162	195/18614	0.0280385757777781	0.110055158400477	0.0823480265243779	KLF7/IL6/GCK/DRD2/NR1H4	5	0.256410256410256
GO:0050810	BP	GO:0050810	regulation of steroid biosynthetic process	3/162	76/18614	0.0286513319877023	0.112161814874555	0.0839243179561151	AKR1C3/CYP27B1/NR1H4	3	0.394736842105263
GO:0003018	BP	GO:0003018	vascular process in circulatory system	6/162	265/18614	0.0286516897670014	0.112161814874555	0.0839243179561151	SLC2A1/CAV1/TGFB1/PTGS2/DDAH1/AGT	6	0.226415094339623
GO:0051924	BP	GO:0051924	regulation of calcium ion transport	6/162	266/18614	0.0291097903493475	0.113252417548575	0.0847403540168781	CAV1/PTGS2/STC2/CCL2/AGT/EPO	6	0.225563909774436
GO:0071214	BP	GO:0071214	cellular response to abiotic stimulus	7/162	339/18614	0.0291116446104786	0.113252417548575	0.0847403540168781	SLC2A1/PTGS2/PIK3R1/ANKRD1/AGT/PCK1/EPO	7	0.206489675516224
GO:0104004	BP	GO:0104004	cellular response to environmental stimulus	7/162	339/18614	0.0291116446104786	0.113252417548575	0.0847403540168781	SLC2A1/PTGS2/PIK3R1/ANKRD1/AGT/PCK1/EPO	7	0.206489675516224
GO:0030073	BP	GO:0030073	insulin secretion	5/162	197/18614	0.029123152332825	0.113252417548575	0.0847403540168781	KLF7/IL6/GCK/DRD2/NR1H4	5	0.253807106598985
GO:0090087	BP	GO:0090087	regulation of peptide transport	5/162	197/18614	0.029123152332825	0.113252417548575	0.0847403540168781	KLF7/IL6/GCK/DRD2/NR1H4	5	0.253807106598985
GO:0001937	BP	GO:0001937	negative regulation of endothelial cell proliferation	3/162	77/18614	0.0296275988988552	0.114957392208557	0.0860160897530688	CAV1/CCL2/PPARG	3	0.38961038961039
GO:0030149	BP	GO:0030149	sphingolipid catabolic process	2/162	31/18614	0.0296790542554791	0.114957392208557	0.0860160897530688	ACER1/NEU4	2	0.645161290322581
GO:0071276	BP	GO:0071276	cellular response to cadmium ion	2/162	31/18614	0.0296790542554791	0.114957392208557	0.0860160897530688	AKR1C3/CYP1A2	2	0.645161290322581
GO:0070663	BP	GO:0070663	regulation of leukocyte proliferation	6/162	268/18614	0.0300404272278683	0.116203813361029	0.086948715934486	PLA2G2A/IL6/PLA2G2F/PLA2G2D/EPO/PLA2G2E	6	0.223880597014925
GO:0045824	BP	GO:0045824	negative regulation of innate immune response	3/162	78/18614	0.0306213024205137	0.118294926192932	0.088513376941291	TGFB1/PPARG/DRD2	3	0.384615384615385
GO:0001558	BP	GO:0001558	regulation of cell growth	8/162	420/18614	0.0308740776694319	0.119114707013735	0.08912677238551	IGFBP3/SPP1/TGFB1/CHPT1/SLC44A4/CYP27B1/AGT/IGFBP1	8	0.19047619047619
GO:0001975	BP	GO:0001975	response to amphetamine	2/162	32/18614	0.0314798748601607	0.120928059100182	0.0904836007966725	TH/DRD2	2	0.625
GO:0009072	BP	GO:0009072	aromatic amino acid metabolic process	2/162	32/18614	0.0314798748601607	0.120928059100182	0.0904836007966725	TDO2/TH	2	0.625
GO:0033198	BP	GO:0033198	response to ATP	2/162	32/18614	0.0314798748601607	0.120928059100182	0.0904836007966725	PTGS2/PKLR	2	0.625
GO:0009064	BP	GO:0009064	glutamine family amino acid metabolic process	3/162	79/18614	0.0316324078300203	0.120928059100182	0.0904836007966725	DDAH1/GAD2/NR1H4	3	0.379746835443038
GO:0032371	BP	GO:0032371	regulation of sterol transport	3/162	79/18614	0.0316324078300203	0.120928059100182	0.0904836007966725	CAV1/PPARG/APOA2	3	0.379746835443038
GO:0032374	BP	GO:0032374	regulation of cholesterol transport	3/162	79/18614	0.0316324078300203	0.120928059100182	0.0904836007966725	CAV1/PPARG/APOA2	3	0.379746835443038
GO:0042310	BP	GO:0042310	vasoconstriction	3/162	79/18614	0.0316324078300203	0.120928059100182	0.0904836007966725	CAV1/PTGS2/AGT	3	0.379746835443038
GO:0015918	BP	GO:0015918	sterol transport	4/162	138/18614	0.0326001183060064	0.124373974417825	0.0930619835831068	CAV1/AKR1C1/PPARG/APOA2	4	0.289855072463768
GO:0001895	BP	GO:0001895	retina homeostasis	3/162	80/18614	0.0326608767970515	0.124373974417825	0.0930619835831068	SLC2A1/TF/ALB	3	0.375
GO:0051966	BP	GO:0051966	regulation of synaptic transmission, glutamatergic	3/162	80/18614	0.0326608767970515	0.124373974417825	0.0930619835831068	PTGS2/CCL2/DRD2	3	0.375
GO:0071560	BP	GO:0071560	cellular response to transforming growth factor beta stimulus	6/162	274/18614	0.0329489880128449	0.125308586535897	0.0937613007673948	CAV1/TGFB1/HPGD/ANKRD1/PPARG/CIDEA	6	0.218978102189781
GO:0006308	BP	GO:0006308	DNA catabolic process	2/162	33/18614	0.0333227803249398	0.126239591011643	0.094457918557758	IL6/CIDEA	2	0.606060606060606
GO:0048384	BP	GO:0048384	retinoic acid receptor signaling pathway	2/162	33/18614	0.0333227803249398	0.126239591011643	0.094457918557758	AKR1C3/PPARG	2	0.606060606060606
GO:1904893	BP	GO:1904893	negative regulation of receptor signaling pathway via STAT	2/162	33/18614	0.0333227803249398	0.126239591011643	0.094457918557758	CAV1/PPARG	2	0.606060606060606
GO:1904019	BP	GO:1904019	epithelial cell apoptotic process	4/162	140/18614	0.034102663254402	0.129027602209954	0.0965440290449499	SERPINE1/AKR1C3/CCL2/IL6	4	0.285714285714286
GO:0042509	BP	GO:0042509	regulation of tyrosine phosphorylation of STAT protein	3/162	82/18614	0.034769734575868	0.131382163082044	0.0983058132626654	CAV1/IL6/EPO	3	0.365853658536585
GO:0006536	BP	GO:0006536	glutamate metabolic process	2/162	34/18614	0.0352069115135548	0.131846291076271	0.0986530938893512	GAD2/NR1H4	2	0.588235294117647
GO:0006688	BP	GO:0006688	glycosphingolipid biosynthetic process	2/162	34/18614	0.0352069115135548	0.131846291076271	0.0986530938893512	B4GALNT1/FA2H	2	0.588235294117647
GO:0010661	BP	GO:0010661	positive regulation of muscle cell apoptotic process	2/162	34/18614	0.0352069115135548	0.131846291076271	0.0986530938893512	AGT/PPARG	2	0.588235294117647
GO:0034383	BP	GO:0034383	low-density lipoprotein particle clearance	2/162	34/18614	0.0352069115135548	0.131846291076271	0.0986530938893512	DGAT2/NR1H4	2	0.588235294117647
GO:0046475	BP	GO:0046475	glycerophospholipid catabolic process	2/162	34/18614	0.0352069115135548	0.131846291076271	0.0986530938893512	GDPD3/PNPLA7	2	0.588235294117647
GO:0090322	BP	GO:0090322	regulation of superoxide metabolic process	2/162	34/18614	0.0352069115135548	0.131846291076271	0.0986530938893512	TGFB1/AGT	2	0.588235294117647
GO:0098801	BP	GO:0098801	regulation of renal system process	2/162	34/18614	0.0352069115135548	0.131846291076271	0.0986530938893512	AGT/DRD2	2	0.588235294117647
GO:0071559	BP	GO:0071559	response to transforming growth factor beta	6/162	280/18614	0.036035067163981	0.134775741647705	0.100845035429069	CAV1/TGFB1/HPGD/ANKRD1/PPARG/CIDEA	6	0.214285714285714
GO:0014074	BP	GO:0014074	response to purine-containing compound	4/162	143/18614	0.0364311321679142	0.135910805648026	0.101694339375961	PTGS2/GPD1/HMGCS2/PKLR	4	0.27972027972028
GO:0050921	BP	GO:0050921	positive regulation of chemotaxis	4/162	143/18614	0.0364311321679142	0.135910805648026	0.101694339375961	SERPINE1/TGFB1/TPBG/IL6	4	0.27972027972028
GO:0002719	BP	GO:0002719	negative regulation of cytokine production involved in immune response	2/162	35/18614	0.037131420892825	0.137302080278759	0.10273535119094	TGFB1/APOA2	2	0.571428571428571
GO:0035633	BP	GO:0035633	maintenance of blood-brain barrier	2/162	35/18614	0.037131420892825	0.137302080278759	0.10273535119094	PTGS2/IL6	2	0.571428571428571
GO:0045777	BP	GO:0045777	positive regulation of blood pressure	2/162	35/18614	0.037131420892825	0.137302080278759	0.10273535119094	HSD11B2/AGT	2	0.571428571428571
GO:0051968	BP	GO:0051968	positive regulation of synaptic transmission, glutamatergic	2/162	35/18614	0.037131420892825	0.137302080278759	0.10273535119094	PTGS2/CCL2	2	0.571428571428571
GO:0060416	BP	GO:0060416	response to growth hormone	2/162	35/18614	0.037131420892825	0.137302080278759	0.10273535119094	PIK3R1/HMGCS2	2	0.571428571428571
GO:0070528	BP	GO:0070528	protein kinase C signaling	2/162	35/18614	0.037131420892825	0.137302080278759	0.10273535119094	GPD1L/ANKRD1	2	0.571428571428571
GO:1905898	BP	GO:1905898	positive regulation of response to endoplasmic reticulum stress	2/162	35/18614	0.037131420892825	0.137302080278759	0.10273535119094	CAV1/PIK3R1	2	0.571428571428571
GO:0014065	BP	GO:0014065	phosphatidylinositol 3-kinase signaling	4/162	144/18614	0.0372272318969161	0.137483211131252	0.102870881123951	PIK3R1/AGT/PIP5K1B/PIK3C2G	4	0.277777777777778
GO:0010660	BP	GO:0010660	regulation of muscle cell apoptotic process	3/162	85/18614	0.0380620919739816	0.140389826677902	0.105045736511108	ALOX12/AGT/PPARG	3	0.352941176470588
GO:0045598	BP	GO:0045598	regulation of fat cell differentiation	4/162	146/18614	0.0388493861070621	0.142947626390811	0.106959592814292	TGFB1/PTGS2/IL6/PPARG	4	0.273972602739726
GO:0050878	BP	GO:0050878	regulation of body fluid levels	7/162	361/18614	0.0388578656370568	0.142947626390811	0.106959592814292	SERPINE1/CAV1/CYP4F11/HSD11B2/IL6/ALOX12/DRD2	7	0.193905817174515
GO:0006699	BP	GO:0006699	bile acid biosynthetic process	2/162	36/18614	0.0390954723978248	0.142947626390811	0.106959592814292	AKR1C4/NR1H4	2	0.555555555555556
GO:0070873	BP	GO:0070873	regulation of glycogen metabolic process	2/162	36/18614	0.0390954723978248	0.142947626390811	0.106959592814292	PPP1R3C/GCK	2	0.555555555555556
GO:0086005	BP	GO:0086005	ventricular cardiac muscle cell action potential	2/162	36/18614	0.0390954723978248	0.142947626390811	0.106959592814292	CAV1/GPD1L	2	0.555555555555556
GO:2000758	BP	GO:2000758	positive regulation of peptidyl-lysine acetylation	2/162	36/18614	0.0390954723978248	0.142947626390811	0.106959592814292	PRKAA2/PPARGC1A	2	0.555555555555556
GO:0007260	BP	GO:0007260	tyrosine phosphorylation of STAT protein	3/162	86/18614	0.0391937463367175	0.142947626390811	0.106959592814292	CAV1/IL6/EPO	3	0.348837209302326
GO:0008306	BP	GO:0008306	associative learning	3/162	86/18614	0.0391937463367175	0.142947626390811	0.106959592814292	TPBG/AGT/DRD2	3	0.348837209302326
GO:1900182	BP	GO:1900182	positive regulation of protein localization to nucleus	3/162	86/18614	0.0391937463367175	0.142947626390811	0.106959592814292	TGFB1/PTGS2/PIK3R1	3	0.348837209302326
GO:0031349	BP	GO:0031349	positive regulation of defense response	8/162	441/18614	0.0393901352751501	0.143402019514566	0.107299589390112	SERPINE1/CAV1/FABP4/PTGS2/PLA2G2A/IL6/AGT/NR1H4	8	0.18140589569161
GO:0030100	BP	GO:0030100	regulation of endocytosis	5/162	214/18614	0.0394160183066263	0.143402019514566	0.107299589390112	SERPINE1/CAV1/TF/ALOX15/DRD2	5	0.233644859813084
GO:0009612	BP	GO:0009612	response to mechanical stimulus	5/162	215/18614	0.0400822812368804	0.145645516969654	0.108978271158636	SLC2A1/PTGS2/ANKRD1/AGT/DRD2	5	0.232558139534884
GO:0048678	BP	GO:0048678	response to axon injury	3/162	87/18614	0.0403424022147338	0.146409509150134	0.109549923130765	SPP1/EPO/DRD2	3	0.344827586206897
GO:0017015	BP	GO:0017015	regulation of transforming growth factor beta receptor signaling pathway	4/162	148/18614	0.0405115076652523	0.146841711734791	0.109873315786071	CAV1/TGFB1/PPARG/CIDEA	4	0.27027027027027
GO:0032094	BP	GO:0032094	response to food	2/162	37/18614	0.0410982412985015	0.148236408418182	0.110916888128763	HSD11B2/CYP1A1	2	0.540540540540541
GO:0034110	BP	GO:0034110	regulation of homotypic cell-cell adhesion	2/162	37/18614	0.0410982412985015	0.148236408418182	0.110916888128763	IL6/ALOX12	2	0.540540540540541
GO:0046466	BP	GO:0046466	membrane lipid catabolic process	2/162	37/18614	0.0410982412985015	0.148236408418182	0.110916888128763	ACER1/NEU4	2	0.540540540540541
GO:0070306	BP	GO:0070306	lens fiber cell differentiation	2/162	37/18614	0.0410982412985015	0.148236408418182	0.110916888128763	PLAAT3/PLAAT1	2	0.540540540540541
GO:0046849	BP	GO:0046849	bone remodeling	3/162	88/18614	0.0415079954961221	0.149530643897687	0.111885291056386	SPP1/TF/IL6	3	0.340909090909091
GO:0007179	BP	GO:0007179	transforming growth factor beta receptor signaling pathway	5/162	218/18614	0.0421221353582926	0.151514874647541	0.113369978269546	CAV1/TGFB1/HPGD/PPARG/CIDEA	5	0.229357798165138
GO:1903038	BP	GO:1903038	negative regulation of leukocyte cell-cell adhesion	4/162	150/18614	0.0422136128956705	0.151514874647541	0.113369978269546	PLA2G2A/PLA2G2F/PLA2G2D/PLA2G2E	4	0.266666666666667
GO:2000377	BP	GO:2000377	regulation of reactive oxygen species metabolic process	4/162	150/18614	0.0422136128956705	0.151514874647541	0.113369978269546	AKR1C1/TGFB1/AKR1C3/AGT	4	0.266666666666667
GO:0051591	BP	GO:0051591	response to cAMP	3/162	89/18614	0.0426904592104338	0.152966004472031	0.114455776327667	GPD1/HMGCS2/PKLR	3	0.337078651685393
GO:1903844	BP	GO:1903844	regulation of cellular response to transforming growth factor beta stimulus	4/162	151/18614	0.043079659279307	0.152966004472031	0.114455776327667	CAV1/TGFB1/PPARG/CIDEA	4	0.264900662251656
GO:0032373	BP	GO:0032373	positive regulation of sterol transport	2/162	38/18614	0.0431389140677253	0.152966004472031	0.114455776327667	CAV1/PPARG	2	0.526315789473684
GO:0032376	BP	GO:0032376	positive regulation of cholesterol transport	2/162	38/18614	0.0431389140677253	0.152966004472031	0.114455776327667	CAV1/PPARG	2	0.526315789473684
GO:0033028	BP	GO:0033028	myeloid cell apoptotic process	2/162	38/18614	0.0431389140677253	0.152966004472031	0.114455776327667	IL6/EPO	2	0.526315789473684
GO:0045923	BP	GO:0045923	positive regulation of fatty acid metabolic process	2/162	38/18614	0.0431389140677253	0.152966004472031	0.114455776327667	PTGS2/PPARGC1A	2	0.526315789473684
GO:0046676	BP	GO:0046676	negative regulation of insulin secretion	2/162	38/18614	0.0431389140677253	0.152966004472031	0.114455776327667	KLF7/DRD2	2	0.526315789473684
GO:0046839	BP	GO:0046839	phospholipid dephosphorylation	2/162	38/18614	0.0431389140677253	0.152966004472031	0.114455776327667	EPHX2/INPP5J	2	0.526315789473684
GO:0051385	BP	GO:0051385	response to mineralocorticoid	2/162	38/18614	0.0431389140677253	0.152966004472031	0.114455776327667	TH/HSD3B1	2	0.526315789473684
GO:0140894	BP	GO:0140894	endolysosomal toll-like receptor signaling pathway	2/162	38/18614	0.0431389140677253	0.152966004472031	0.114455776327667	CAV1/NR1H4	2	0.526315789473684
GO:0010657	BP	GO:0010657	muscle cell apoptotic process	3/162	90/18614	0.0438897236051517	0.155066460294495	0.11602742816385	ALOX12/AGT/PPARG	3	0.333333333333333
GO:0014910	BP	GO:0014910	regulation of smooth muscle cell migration	3/162	90/18614	0.0438897236051517	0.155066460294495	0.11602742816385	SERPINE1/IGFBP3/AGT	3	0.333333333333333
GO:0060395	BP	GO:0060395	SMAD protein signal transduction	3/162	90/18614	0.0438897236051517	0.155066460294495	0.11602742816385	TGFB1/TF/PPARG	3	0.333333333333333
GO:0001990	BP	GO:0001990	regulation of systemic arterial blood pressure by hormone	2/162	39/18614	0.0452166882507526	0.15898945713079	0.118962783963846	HSD11B2/AGT	2	0.512820512820513
GO:0007588	BP	GO:0007588	excretion	2/162	39/18614	0.0452166882507526	0.15898945713079	0.118962783963846	AGT/DRD2	2	0.512820512820513
GO:0044060	BP	GO:0044060	regulation of endocrine process	2/162	39/18614	0.0452166882507526	0.15898945713079	0.118962783963846	SPP1/AGT	2	0.512820512820513
GO:0060390	BP	GO:0060390	regulation of SMAD protein signal transduction	2/162	39/18614	0.0452166882507526	0.15898945713079	0.118962783963846	TGFB1/PPARG	2	0.512820512820513
GO:0008544	BP	GO:0008544	epidermis development	7/162	375/18614	0.046060545234512	0.161762871780535	0.121037972682481	AKR1C3/KLF7/SLC44A4/CYP27B1/ALOX12/FA2H/ACER1	7	0.186666666666667
GO:0007596	BP	GO:0007596	blood coagulation	5/162	224/18614	0.0463874422666348	0.162716284940072	0.121751357618647	SERPINE1/CAV1/CYP4F11/IL6/ALOX12	5	0.223214285714286
GO:0090316	BP	GO:0090316	positive regulation of intracellular protein transport	4/162	155/18614	0.0466437408907599	0.163420075483617	0.122277964123874	TGFB1/PTGS2/PIK3R1/SLC51B	4	0.258064516129032
GO:0050866	BP	GO:0050866	negative regulation of cell activation	5/162	225/18614	0.0471224725999141	0.164817852348064	0.123323841191169	PLA2G2A/ALOX12/PLA2G2F/PLA2G2D/PLA2G2E	5	0.222222222222222
GO:0002696	BP	GO:0002696	positive regulation of leukocyte activation	7/162	377/18614	0.0471549713802362	0.164817852348064	0.123323841191169	CAV1/TGFB1/CCL2/IL6/SMARCD3/PCK1/EPO	7	0.185676392572944
GO:0001953	BP	GO:0001953	negative regulation of cell-matrix adhesion	2/162	40/18614	0.047330772336093	0.16484359143389	0.123343100287727	SERPINE1/PIK3R1	2	0.5
GO:0032570	BP	GO:0032570	response to progesterone	2/162	40/18614	0.047330772336093	0.16484359143389	0.123343100287727	CAV1/TGFB1	2	0.5
GO:1904994	BP	GO:1904994	regulation of leukocyte adhesion to vascular endothelial cell	2/162	40/18614	0.047330772336093	0.16484359143389	0.123343100287727	CHST2/IL6	2	0.5
GO:0051781	BP	GO:0051781	positive regulation of cell division	3/162	93/18614	0.0475875831856606	0.165345732820236	0.123718824177482	TGFB1/FGF3/DRD2	3	0.32258064516129
GO:1903035	BP	GO:1903035	negative regulation of response to wounding	3/162	93/18614	0.0475875831856606	0.165345732820236	0.123718824177482	SERPINE1/SPP1/ALOX12	3	0.32258064516129
GO:0097191	BP	GO:0097191	extrinsic apoptotic signaling pathway	5/162	227/18614	0.048613281955919	0.168709924140163	0.126236057536398	SERPINE1/CAV1/TGFB1/PIK3R1/AGT	5	0.220264317180617
GO:0032965	BP	GO:0032965	regulation of collagen biosynthetic process	2/162	41/18614	0.0494803856277612	0.171112381864672	0.12803368024938	TGFB1/IL6	2	0.48780487804878
GO:0042417	BP	GO:0042417	dopamine metabolic process	2/162	41/18614	0.0494803856277612	0.171112381864672	0.12803368024938	TH/DRD2	2	0.48780487804878
GO:0150077	BP	GO:0150077	regulation of neuroinflammatory response	2/162	41/18614	0.0494803856277612	0.171112381864672	0.12803368024938	PTGS2/IL6	2	0.48780487804878
GO:0005811	CC	GO:0005811	lipid droplet	14/165	103/19518	1.95678340451938e-13	3.99183814521953e-11	3.66639416846789e-11	CAV1/FABP4/LPCAT1/DGAT2/HSD11B2/ALOX15/LIPE/PNPLA7/PLIN1/CIDEA/AQP7/CIDEC/HSD17B13/PNPLA5	14	1.35922330097087
GO:0005788	CC	GO:0005788	endoplasmic reticulum lumen	14/165	312/19518	4.39857905358039e-07	4.486550634652e-05	4.12077406072268e-05	COL5A1/IGFBP3/SPP1/PTGS2/CP/STC2/TF/IL6/FMO1/ALB/ARSF/APOA2/ARSH/IGFBP1	14	0.448717948717949
GO:0097038	CC	GO:0097038	perinuclear endoplasmic reticulum	4/165	19/19518	1.72877221380301e-05	0.00117556510538604	0.00107972440019977	PIK3R1/DGAT2/MOGAT2/MOGAT3	4	2.10526315789474
GO:0005782	CC	GO:0005782	peroxisomal matrix	5/165	51/19518	6.97118836864119e-05	0.00249804651098257	0.00229438740430804	CRAT/EPHX2/PHYH/ACOX2/HAO2	5	0.980392156862745
GO:0031907	CC	GO:0031907	microbody lumen	5/165	51/19518	6.97118836864119e-05	0.00249804651098257	0.00229438740430804	CRAT/EPHX2/PHYH/ACOX2/HAO2	5	0.980392156862745
GO:0005901	CC	GO:0005901	caveola	6/165	83/19518	7.34719562053697e-05	0.00249804651098257	0.00229438740430804	SLC2A1/CAV1/PTGS2/PTGIS/LIPE/CAVIN3	6	0.72289156626506
GO:0072562	CC	GO:0072562	blood microparticle	7/165	144/19518	0.000226296674761616	0.00659493166448139	0.00605726437707785	SLC2A1/TGFB1/CP/TF/AGT/ALB/APOA2	7	0.486111111111111
GO:0044853	CC	GO:0044853	plasma membrane raft	6/165	114/19518	0.000418687143423263	0.0106765221572932	0.0098060936222817	SLC2A1/CAV1/PTGS2/PTGIS/LIPE/CAVIN3	6	0.526315789473684
GO:0005777	CC	GO:0005777	peroxisome	6/165	143/19518	0.00137210656070498	0.0279909738383816	0.0257089439795249	CRAT/EPHX2/PHYH/PLAAT3/ACOX2/HAO2	6	0.41958041958042
GO:0042579	CC	GO:0042579	microbody	6/165	143/19518	0.00137210656070498	0.0279909738383816	0.0257089439795249	CRAT/EPHX2/PHYH/PLAAT3/ACOX2/HAO2	6	0.41958041958042
GO:0009925	CC	GO:0009925	basal plasma membrane	8/165	266/19518	0.00195406129327891	0.0362389548935361	0.0332844890147029	SLC2A1/CA9/HPGD/TF/SLCO1B3/AQP7/SLC51B/SLCO1B1	8	0.300751879699248
GO:0045178	CC	GO:0045178	basal part of cell	8/165	285/19518	0.00298885089367904	0.0508104651925437	0.0466680227258658	SLC2A1/CA9/HPGD/TF/SLCO1B3/AQP7/SLC51B/SLCO1B1	8	0.280701754385965
GO:0016323	CC	GO:0016323	basolateral plasma membrane	7/165	234/19518	0.00381890846445723	0.0599274866730212	0.0550417576253755	SLC2A1/CA9/HPGD/SLCO1B3/AQP7/SLC51B/SLCO1B1	7	0.299145299145299
GO:0005759	CC	GO:0005759	mitochondrial matrix	10/165	484/19518	0.00824344665509271	0.120118794117065	0.110325827414023	ACADM/ACAT1/ACAA2/ACSS3/CYP11A1/ACSM3/HMGCS2/ACADL/ETNPPL/ACSM6	10	0.206611570247934
GO:0031968	CC	GO:0031968	organelle outer membrane	6/165	236/19518	0.0152946683260725	0.202474691087321	0.18596746653015	PTGS2/LPIN1/PLA2G2A/CYP27B1/ACACB/NEU4	6	0.254237288135593
GO:0019867	CC	GO:0019867	outer membrane	6/165	238/19518	0.0158803679284173	0.202474691087321	0.18596746653015	PTGS2/LPIN1/PLA2G2A/CYP27B1/ACACB/NEU4	6	0.252100840336134
GO:0031093	CC	GO:0031093	platelet alpha granule lumen	3/165	67/19518	0.0191517222913312	0.219905836533401	0.201977496919222	SERPINE1/TGFB1/ALB	3	0.447761194029851
GO:0045121	CC	GO:0045121	membrane raft	7/165	323/19518	0.0201774846776795	0.219905836533401	0.201977496919222	SLC2A1/CAV1/PTGS2/ENO2/PTGIS/LIPE/CAVIN3	7	0.21671826625387
GO:0098857	CC	GO:0098857	membrane microdomain	7/165	324/19518	0.0204814259516403	0.219905836533401	0.201977496919222	SLC2A1/CAV1/PTGS2/ENO2/PTGIS/LIPE/CAVIN3	7	0.216049382716049
GO:0005942	CC	GO:0005942	phosphatidylinositol 3-kinase complex	2/165	29/19518	0.0248372203269199	0.253339647334583	0.232685537799565	PIK3R1/PIK3C2G	2	0.689655172413793
GO:0042383	CC	GO:0042383	sarcolemma	4/165	136/19518	0.0284284181853723	0.276161776657902	0.253647039448434	SLC2A1/CAV1/ALOX12/STBD1	4	0.294117647058824
GO:0005790	CC	GO:0005790	smooth endoplasmic reticulum	2/165	32/19518	0.0298484229627684	0.276776285654761	0.254211449156592	TH/HSD3B1	2	0.625
GO:0005741	CC	GO:0005741	mitochondrial outer membrane	5/165	208/19518	0.0320069940602571	0.283888121230106	0.260743475639623	LPIN1/PLA2G2A/CYP27B1/ACACB/NEU4	5	0.240384615384615
GO:0005604	CC	GO:0005604	basement membrane	3/165	84/19518	0.0343613800897459	0.292071730762841	0.268259897191876	TGFBI/COL5A1/ACHE	3	0.357142857142857
GO:0031091	CC	GO:0031091	platelet alpha granule	3/165	91/19518	0.0419984961503636	0.342707728586967	0.314767676411146	SERPINE1/TGFB1/ALB	3	0.32967032967033
GO:0005902	CC	GO:0005902	microvillus	3/165	94/19518	0.0455109989233149	0.357086299244471	0.327974000338059	TGFB1/CA9/AOC3	3	0.319148936170213
GO:0031406	MF	GO:0031406	carboxylic acid binding	21/165	200/18369	1.00823598078295e-16	3.98253212409266e-14	2.81244773586824e-14	AKR1C2/AKR1C1/FABP4/AKR1C3/CYP4F11/PHYH/DDAH1/FABP3/ACACB/TDO2/PPARG/TH/ACOX2/ALB/FABP7/PCK1/PTGDS/FABP9/AKR1C4/GAD2/NR1H4	21	1.05
GO:0043177	MF	GO:0043177	organic acid binding	21/165	212/18369	3.33581820659135e-16	5.53008421689464e-14	3.90532263151787e-14	AKR1C2/AKR1C1/FABP4/AKR1C3/CYP4F11/PHYH/DDAH1/FABP3/ACACB/TDO2/PPARG/TH/ACOX2/ALB/FABP7/PCK1/PTGDS/FABP9/AKR1C4/GAD2/NR1H4	21	0.990566037735849
GO:0033293	MF	GO:0033293	monocarboxylic acid binding	15/165	80/18369	4.20006396219846e-16	5.53008421689464e-14	3.90532263151787e-14	AKR1C2/AKR1C1/FABP4/AKR1C3/CYP4F11/FABP3/ACACB/PPARG/ACOX2/ALB/FABP7/PTGDS/FABP9/AKR1C4/NR1H4	15	1.875
GO:0004497	MF	GO:0004497	monooxygenase activity	16/165	103/18369	9.82173719919518e-16	9.69896548420524e-14	6.84936936259664e-14	AKR1C2/AKR1C1/AKR1C3/CYP4F11/CYP4B1/CYP27B1/PTGIS/FMO1/CYP2J2/TH/CYP11A1/CYP1A1/CYP3A4/AKR1C4/CYP21A2/CYP1A2	16	1.55339805825243
GO:0016705	MF	GO:0016705	oxidoreductase activity, acting on paired donors, with incorporation or reduction of molecular oxygen	19/165	177/18369	2.08997922072619e-15	1.65108358437369e-13	1.16598840735251e-13	AKR1C2/AKR1C1/AKR1C3/PTGS2/CYP4F11/PHYH/CYP4B1/CYP27B1/DEGS2/PTGIS/FMO1/CYP2J2/TH/CYP11A1/CYP1A1/CYP3A4/AKR1C4/CYP21A2/CYP1A2	19	1.07344632768362
GO:0005506	MF	GO:0005506	iron ion binding	16/165	152/18369	5.13972636862495e-13	3.38365319267809e-11	2.38952190822037e-11	CYP4F11/PHYH/TF/CYP4B1/CYP27B1/ALOX12/PTGIS/ALOX15/FA2H/CYP2J2/TH/CYP11A1/CYP1A1/CYP3A4/CYP21A2/CYP1A2	16	1.05263157894737
GO:0016746	MF	GO:0016746	acyltransferase activity	19/165	253/18369	1.41256919863368e-12	7.97092619229007e-11	5.62903515245002e-11	LPCAT1/CRAT/ACAT1/DGAT2/ACAA2/PLAAT3/SPTSSB/ELOVL3/PLAAT1/PLAAT2/ACSM3/HMGCS2/MOGAT2/PLAAT5/CHAT/OLAH/ACSM6/MOGAT3/MOGAT1	19	0.75098814229249
GO:0016747	MF	GO:0016747	acyltransferase activity, transferring groups other than amino-acyl groups	18/165	226/18369	2.10135118890861e-12	1.03754214952363e-10	7.32707980343134e-11	LPCAT1/CRAT/ACAT1/DGAT2/ACAA2/PLAAT3/SPTSSB/ELOVL3/PLAAT1/PLAAT2/ACSM3/MOGAT2/PLAAT5/CHAT/OLAH/ACSM6/MOGAT3/MOGAT1	18	0.79646017699115
GO:0016298	MF	GO:0016298	lipase activity	14/165	126/18369	7.36957362522196e-12	3.23442397995853e-10	2.28413685460096e-10	MGLL/PLA2G2A/PLAAT3/LIPE/GDPD3/PLA2G2F/PNPLA7/PLA2G2D/PLAAT1/PLAAT2/PLAAT5/PNPLA5/LIPI/PLA2G2E	14	1.11111111111111
GO:0016614	MF	GO:0016614	oxidoreductase activity, acting on CH-OH group of donors	14/165	133/18369	1.55046027725702e-11	5.56756190469567e-10	3.93178921983838e-10	AKR1C2/AKR1C1/AKR1C3/ADH7/HPGD/HSD11B2/RDH16/ADH1C/GPD1/HSD3B1/SRD5A2/HSD17B13/HAO2/AKR1C4	14	1.05263157894737
GO:0052689	MF	GO:0052689	carboxylic ester hydrolase activity	14/165	133/18369	1.55046027725702e-11	5.56756190469567e-10	3.93178921983838e-10	MGLL/PLA2G2A/PLAAT3/LIPE/GDPD3/ACHE/PLA2G2F/PNPLA7/PLA2G2D/PLAAT1/PLAAT2/PLAAT5/PNPLA5/PLA2G2E	14	1.05263157894737
GO:0016229	MF	GO:0016229	steroid dehydrogenase activity	9/165	35/18369	1.7669096032498e-11	5.81607744403059e-10	4.10728986720348e-10	AKR1C2/AKR1C1/AKR1C3/HSD11B2/RDH16/HSD3B1/SRD5A2/HSD17B13/AKR1C4	9	2.57142857142857
GO:0020037	MF	GO:0020037	heme binding	14/165	137/18369	2.32548749437403e-11	7.0659043098288e-10	4.9899124373208e-10	PTGS2/CYP4F11/STC2/CYP4B1/CYP27B1/PTGIS/FA2H/TDO2/CYP2J2/CYP11A1/CYP1A1/CYP3A4/CYP21A2/CYP1A2	14	1.02189781021898
GO:0046906	MF	GO:0046906	tetrapyrrole binding	14/165	147/18369	6.05757289799188e-11	1.70910092479057e-09	1.20696001350966e-09	PTGS2/CYP4F11/STC2/CYP4B1/CYP27B1/PTGIS/FA2H/TDO2/CYP2J2/CYP11A1/CYP1A1/CYP3A4/CYP21A2/CYP1A2	14	0.952380952380952
GO:0016709	MF	GO:0016709	oxidoreductase activity, acting on paired donors, with incorporation or reduction of molecular oxygen, NAD(P)H as one donor, and incorporation of one atom of oxygen	9/165	40/18369	6.5851971304264e-11	1.73410191101229e-09	1.22461560671087e-09	AKR1C2/AKR1C1/AKR1C3/CYP4F11/CYP27B1/FMO1/CYP1A1/CYP3A4/AKR1C4	9	2.25
GO:0016616	MF	GO:0016616	oxidoreductase activity, acting on the CH-OH group of donors, NAD or NADP as acceptor	13/165	123/18369	8.04701661709611e-11	1.9866072273456e-09	1.40293381811215e-09	AKR1C2/AKR1C1/AKR1C3/ADH7/HPGD/HSD11B2/RDH16/ADH1C/GPD1/HSD3B1/SRD5A2/HSD17B13/AKR1C4	13	1.05691056910569
GO:0016627	MF	GO:0016627	oxidoreductase activity, acting on the CH-CH group of donors	10/165	60/18369	1.33155221564188e-10	3.09390073634438e-09	2.18489992040309e-09	AKR1C2/AKR1C1/AKR1C3/CRAT/ACADM/TM7SF2/ACOX2/ACADL/SRD5A2/TECRL	10	1.66666666666667
GO:0004620	MF	GO:0004620	phospholipase activity	12/165	104/18369	1.56138636196904e-10	3.42637562765429e-09	2.41969231533214e-09	MGLL/PLA2G2A/PLAAT3/GDPD3/PLA2G2F/PNPLA7/PLA2G2D/PLAAT1/PLAAT2/PLAAT5/LIPI/PLA2G2E	12	1.15384615384615
GO:0033764	MF	GO:0033764	steroid dehydrogenase activity, acting on the CH-OH group of donors, NAD or NADP as acceptor	8/165	31/18369	2.36507145453272e-10	4.91685907652855e-09	3.4722655703666e-09	AKR1C2/AKR1C1/AKR1C3/HSD11B2/RDH16/HSD3B1/SRD5A2/AKR1C4	8	2.58064516129032
GO:0005504	MF	GO:0005504	fatty acid binding	9/165	49/18369	4.61777279621012e-10	9.12010127251499e-09	6.4405778473457e-09	FABP4/CYP4F11/FABP3/PPARG/ACOX2/ALB/FABP7/PTGDS/FABP9	9	1.83673469387755
GO:0004623	MF	GO:0004623	phospholipase A2 activity	8/165	36/18369	8.73300573504485e-10	1.64263679302034e-08	1.16002331818891e-08	PLA2G2A/PLAAT3/PLA2G2F/PLA2G2D/PLAAT1/PLAAT2/PLAAT5/PLA2G2E	8	2.22222222222222
GO:0032052	MF	GO:0032052	bile acid binding	5/165	10/18369	1.33735653445319e-08	2.40116286867733e-07	1.69569129966553e-07	AKR1C2/AKR1C1/AKR1C3/AKR1C4/NR1H4	5	5
GO:0008374	MF	GO:0008374	O-acyltransferase activity	8/165	54/18369	2.61807423726551e-08	4.49625792921685e-07	3.1752387774616e-07	LPCAT1/CRAT/DGAT2/PLAAT1/MOGAT2/CHAT/MOGAT3/MOGAT1	8	1.48148148148148
GO:0016835	MF	GO:0016835	carbon-oxygen lyase activity	9/165	77/18369	2.92576995374652e-08	4.81532971554115e-07	3.40056595501241e-07	ENO3/ENO2/CA9/CA6/PTGIS/CYP1A1/ETNPPL/CA4/CYP1A2	9	1.16883116883117
GO:0016836	MF	GO:0016836	hydro-lyase activity	8/165	62/18369	8.00515698970444e-08	1.2648148043733e-06	8.9320699043018e-07	ENO3/ENO2/CA9/CA6/PTGIS/CYP1A1/CA4/CYP1A2	8	1.29032258064516
GO:0016829	MF	GO:0016829	lyase activity	12/165	198/18369	2.35774921970454e-07	3.58196516070498e-06	2.52956900089759e-06	ENO3/ENO2/CA9/CA6/PTGIS/CYP1A1/PCK1/ETNPPL/CA4/HMGCLL1/CYP1A2/GAD2	12	0.606060606060606
GO:0016408	MF	GO:0016408	C-acyltransferase activity	5/165	20/18369	7.65054854540689e-07	1.11924691682805e-05	7.90407549525469e-06	ACAT1/ACAA2/SPTSSB/ACSM3/ACSM6	5	2.5
GO:0016712	MF	GO:0016712	oxidoreductase activity, acting on paired donors, with incorporation or reduction of molecular oxygen, reduced flavin or flavoprotein as one donor, and incorporation of one atom of oxygen	6/165	39/18369	1.22408488963017e-06	1.66416861195917e-05	1.17522899978463e-05	CYP4F11/CYP4B1/CYP2J2/CYP1A1/CYP3A4/CYP1A2	6	1.53846153846154
GO:0019825	MF	GO:0019825	oxygen binding	6/165	39/18369	1.22408488963017e-06	1.66416861195917e-05	1.17522899978463e-05	CYP4B1/TDO2/TH/CYP1A1/ALB/CYP3A4	6	1.53846153846154
GO:0052740	MF	GO:0052740	1-acyl-2-lysophosphatidylserine acylhydrolase activity	4/165	10/18369	1.26392552807026e-06	1.66416861195917e-05	1.17522899978463e-05	PLAAT3/PLAAT1/PLAAT2/PLAAT5	4	4
GO:0030283	MF	GO:0030283	testosterone dehydrogenase [NAD(P)] activity	4/165	11/18369	1.97225992591896e-06	2.43450834605622e-05	1.71923973805436e-05	AKR1C1/AKR1C3/SRD5A2/AKR1C4	4	3.63636363636364
GO:0052739	MF	GO:0052739	phosphatidylserine 1-acylhydrolase activity	4/165	11/18369	1.97225992591896e-06	2.43450834605622e-05	1.71923973805436e-05	PLAAT3/PLAAT1/PLAAT2/PLAAT5	4	3.63636363636364
GO:0008395	MF	GO:0008395	steroid hydroxylase activity	5/165	24/18369	2.0372967721583e-06	2.43858250000767e-05	1.72211688874625e-05	CYP11A1/CYP1A1/CYP3A4/CYP21A2/CYP1A2	5	2.08333333333333
GO:0070330	MF	GO:0070330	aromatase activity	5/165	25/18369	2.52818917244716e-06	2.93716095034303e-05	2.0742109309551e-05	CYP4F11/CYP4B1/CYP1A1/CYP3A4/CYP1A2	5	2
GO:0004032	MF	GO:0004032	alditol:NADP+ 1-oxidoreductase activity	4/165	12/18369	2.93767807750263e-06	3.31537954461011e-05	2.3413073399645e-05	AKR1C2/AKR1C1/AKR1C3/AKR1C4	4	3.33333333333333
GO:0016628	MF	GO:0016628	oxidoreductase activity, acting on the CH-CH group of donors, NAD or NADP as acceptor	5/165	28/18369	4.57587231533345e-06	5.02074879043531e-05	3.54563205720282e-05	AKR1C2/AKR1C1/AKR1C3/TM7SF2/SRD5A2	5	1.78571428571429
GO:0044594	MF	GO:0044594	17-beta-hydroxysteroid dehydrogenase (NAD+) activity	4/165	14/18369	5.85777912756134e-06	6.25357501455873e-05	4.41624884439191e-05	AKR1C2/AKR1C1/AKR1C3/AKR1C4	4	2.85714285714286
GO:0016411	MF	GO:0016411	acylglycerol O-acyltransferase activity	5/165	31/18369	7.74059080772378e-06	8.04614044487077e-05	5.68215114694405e-05	LPCAT1/DGAT2/MOGAT2/MOGAT3/MOGAT1	5	1.61290322580645
GO:0047498	MF	GO:0047498	calcium-dependent phospholipase A2 activity	4/165	17/18369	1.36373999220596e-05	0.000138122383825988	9.75414569324101e-05	PLA2G2A/PLA2G2F/PLA2G2D/PLA2G2E	4	2.35294117647059
GO:0004303	MF	GO:0004303	estradiol 17-beta-dehydrogenase activity	4/165	18/18369	1.74112323277733e-05	0.000167742360230987	0.00011845896192195	AKR1C2/AKR1C1/AKR1C3/AKR1C4	4	2.22222222222222
GO:0008970	MF	GO:0008970	phospholipase A1 activity	4/165	18/18369	1.74112323277733e-05	0.000167742360230987	0.00011845896192195	PLAAT3/PLAAT1/PLAAT2/PLAAT5	4	2.22222222222222
GO:0004745	MF	GO:0004745	NAD-retinol dehydrogenase activity	4/165	19/18369	2.19001001688676e-05	0.000201175338760528	0.000142069193261932	AKR1C3/ADH7/RDH16/ADH1C	4	2.10526315789474
GO:0036041	MF	GO:0036041	long-chain fatty acid binding	4/165	19/18369	2.19001001688676e-05	0.000201175338760528	0.000142069193261932	FABP4/FABP3/PPARG/FABP9	4	2.10526315789474
GO:0015125	MF	GO:0015125	bile acid transmembrane transporter activity	4/165	20/18369	2.71838614974494e-05	0.000244036938443011	0.000172337877914452	SLCO1B3/SLC51B/SLCO1B1/AKR1C4	4	2
GO:0008106	MF	GO:0008106	alcohol dehydrogenase (NADP+) activity	4/165	23/18369	4.86492071412004e-05	0.000427031929350537	0.000301568184617967	AKR1C2/AKR1C1/AKR1C3/AKR1C4	4	1.73913043478261
GO:0016702	MF	GO:0016702	oxidoreductase activity, acting on single donors with incorporation of molecular oxygen, incorporation of two atoms of oxygen	4/165	24/18369	5.79715892150088e-05	0.000497799516085402	0.000351543962058978	PTGS2/ALOX12/ALOX15/TDO2	4	1.66666666666667
GO:0016701	MF	GO:0016701	oxidoreductase activity, acting on single donors with incorporation of molecular oxygen	4/165	25/18369	6.85322368421633e-05	0.000575962416013926	0.000406742279130421	PTGS2/ALOX12/ALOX15/TDO2	4	1.6
GO:0016634	MF	GO:0016634	oxidoreductase activity, acting on the CH-CH group of donors, oxygen as acceptor	3/165	10/18369	8.15374515163692e-05	0.000670985278103455	0.000473847031838549	CRAT/ACOX2/ACADL	3	3
GO:0016405	MF	GO:0016405	CoA-ligase activity	4/165	27/18369	9.37566030649067e-05	0.000755793024706901	0.000533737912184753	ACSS3/ACSM3/ACSBG1/ACSM6	4	1.48148148148148
GO:0051287	MF	GO:0051287	NAD binding	5/165	52/18369	0.000101694657836299	0.000787635095006628	0.000556224650704214	ALDH1A1/GPD1L/HPGD/HSD11B2/GPD1	5	0.961538461538462
GO:1901618	MF	GO:1901618	organic hydroxy compound transmembrane transporter activity	5/165	52/18369	0.000101694657836299	0.000787635095006628	0.000556224650704214	SLCO1B3/AQP7/SLC51B/SLCO1B1/AKR1C4	5	0.961538461538462
GO:0016725	MF	GO:0016725	oxidoreductase activity, acting on CH or CH2 groups	3/165	11/18369	0.000111374398362788	0.000846017064486563	0.000597453756399572	ACOX2/CYP3A4/CYP1A2	3	2.72727272727273
GO:0004033	MF	GO:0004033	aldo-keto reductase (NADP) activity	4/165	30/18369	0.000143364321665319	0.00106846994448681	0.000754549061396414	AKR1C2/AKR1C1/AKR1C3/AKR1C4	4	1.33333333333333
GO:0005319	MF	GO:0005319	lipid transporter activity	8/165	169/18369	0.000146688735500879	0.00107300093560829	0.000757748828610781	SLC2A1/FABP4/SPNS2/SLCO1B3/SLC51B/APOA2/SLCO1B1/AKR1C4	8	0.473372781065089
GO:0016878	MF	GO:0016878	acid-thiol ligase activity	4/165	31/18369	0.000163456726236814	0.00117391648842803	0.000829014975172357	ACSS3/ACSM3/ACSBG1/ACSM6	4	1.29032258064516
GO:0016407	MF	GO:0016407	acetyltransferase activity	6/165	94/18369	0.000203372918244743	0.00143450540547632	0.00101304179200859	LPCAT1/CRAT/ACAT1/ACAA2/MOGAT2/CHAT	6	0.638297872340425
GO:0005496	MF	GO:0005496	steroid binding	6/165	99/18369	0.0002697585277483	0.00186937927123822	0.00132014791972852	CAV1/HSD11B2/CYP3A4/APOA2/CYP21A2/NR1H4	6	0.606060606060606
GO:0004089	MF	GO:0004089	carbonate dehydratase activity	3/165	15/18369	0.000299107110983705	0.00203702256618213	0.00143853692215394	CA9/CA6/CA4	3	2
GO:0019842	MF	GO:0019842	vitamin binding	7/165	150/18369	0.000417000512725987	0.00279178309367398	0.00197154568907023	ADH7/PYGM/PHYH/ACACB/ALB/ETNPPL/GAD2	7	0.466666666666667
GO:0016877	MF	GO:0016877	ligase activity, forming carbon-sulfur bonds	4/165	41/18369	0.000490612072382771	0.00322986280985324	0.00228091577511288	ACSS3/ACSM3/ACSBG1/ACSM6	4	0.975609756097561
GO:0016903	MF	GO:0016903	oxidoreductase activity, acting on the aldehyde or oxo group of donors	4/165	48/18369	0.000897805013736823	0.00581365541682041	0.00410557944159203	AKR1C3/ALDH1A1/ADH7/AKR1C4	4	0.833333333333333
GO:0015645	MF	GO:0015645	fatty acid ligase activity	3/165	22/18369	0.000966676161119137	0.00615866263938805	0.0043492221170895	ACSM3/ACSBG1/ACSM6	3	1.36363636363636
GO:0004622	MF	GO:0004622	lysophospholipase activity	3/165	24/18369	0.00125386714921594	0.00786154799905234	0.00555179272418086	MGLL/GDPD3/PNPLA7	3	1.25
GO:0051213	MF	GO:0051213	dioxygenase activity	5/165	91/18369	0.00137402715019478	0.0084803238176084	0.00598876965134237	PTGS2/PHYH/ALOX12/ALOX15/TDO2	5	0.549450549450549
GO:0016597	MF	GO:0016597	amino acid binding	4/165	55/18369	0.00149890960795487	0.00910875838680267	0.00643256754830835	DDAH1/TDO2/TH/GAD2	4	0.727272727272727
GO:0030170	MF	GO:0030170	pyridoxal phosphate binding	4/165	56/18369	0.00160304058265903	0.00959395500227755	0.00677521139401346	PYGM/ALB/ETNPPL/GAD2	4	0.714285714285714
GO:0016655	MF	GO:0016655	oxidoreductase activity, acting on NAD(P)H, quinone or similar compound as acceptor	4/165	57/18369	0.00171209846952822	0.0099452778744654	0.00702331415518543	AKR1C2/AKR1C1/AKR1C3/AKR1C4	4	0.701754385964912
GO:0070279	MF	GO:0070279	vitamin B6 binding	4/165	57/18369	0.00171209846952822	0.0099452778744654	0.00702331415518543	PYGM/ALB/ETNPPL/GAD2	4	0.701754385964912
GO:0008198	MF	GO:0008198	ferrous iron binding	3/165	27/18369	0.00177663002220963	0.0101705631706204	0.00718240970077121	PHYH/TF/TH	3	1.11111111111111
GO:0008028	MF	GO:0008028	monocarboxylic acid transmembrane transporter activity	4/165	61/18369	0.00219998606240991	0.0124142070664559	0.00876686175246053	SLCO1B3/SLC51B/SLCO1B1/AKR1C4	4	0.655737704918033
GO:1901681	MF	GO:1901681	sulfur compound binding	8/165	269/18369	0.00303255739418837	0.0168712700099212	0.0119144211928824	COL5A1/TF/ACACB/CCN5/PLA2G2D/TH/ACADL/LIPI	8	0.297397769516729
GO:0004954	MF	GO:0004954	prostanoid receptor activity	2/165	10/18369	0.00344212951994216	0.0181285488050287	0.0128023062846972	HPGD/PPARG	2	2
GO:0004955	MF	GO:0004955	prostaglandin receptor activity	2/165	10/18369	0.00344212951994216	0.0181285488050287	0.0128023062846972	HPGD/PPARG	2	2
GO:0015643	MF	GO:0015643	toxic substance binding	2/165	10/18369	0.00344212951994216	0.0181285488050287	0.0128023062846972	EPHX2/ALB	2	2
GO:0018455	MF	GO:0018455	alcohol dehydrogenase [NAD(P)+] activity	2/165	10/18369	0.00344212951994216	0.0181285488050287	0.0128023062846972	ADH7/ADH1C	2	2
GO:0008199	MF	GO:0008199	ferric iron binding	2/165	11/18369	0.00418229732473757	0.021736940043044	0.0153505372722363	TF/TH	2	1.81818181818182
GO:0003995	MF	GO:0003995	acyl-CoA dehydrogenase activity	2/165	12/18369	0.00498925279532684	0.0249462639766342	0.0176169485777697	ACADM/ACADL	2	1.66666666666667
GO:0030955	MF	GO:0030955	potassium ion binding	2/165	12/18369	0.00498925279532684	0.0249462639766342	0.0176169485777697	ACAT1/PKLR	2	1.66666666666667
GO:0052890	MF	GO:0052890	oxidoreductase activity, acting on the CH-CH group of donors, with a flavin as acceptor	2/165	12/18369	0.00498925279532684	0.0249462639766342	0.0176169485777697	ACADM/ACADL	2	1.66666666666667
GO:0016620	MF	GO:0016620	oxidoreductase activity, acting on the aldehyde or oxo group of donors, NAD or NADP as acceptor	3/165	39/18369	0.00513097114041014	0.0253341700057751	0.0178908862132722	AKR1C3/ALDH1A1/AKR1C4	3	0.769230769230769
GO:0004312	MF	GO:0004312	fatty acid synthase activity	2/165	13/18369	0.00586175114365477	0.0278962855631763	0.0197002416368867	ELOVL3/OLAH	2	1.53846153846154
GO:0031994	MF	GO:0031994	insulin-like growth factor I binding	2/165	13/18369	0.00586175114365477	0.0278962855631763	0.0197002416368867	IGFBP3/IGFBP1	2	1.53846153846154
GO:1901338	MF	GO:1901338	catecholamine binding	2/165	13/18369	0.00586175114365477	0.0278962855631763	0.0197002416368867	TH/DRD2	2	1.53846153846154
GO:0004065	MF	GO:0004065	arylsulfatase activity	2/165	14/18369	0.00679856431947691	0.0308670448987745	0.0217981796087281	ARSF/ARSH	2	1.42857142857143
GO:0004953	MF	GO:0004953	icosanoid receptor activity	2/165	14/18369	0.00679856431947691	0.0308670448987745	0.0217981796087281	HPGD/PPARG	2	1.42857142857143
GO:0016307	MF	GO:0016307	phosphatidylinositol phosphate kinase activity	2/165	14/18369	0.00679856431947691	0.0308670448987745	0.0217981796087281	PIP5K1B/PIK3C2G	2	1.42857142857143
GO:0019992	MF	GO:0019992	diacylglycerol binding	2/165	14/18369	0.00679856431947691	0.0308670448987745	0.0217981796087281	CHPT1/FITM1	2	1.42857142857143
GO:0050660	MF	GO:0050660	flavin adenine dinucleotide binding	4/165	85/18369	0.00723162984000886	0.0324601566682216	0.0229232285598367	ACADM/FMO1/ACOX2/ACADL	4	0.470588235294118
GO:0046965	MF	GO:0046965	nuclear retinoid X receptor binding	2/165	15/18369	0.00779848081309124	0.0336661202293439	0.0237748750453728	PPARG/NR1H4	2	1.33333333333333
GO:0047372	MF	GO:0047372	acylglycerol lipase activity	2/165	15/18369	0.00779848081309124	0.0336661202293439	0.0237748750453728	MGLL/LIPE	2	1.33333333333333
GO:0102991	MF	GO:0102991	myristoyl-CoA hydrolase activity	2/165	15/18369	0.00779848081309124	0.0336661202293439	0.0237748750453728	ACAA2/OLAH	2	1.33333333333333
GO:0016651	MF	GO:0016651	oxidoreductase activity, acting on NAD(P)H	4/165	87/18369	0.00784122293949275	0.0336661202293439	0.0237748750453728	AKR1C2/AKR1C1/AKR1C3/AKR1C4	4	0.459770114942529
GO:0015347	MF	GO:0015347	sodium-independent organic anion transmembrane transporter activity	2/165	16/18369	0.00886030546022958	0.037632480180545	0.0265759020595454	SLCO1B3/SLCO1B1	2	1.25
GO:0016860	MF	GO:0016860	intramolecular oxidoreductase activity	3/165	48/18369	0.00915662312604406	0.038477299306249	0.0271725098365249	PTGIS/HSD3B1/PTGDS	3	0.625
GO:0016410	MF	GO:0016410	N-acyltransferase activity	4/165	93/18369	0.00986983102358952	0.0394322940338884	0.0278469231685021	PLAAT3/PLAAT1/PLAAT2/PLAAT5	4	0.43010752688172
GO:0005324	MF	GO:0005324	long-chain fatty acid transporter activity	2/165	17/18369	0.00998285924908566	0.0394322940338884	0.0278469231685021	SLC2A1/FABP4	2	1.17647058823529
GO:0008484	MF	GO:0008484	sulfuric ester hydrolase activity	2/165	17/18369	0.00998285924908566	0.0394322940338884	0.0278469231685021	ARSF/ARSH	2	1.17647058823529
GO:0016290	MF	GO:0016290	palmitoyl-CoA hydrolase activity	2/165	17/18369	0.00998285924908566	0.0394322940338884	0.0278469231685021	ACAA2/OLAH	2	1.17647058823529
GO:0031420	MF	GO:0031420	alkali metal ion binding	2/165	17/18369	0.00998285924908566	0.0394322940338884	0.0278469231685021	ACAT1/PKLR	2	1.17647058823529
GO:0052742	MF	GO:0052742	phosphatidylinositol kinase activity	2/165	17/18369	0.00998285924908566	0.0394322940338884	0.0278469231685021	PIP5K1B/PIK3C2G	2	1.17647058823529
GO:0016830	MF	GO:0016830	carbon-carbon lyase activity	3/165	51/18369	0.0108116859722707	0.0422833263271973	0.029860310397621	PCK1/HMGCLL1/GAD2	3	0.588235294117647
GO:0008391	MF	GO:0008391	arachidonic acid monooxygenase activity	2/165	18/18369	0.0111649791294582	0.0428171529721942	0.0302372965693044	CYP2J2/CYP1A1	2	1.11111111111111
GO:0015651	MF	GO:0015651	quaternary ammonium group transmembrane transporter activity	2/165	18/18369	0.0111649791294582	0.0428171529721942	0.0302372965693044	SLC44A4/SLC44A3	2	1.11111111111111
GO:0005520	MF	GO:0005520	insulin-like growth factor binding	2/165	19/18369	0.0124055178239865	0.0471171109661025	0.0332739091432836	IGFBP3/IGFBP1	2	1.05263157894737
GO:0050840	MF	GO:0050840	extracellular matrix binding	3/165	55/18369	0.0132708520198808	0.0499236814081229	0.0352558975966758	TGFBI/SPP1/ACHE	3	0.545454545454545
GO:0047617	MF	GO:0047617	acyl-CoA hydrolase activity	2/165	22/18369	0.0164664067052601	0.0613606664960164	0.0433326492243686	ACAA2/OLAH	2	0.909090909090909
GO:0016874	MF	GO:0016874	ligase activity	5/165	165/18369	0.0167237534397543	0.0617372206420836	0.0435985702069345	ACACB/ACSS3/ACSM3/ACSBG1/ACSM6	5	0.303030303030303
GO:0008514	MF	GO:0008514	organic anion transmembrane transporter activity	6/165	230/18369	0.0178244884324633	0.0649737197710605	0.0458841725232006	SLC2A1/SLC44A4/SLCO1B3/SLC51B/SLCO1B1/AKR1C4	6	0.260869565217391
GO:0004806	MF	GO:0004806	triglyceride lipase activity	2/165	23/18369	0.0179294568482167	0.0649737197710605	0.0458841725232006	LIPE/PNPLA5	2	0.869565217391304
GO:0005507	MF	GO:0005507	copper ion binding	3/165	62/18369	0.0182822454135381	0.065649881257705	0.0463616749721301	CP/AOC3/ALB	3	0.483870967741935
GO:0042974	MF	GO:0042974	nuclear retinoic acid receptor binding	2/165	24/18369	0.0194454195481259	0.0685798278706225	0.0484307911677947	PPARG/NR1H4	2	0.833333333333333
GO:0070412	MF	GO:0070412	R-SMAD binding	2/165	24/18369	0.0194454195481259	0.0685798278706225	0.0484307911677947	ANKRD1/PPARG	2	0.833333333333333
GO:0016289	MF	GO:0016289	CoA hydrolase activity	2/165	25/18369	0.021013238315078	0.0728090274952265	0.0514174344736443	ACAA2/OLAH	2	0.8
GO:0030247	MF	GO:0030247	polysaccharide binding	2/165	25/18369	0.021013238315078	0.0728090274952265	0.0514174344736443	PPP1R3C/STBD1	2	0.8
GO:0005518	MF	GO:0005518	collagen binding	3/165	66/18369	0.0215555713005254	0.0740387014235437	0.0522858251225558	TGFBI/MMP13/ACHE	3	0.454545454545455
GO:0005179	MF	GO:0005179	hormone activity	4/165	122/18369	0.0243510058197227	0.0829193732654352	0.0585573188949775	STC2/AGT/EPO/LHB	4	0.327868852459016
GO:0016782	MF	GO:0016782	transferase activity, transferring sulphur-containing groups	3/165	70/18369	0.0251283817313412	0.0848351349049552	0.0599102218516006	CHST2/HS3ST1/ACSM3	3	0.428571428571429
GO:0043621	MF	GO:0043621	protein self-association	3/165	72/18369	0.027027026625761	0.0904718264167424	0.0638908301144217	SLC2A1/ACHE/PPARG	3	0.416666666666667
GO:0048029	MF	GO:0048029	monosaccharide binding	3/165	75/18369	0.030014864830445	0.0996291731766873	0.0703577105711449	PHYH/GCK/PKLR	3	0.4
GO:0015101	MF	GO:0015101	organic cation transmembrane transporter activity	2/165	32/18369	0.0333541980002161	0.109790901750711	0.0775338813162918	SLC44A4/SLC44A3	2	0.625
GO:0048018	MF	GO:0048018	receptor ligand activity	9/165	497/18369	0.035764964942591	0.116462265347775	0.08224517073194	SPP1/TGFB1/STC2/CCL2/IL6/AGT/FGF3/EPO/LHB	9	0.181086519114688
GO:0016922	MF	GO:0016922	nuclear receptor binding	4/165	138/18369	0.0359706237276673	0.116462265347775	0.08224517073194	SMARCD3/PPARGC1A/PPARG/NR1H4	4	0.289855072463768
GO:0008376	MF	GO:0008376	acetylgalactosaminyltransferase activity	2/165	34/18369	0.0372898558880367	0.118786234482052	0.0838863481352268	B4GALNT1/B4GALNT2	2	0.588235294117647
GO:0016831	MF	GO:0016831	carboxy-lyase activity	2/165	34/18369	0.0372898558880367	0.118786234482052	0.0838863481352268	PCK1/GAD2	2	0.588235294117647
GO:0090482	MF	GO:0090482	vitamin transmembrane transporter activity	2/165	35/18369	0.0393212361585316	0.12425510626096	0.0877484427958812	SLC2A1/SLC44A4	2	0.571428571428571
GO:0043394	MF	GO:0043394	proteoglycan binding	2/165	36/18369	0.0413937715657961	0.129766188638805	0.091640346407151	COL5A1/PLA2G2D	2	0.555555555555556
GO:0043178	MF	GO:0043178	alcohol binding	3/165	88/18369	0.0448752223987734	0.139572542106421	0.0985655527200576	CAV1/ADH7/APOA2	3	0.340909090909091
GO:0005501	MF	GO:0005501	retinoid binding	2/165	38/18369	0.0456587468037741	0.139807790600704	0.0987316842350072	ADH7/PTGDS	2	0.526315789473684
GO:0019840	MF	GO:0019840	isoprenoid binding	2/165	38/18369	0.0456587468037741	0.139807790600704	0.0987316842350072	ADH7/PTGDS	2	0.526315789473684
GO:0005178	MF	GO:0005178	integrin binding	4/165	151/18369	0.0474081856756914	0.144047948783831	0.101726066429621	TGFBI/COL5A1/SPP1/CCN5	4	0.264900662251656
