# Supplementary material for: Integrative Bulk and Single-Cell Transcriptomic Analysis Identifies a Hypoxia- and Lipid Metabolism-Related Prognostic Signature in Oral Squamous Cell Carcinoma: A Retrospective Study
Source: Int J Mol Sci. 2026 May 19;27(10):4564. doi: 10.3390/ijms27104564 (PMC13207035; doi:10.3390/ijms27104564)
Supplement: Supplementary file 1 [file ijms-27-04564-s001.zip › Table S6-KEGG pathways enriched by CGs..xlsx]

## Sheet: 00.KEGG
	ID	Description	GeneRatio	BgRatio	pvalue	p.adjust	qvalue	geneID	Count	richFactor
1	hsa00590	Arachidonic acid metabolism	15/135	63/9522	5.84361644211883e-15	1.47259134341395e-12	1.174874463626e-12	AKR1C3/PTGS2/HPGD/EPHX2/PLA2G2A/PLAAT3/ALOX12/PTGIS/ALOX15/CYP2J2/PLA2G2F/PLA2G2D/PLAAT2/PTGDS/PLA2G2E	15	2.38095238095238
3	hsa00564	Glycerophospholipid metabolism	15/135	103/9522	1.21149966830501e-11	1.01765972137621e-09	8.11917321565815e-10	LPCAT1/LPIN1/GPD1L/CHPT1/PLA2G2A/PLAAT3/ACHE/PLA2G2F/GPD1/PNPLA7/PLA2G2D/PLAAT2/CHAT/ETNPPL/PLA2G2E	15	1.45631067961165
4	hsa03320	PPAR signaling pathway	13/135	76/9522	3.72412080681268e-11	2.34619610829199e-09	1.871860721319e-09	FABP4/ACADM/FABP3/PPARG/PLIN1/ACOX2/FABP7/ACSBG1/HMGCS2/PCK1/ACADL/AQP7/APOA2	13	1.71052631578947
5	hsa00140	Steroid hormone biosynthesis	12/135	66/9522	1.03282795391045e-10	5.20545288770868e-09	4.15305556203992e-09	AKR1C2/AKR1C1/AKR1C3/HSD11B2/CYP11A1/CYP1A1/HSD3B1/SRD5A2/CYP3A4/AKR1C4/CYP21A2/CYP1A2	12	1.81818181818182
13	hsa04910	Insulin signaling pathway	11/135	138/9522	3.84565604323024e-06	7.454656329954e-05	5.94753282799171e-05	PYGM/PIK3R1/PPP1R3C/ACACB/LIPE/PRKAA2/PPARGC1A/PHKG1/GCK/PCK1/PKLR	11	0.797101449275362
2	hsa00591	Linoleic acid metabolism	10/135	30/9522	5.53618098227827e-12	6.97558803767062e-10	5.56531877692184e-10	PLA2G2A/PLAAT3/ALOX15/CYP2J2/PLA2G2F/PLA2G2D/PLAAT2/CYP3A4/CYP1A2/PLA2G2E	10	3.33333333333333
6	hsa04923	Regulation of lipolysis in adipocytes	10/135	59/9522	8.17085711969821e-09	3.43175999027325e-07	2.73795387695151e-07	FABP4/MGLL/PTGS2/PIK3R1/PLAAT3/LIPE/PLAAT2/PLIN1/AQP7/CIDEC	10	1.69491525423729
12	hsa04931	Insulin resistance	10/135	109/9522	3.04183560248822e-06	6.38785476522526e-05	5.09640877258992e-05	SLC2A1/PYGM/PIK3R1/PPP1R3C/IL6/ACACB/PRKAA2/PPARGC1A/AGT/PCK1	10	0.917431192660551
7	hsa00565	Ether lipid metabolism	9/135	51/9522	3.25363668708663e-08	1.17130920735119e-06	9.34503168772249e-07	LPCAT1/CHPT1/PLA2G2A/PLAAT3/GDPD3/PLA2G2F/PLA2G2D/PLAAT2/PLA2G2E	9	1.76470588235294
8	hsa04975	Fat digestion and absorption	8/135	43/9522	1.26610581587381e-07	3.98823332000249e-06	3.18192382673548e-06	ACAT1/DGAT2/PLA2G2A/PLA2G2F/PLA2G2D/MOGAT2/MOGAT3/PLA2G2E	8	1.86046511627907
18	hsa04922	Glucagon signaling pathway	8/135	107/9522	0.00013303876692107	0.00186254273689498	0.00148598856619441	SLC2A1/PYGM/ACACB/PRKAA2/PPARGC1A/PHKG1/GCK/PCK1	8	0.747663551401869
20	hsa04066	HIF-1 signaling pathway	8/135	110/9522	0.000161385317499144	0.00203345500048922	0.00162234713907034	SLC2A1/SERPINE1/ENO3/PIK3R1/ENO2/TF/IL6/EPO	8	0.727272727272727
23	hsa04152	AMPK signaling pathway	8/135	122/9522	0.000329057540541873	0.00360532609637183	0.00287642975942782	PIK3R1/ACACB/LIPE/PRKAA2/PPARGC1A/PPARG/CIDEA/PCK1	8	0.655737704918033
27	hsa04936	Alcoholic liver disease	8/135	144/9522	0.000991316868998662	0.00925229077732084	0.00738173574965865	ADH7/ACADM/LPIN1/IL6/ACACB/PRKAA2/ADH1C/PPARGC1A	8	0.555555555555556
43	hsa05208	Chemical carcinogenesis - reactive oxygen species	8/135	227/9522	0.0153494154013763	0.0881573707624307	0.0703344102574113	AKR1C2/AKR1C1/AKR1C3/PIK3R1/EPHX2/CYP1A1/AKR1C4/CYP1A2	8	0.352422907488987
46	hsa04014	Ras signaling pathway	8/135	238/9522	0.0198302263254644	0.108635152913414	0.0866721562508855	PIK3R1/PLA2G2A/PLAAT3/PLA2G2F/PLA2G2D/PLAAT2/FGF3/PLA2G2E	8	0.336134453781513
11	hsa00071	Fatty acid degradation	7/135	43/9522	2.07450800819333e-06	4.7525092551338e-05	3.79168449344426e-05	ADH7/ACADM/ACAT1/ACAA2/ADH1C/ACSBG1/ACADL	7	1.62790697674419
14	hsa04913	Ovarian steroidogenesis	7/135	52/9522	7.74559522584027e-06	0.000139420714065125	0.000111233735950037	AKR1C3/PTGS2/CYP2J2/CYP11A1/CYP1A1/HSD3B1/LHB	7	1.34615384615385
15	hsa00010	Glycolysis / Gluconeogenesis	7/135	67/9522	4.21981890172857e-05	0.000708929575490399	0.000565603796652741	ADH7/ENO3/ENO2/ADH1C/GCK/PCK1/PKLR	7	1.04477611940298
16	hsa00830	Retinol metabolism	7/135	68/9522	4.64905553531485e-05	0.00071749474795669	0.000572437330241135	ALDH1A1/ADH7/RDH16/ADH1C/CYP1A1/CYP3A4/CYP1A2	7	1.02941176470588
61	hsa04714	Thermogenesis	7/135	235/9522	0.0495669772647741	0.204768496241362	0.163370019975356	MGLL/SMARCD3/LIPE/PRKAA2/PPARGC1A/PPARG/PLIN1	7	0.297872340425532
9	hsa00592	alpha-Linolenic acid metabolism	6/135	26/9522	1.32492511286328e-06	3.70979031601718e-05	2.95977422873551e-05	PLA2G2A/PLAAT3/PLA2G2F/PLA2G2D/PLAAT2/PLA2G2E	6	2.30769230769231
10	hsa00650	Butanoate metabolism	6/135	27/9522	1.68374461943216e-06	4.24303644096903e-05	3.38521286643728e-05	ACAT1/ACSM3/HMGCS2/ACSM6/HMGCLL1/GAD2	6	2.22222222222222
17	hsa00620	Pyruvate metabolism	6/135	47/9522	4.84024234732688e-05	0.00071749474795669	0.000572437330241135	ADH7/ACAT1/ACACB/ADH1C/PCK1/PKLR	6	1.27659574468085
19	hsa01212	Fatty acid metabolism	6/135	57/9522	0.0001456661289963	0.00193199286879304	0.00154139781929603	ACADM/ACAT1/ACAA2/ELOVL3/ACSBG1/ACADL	6	1.05263157894737
22	hsa00561	Glycerolipid metabolism	6/135	65/9522	0.000302232029253754	0.00346193051690664	0.00276202476495058	MGLL/LPIN1/DGAT2/MOGAT2/MOGAT3/MOGAT1	6	0.923076923076923
24	hsa04920	Adipocytokine signaling pathway	6/135	70/9522	0.000452806299785258	0.00475446614774521	0.00379324575697299	SLC2A1/ACACB/PRKAA2/PPARGC1A/ACSBG1/PCK1	6	0.857142857142857
26	hsa00980	Metabolism of xenobiotics by cytochrome P450	6/135	79/9522	0.00086518645157919	0.00838565329992138	0.00669030818832491	AKR1C1/ADH7/ADH1C/CYP1A1/CYP3A4/CYP1A2	6	0.759493670886076
28	hsa04146	Peroxisome	6/135	83/9522	0.00112188098428709	0.0100969288585838	0.00805561157890353	CRAT/EPHX2/PHYH/ACOX2/HAO2/HMGCLL1	6	0.72289156626506
30	hsa04976	Bile secretion	6/135	90/9522	0.00170723634857952	0.014340785328068	0.0114414786869716	SLC2A1/SLCO1B3/CYP3A4/SLC51B/SLCO1B1/NR1H4	6	0.666666666666667
33	hsa04933	AGE-RAGE signaling pathway in diabetic complications	6/135	101/9522	0.00306231112986157	0.0233849213553065	0.0186571427688536	SERPINE1/TGFB1/PIK3R1/CCL2/IL6/AGT	6	0.594059405940594
36	hsa01200	Carbon metabolism	6/135	117/9522	0.00629115260999546	0.0440380682699682	0.0351347996640097	ENO3/ENO2/ACAT1/GCK/PKLR/HAO2	6	0.512820512820513
42	hsa04371	Apelin signaling pathway	6/135	140/9522	0.0145165543758672	0.0870993262552032	0.069490272826833	SERPINE1/SPP1/LIPE/PRKAA2/PPARGC1A/PLIN1	6	0.428571428571429
50	hsa04148	Efferocytosis	6/135	157/9522	0.0240924001726918	0.119044800853301	0.0949772638386817	SLC2A1/TGFB1/PTGS2/ALOX15/PPARG/EPO	6	0.382165605095541
51	hsa04932	Non-alcoholic fatty liver disease	6/135	157/9522	0.0240924001726918	0.119044800853301	0.0949772638386817	TGFB1/PIK3R1/IL6/PRKAA2/PPARG/PKLR	6	0.382165605095541
21	hsa00380	Tryptophan metabolism	5/135	42/9522	0.000296878736741631	0.00346193051690664	0.00276202476495058	ACAT1/TDO2/INMT/CYP1A1/CYP1A2	5	1.19047619047619
25	hsa00280	Valine, leucine and isoleucine degradation	5/135	48/9522	0.000558306119673414	0.00562772568630801	0.00448995658347882	ACADM/ACAT1/ACAA2/HMGCS2/HMGCLL1	5	1.04166666666667
34	hsa05204	Chemical carcinogenesis - DNA adducts	5/135	71/9522	0.00327479942261172	0.0242720427793574	0.0193649129943913	AKR1C2/PTGS2/CYP1A1/CYP3A4/CYP1A2	5	0.704225352112676
35	hsa00982	Drug metabolism - cytochrome P450	5/135	73/9522	0.00369395743737868	0.0265964935491265	0.0212194246778745	ADH7/ADH1C/FMO1/CYP3A4/CYP1A2	5	0.684931506849315
38	hsa04925	Aldosterone synthesis and secretion	5/135	98/9522	0.0126247278574342	0.0825479393303357	0.0658590493404099	LIPE/AGT/CYP11A1/HSD3B1/CYP21A2	5	0.510204081632653
39	hsa05231	Choline metabolism in cancer	5/135	99/9522	0.0131488901375577	0.0825479393303357	0.0658590493404099	PIK3R1/CHPT1/SLC44A4/SLC44A3/PIP5K1B	5	0.505050505050505
40	hsa05410	Hypertrophic cardiomyopathy	5/135	99/9522	0.0131488901375577	0.0825479393303357	0.0658590493404099	TGFB1/IL6/PRKAA2/DTNA/AGT	5	0.505050505050505
44	hsa05142	Chagas disease	5/135	103/9522	0.0153925567997895	0.0881573707624307	0.0703344102574113	SERPINE1/TGFB1/PIK3R1/CCL2/IL6	5	0.485436893203884
56	hsa04068	FoxO signaling pathway	5/135	133/9522	0.0405456204337364	0.17792156269066	0.141950787276174	TGFB1/PIK3R1/IL6/PRKAA2/PCK1	5	0.37593984962406
59	hsa04270	Vascular smooth muscle contraction	5/135	134/9522	0.0416562388839244	0.17792156269066	0.141950787276174	PLA2G2A/PLA2G2F/AGT/PLA2G2D/PLA2G2E	5	0.373134328358209
31	hsa00350	Tyrosine metabolism	4/135	37/9522	0.00177575643616859	0.0144351813520801	0.0115167904688693	ADH7/AOC3/ADH1C/TH	4	1.08108108108108
37	hsa00600	Sphingolipid metabolism	4/135	55/9522	0.00753833071694143	0.0513421443424119	0.0409621953609051	DEGS2/B4GALNT1/ACER1/NEU4	4	0.727272727272727
41	hsa04927	Cortisol synthesis and secretion	4/135	65/9522	0.0134304187005705	0.0825479393303357	0.0658590493404099	AGT/CYP11A1/HSD3B1/CYP21A2	4	0.615384615384615
45	hsa04917	Prolactin signaling pathway	4/135	71/9522	0.0180675385807815	0.101178216052377	0.0807228039515619	PIK3R1/TH/GCK/LHB	4	0.563380281690141
55	hsa04211	Longevity regulating pathway	4/135	90/9522	0.0387654107444333	0.177616063774494	0.141707051716493	PIK3R1/PRKAA2/PPARGC1A/PPARG	4	0.444444444444444
60	hsa04657	IL-17 signaling pathway	4/135	95/9522	0.0457949072431395	0.192338610421186	0.153453110235783	MMP13/PTGS2/CCL2/IL6	4	0.421052631578947
29	hsa00910	Nitrogen metabolism	3/135	17/9522	0.00163849409292922	0.0142379486695919	0.0113594327313786	CA9/CA6/CA4	3	1.76470588235294
32	hsa00061	Fatty acid biosynthesis	3/135	18/9522	0.0019459241728668	0.015324152861326	0.0122260367439986	ACACB/ACSBG1/OLAH	3	1.66666666666667
47	hsa04216	Ferroptosis	3/135	42/9522	0.021393117448263	0.114703523339623	0.0915136715032081	CP/TF/ALOX15	3	0.714285714285714
52	hsa04930	Type II diabetes mellitus	3/135	47/9522	0.0287183944318735	0.139173757631387	0.111036707216353	PIK3R1/GCK/PKLR	3	0.638297872340425
54	hsa05144	Malaria	3/135	50/9522	0.0336731799438243	0.157141506404514	0.125371878543284	TGFB1/CCL2/IL6	3	0.6
48	hsa00120	Primary bile acid biosynthesis	2/135	17/9522	0.0236093430388441	0.119044800853301	0.0949772638386817	ACOX2/AKR1C4	2	1.17647058823529
49	hsa00430	Taurine and hypotaurine metabolism	2/135	17/9522	0.0236093430388441	0.119044800853301	0.0949772638386817	FMO1/GAD2	2	1.17647058823529
53	hsa00100	Steroid biosynthesis	2/135	20/9522	0.0320867522712127	0.152563425893313	0.12171935816885	TM7SF2/CYP27B1	2	1
57	hsa00900	Terpenoid backbone biosynthesis	2/135	23/9522	0.0415682497259452	0.17792156269066	0.141950787276174	ACAT1/HMGCS2	2	0.869565217391304
58	hsa04964	Proximal tubule bicarbonate reclamation	2/135	23/9522	0.0415682497259452	0.17792156269066	0.141950787276174	PCK1/CA4	2	0.869565217391304
