# Supplementary material for: Integrative Bulk and Single-Cell Transcriptomic Analysis Identifies a Hypoxia- and Lipid Metabolism-Related Prognostic Signature in Oral Squamous Cell Carcinoma: A Retrospective Study
Source: Int J Mol Sci. 2026 May 19;27(10):4564. doi: 10.3390/ijms27104564 (PMC13207035; doi:10.3390/ijms27104564)
Supplement: Supplementary file 1 [file ijms-27-04564-s001.zip › Table S7-Genes passing the PH test in univariate Cox analysis..xlsx]

## Sheet: 01.uniCox_filtered
id	HR	HR.95L	HR.95H	pvalue	PH.p
ACADL	1.78324982726412	1.23675615519311	2.57122629475896	0.00194800154499716	0.33929619376757
STC2	1.35050657738299	1.14120565008054	1.59819399371708	0.000469956090055059	0.66336684691314
CAV1	1.17517907624015	1.04094285596258	1.32672591326405	0.00909751334509735	0.182670985156457
PLA2G2D	0.719675856273145	0.57098679395029	0.90708461840113	0.00533904210413876	0.192466886599369
