# Supplementary material for: Integrative Bulk and Single-Cell Transcriptomic Analysis Identifies a Hypoxia- and Lipid Metabolism-Related Prognostic Signature in Oral Squamous Cell Carcinoma: A Retrospective Study
Source: Int J Mol Sci. 2026 May 19;27(10):4564. doi: 10.3390/ijms27104564 (PMC13207035; doi:10.3390/ijms27104564)
Supplement: Supplementary file 1 [file ijms-27-04564-s001.zip › Table S8-High-risk and low-risk samples in TCGA-HNSC-OSCC dataset..xlsx]

## Sheet: 03.risk
id	OS	OS.time	ACADL	STC2	CAV1	PLA2G2D	riskScore	risk
TCGA-4P-AA8J-01A	0	102	0.0576928671683459	1.93085085664082	7.72292635654207	1.20995237381963	45.8314277681568	high risk
TCGA-BA-4074-01A	1	462	0.0416635317293615	1.6718368286812	7.24072265347409	0.101918959711072	57.1943188011759	high risk
TCGA-BA-4075-01A	1	283	0.0801118598615982	2.86678931431532	8.58254170243934	0.0120680233090903	98.6506177398661	high risk
TCGA-BA-5149-01A	1	806	0	1.83572200197435	7.86868553081394	0.0234682805039054	36.0828410529355	low risk
TCGA-BA-5151-01A	0	722	0	1.70172647201888	5.75921443543669	0.237930769595801	20.7583586229627	low risk
TCGA-BA-5152-01A	0	1288	0.102456576650734	1.05491791912896	6.67802541126156	0.621243097740013	24.459840874871	low risk
TCGA-BA-5556-01A	0	725	0	1.25695025313391	6.91524242130495	0.911193023032455	34.2019768244027	low risk
TCGA-BA-5558-01A	0	1995	0.00460925325258967	1.25471496797692	6.47925320016359	0.303576199696641	32.1747978477414	low risk
TCGA-BA-6872-01A	1	384	0.00676478187842236	2.14916179490719	7.26853077214748	0.262673686981836	63.4393334656638	high risk
TCGA-BA-6873-01A	0	122	0	1.92986672775409	8.14061149712019	0.044603950649768	29.4844535402579	low risk
TCGA-BA-7269-01A	0	1273	0.0261626544896757	3.63161652863745	5.15653819311427	0.049909522443058	39.9659251720939	low risk
TCGA-BA-A6DE-01A	0	440	0.023894042655701	1.14260948729866	6.91621985053047	0.0810668804918885	34.4608866532194	low risk
TCGA-BA-A6DG-01A	1	69	0.169540231459797	3.50498896343556	6.72644978952716	0.0104934192484527	93.8667234034293	high risk
TCGA-BB-4223-01A	0	3221	0.0553345017510994	1.76985635231307	2.7660438430127	2.09919419531472	15.0547283770939	low risk
TCGA-BB-4225-01A	0	146	0	0.867580222202505	3.53360072324958	0.75565673440824	18.3414306776201	low risk
TCGA-BB-4228-01A	0	559	0.0053281206952817	2.2813421683082	4.10766276419384	0.0709388213434375	22.8557250359603	low risk
TCGA-BB-7861-01A	0	682	0	1.58019373428679	3.21438906795556	6.06183018965424	10.6696613708336	low risk
TCGA-BB-7863-01A	0	1025	0	1.46482507315988	5.10560265622418	0.0567222423745402	20.7198881122523	low risk
TCGA-BB-7866-01A	0	1368	0.0170667241898334	3.21149508832153	3.7014825206644	2.66957107603897	23.0190627672405	low risk
TCGA-BB-7871-01A	0	750	0.887135300461908	3.43885172110143	4.32991291492804	0.587653021092322	64.208510783939	high risk
TCGA-BB-7872-01A	0	1168	0.0177794125612347	2.36075755751194	7.12651554226716	0.059078342201253	55.3322	high risk
TCGA-BB-A5HZ-01A	0	827	0.031959741397545	1.72451931011215	5.66285206046545	0.107687869314373	25.6425872341146	low risk
TCGA-BB-A6UM-01A	0	393	0.0251705757349061	1.64482535523907	2.89526383868728	0.298541018516531	28.4254389361433	low risk
TCGA-C9-A47Z-01A	1	191	0.0346383179990089	1.38233524253165	6.74465760944031	0.0333701384605922	46.2423511581347	high risk
TCGA-C9-A480-01A	0	386	0.166201252662703	1.1700532353023	6.57820057672861	0.0203421795171858	33.9647489888185	low risk
TCGA-CN-4725-01A	0	1157	0.178109076094325	1.11609855223658	9.23940448624689	0	35.3029796636209	low risk
TCGA-CN-4728-01A	0	1724	0.0515809206306449	1.9973646760852	5.52784916555596	2.01389098471724	12.8650939573483	low risk
TCGA-CN-4729-01A	0	392	0.0147837526270704	2.25863952113709	6.11747895464972	0.261590988964125	32.7903560647937	low risk
TCGA-CN-4730-01A	0	817	0.0144981269993528	1.55050670095286	7.87262748215093	0.0904469802326514	27.4366914530704	low risk
TCGA-CN-4731-01A	1	998	0.0053281206952817	2.97388674795277	7.59149766252996	0.0301241614551288	55.0068368946607	high risk
TCGA-CN-4733-01A	0	1586	0.0192037339730927	1.19282540355239	7.46367558267398	2.29848236641607	38.0167832940208	low risk
TCGA-CN-4734-01A	0	1690	0	1.69443450387353	6.53935736192338	0.332278283056929	38.3193946455454	low risk
TCGA-CN-4737-01A	0	625	0.177343788281726	2.20069266615472	6.41207693883269	0.170822399195175	59.3491842310916	high risk
TCGA-CN-4740-01A	1	839	0.166329817920631	2.55208191065311	5.6019965515878	1.35710153194251	50.0910334485952	high risk
TCGA-CN-4742-01A	1	397	0.0163536835778348	1.59292340835905	6.8651269950807	0.198619873219215	56.2128634034239	high risk
TCGA-CN-5358-01A	1	261	0.0367494764278683	1.71378378137129	7.39576460552532	2.20745560507309	61.6939104270404	high risk
TCGA-CN-5359-01A	1	377	0.044603950649768	3.52073652693764	5.93752095139832	1.35800233668023	50.9987237933691	high risk
TCGA-CN-5364-01A	1	493	0.0490730966543056	1.4080052836788	6.25780267573781	0.459431618637297	40.041369215208	low risk
TCGA-CN-5365-01A	1	351	0.00891709473605305	2.3592962588922	7.23835601171604	0.0593552776164212	58.5964821594154	high risk
TCGA-CN-5367-01A	1	352	0.0661236424652936	1.39253724527513	7.70463822671356	0.209515751092663	50.6789242459899	high risk
TCGA-CN-5369-01A	1	1	0.0321008431670241	1.83915338738982	6.57374260668692	0.954494126363758	57.464141984701	high risk
TCGA-CN-5370-01A	1	259	0.143524032521613	2.42824961070569	6.73617189360605	0.258217389536018	89.4644198769537	high risk
TCGA-CN-5373-01A	0	1584	0.00518437585972326	1.23327453899093	6.36199639387133	0.624896322209038	26.8704751342946	low risk
TCGA-CN-6011-01A	0	933	0.0144981269993528	3.1933301953843	6.8906144947176	0.0277202583559274	44.005369817701	low risk
TCGA-CN-6016-01A	0	1443	0.183073576214852	2.00079326414484	4.80791643334002	0.257010618206024	39.7097916697102	low risk
TCGA-CN-6017-01A	1	853	0.695459382638558	1.88962929067343	6.69513222464686	1.42948206517701	62.7234297362879	high risk
TCGA-CN-6018-01A	1	580	0.0272956240509075	3.06915220186942	7.7321199287485	0.28699939663384	66.475340368554	high risk
TCGA-CN-6019-01A	0	1038	0.169411951991355	1.68266318208895	4.98571900390441	2.32296646154965	13.745618230629	low risk
TCGA-CN-6020-01A	1	205	0.0053281206952817	2.46936505370484	6.22179976415851	0.253021095711513	44.2587232314905	low risk
TCGA-CN-6994-01A	0	1183	0.0123541304078741	3.43254524092284	5.66923090602468	0.200755431595587	28.1759985809585	low risk
TCGA-CN-6995-01A	1	112	0.00504061670053014	1.46821836153495	6.51099355697962	0.724999444613207	36.2173463981977	low risk
TCGA-CN-6998-01A	1	357	0.0837920324938865	2.24348629552317	6.58256503488296	0.0137838154330997	64.5773719788746	high risk
TCGA-CN-A499-01A	0	717	0.0224743465748992	3.2466209032727	6.9711181548529	0.0743684217815534	43.2775557151454	low risk
TCGA-CN-A49C-01A	0	645	0.00633393372205049	1.16021027985079	3.78969795613307	0.673285045168599	17.5424931345826	low risk
TCGA-CN-A63V-01A	0	679	0.100977647724821	1.38973199639442	5.4305462192593	0.0579700686373299	31.0964499859943	low risk
TCGA-CN-A642-01A	1	82	0.058108649401174	2.44591205974779	6.9144377559267	0.0668125098999018	77.4070655259584	high risk
TCGA-CN-A6UY-01A	0	713	0.00705194251649002	2.23676812003966	3.2174323691757	0.0531113364595625	23.9461899619815	low risk
TCGA-CN-A6V1-01A	0	603	0.00762609237617795	1.9521098753791	2.82087333166205	5.19546965523928	9.58473324214074	low risk
TCGA-CN-A6V6-01A	0	635	0.112766845428428	0.568518597792544	3.84288834633497	1.43178339880388	15.1613332051504	low risk
TCGA-CN-A6V7-01A	0	594	0.136322653749214	2.90823648299689	3.29975751183932	0.646347015351345	57.4555812984853	high risk
TCGA-CQ-5323-01A	0	1466	0.00805655487105846	1.63212859309436	4.73725951333879	0.969159701778897	16.0312261842465	low risk
TCGA-CQ-5324-01A	0	1593	0	2.7651315840689	5.41880387365709	0.146785540988701	24.0641048838073	low risk
TCGA-CQ-5325-01A	1	654	0.0665370023957913	2.11246661407598	7.47803908914124	2.54188649247228	56.617340324678	high risk
TCGA-CQ-5326-01A	1	89	0	4.05197237463925	7.64513961732054	0.0396999177209514	54.275589753656	high risk
TCGA-CQ-5327-01A	0	1660	0.0486547018403464	3.23598739532543	6.45149137964371	0.644871489739841	44.3770113057824	low risk
TCGA-CQ-5329-01A	0	2143	0.0219060767336222	2.03625714904777	8.0839361305958	0.305328532039964	35.9258390157662	low risk
TCGA-CQ-5330-01A	0	1897	0.0901759497902069	1.83693401132109	7.87693434687076	1.04774776327079	35.1939749030235	low risk
TCGA-CQ-5331-01A	0	1399	0.00647756407120479	1.01414101542524	6.04589941996042	0.819995102836375	15.4939656571093	low risk
TCGA-CQ-5332-01A	1	317	0.131457785479088	2.89138029966321	4.96058121135347	0.126576457013373	68.5578438472833	high risk
TCGA-CQ-5333-01A	1	341	0.317419849834702	0.880567989309217	7.25657668807544	0.376401526593598	74.8839656473167	high risk
TCGA-CQ-5334-01A	1	129	0	1.30135351887776	6.57738954993975	0.35501626421955	44.0260558599746	low risk
TCGA-CQ-6218-01A	0	1253	0.0349199843491595	1.70902589674823	6.85079942312548	0.436055206028553	55.2946208724101	high risk
TCGA-CQ-6220-01A	1	985	0	1.37334196280838	6.2469419680431	0.032383005311653	29.323721333784	low risk
TCGA-CQ-6222-01A	0	2016	0.422878838957307	0.855989697308481	4.70395892758813	2.21508835304554	12.9438084693757	low risk
TCGA-CQ-6223-01A	0	1428	0.0150693217176482	0.945382966824365	5.51903546345427	0.348572370159641	18.406828591871	low risk
TCGA-CQ-6224-01A	0	1721	0.105409894040082	2.23738015765315	8.17483532403012	0.34619102979907	54.8874591899009	high risk
TCGA-CQ-6225-01A	1	403	0.034779158048019	1.91517667797046	6.16306996594696	0.074231394185792	43.798955713569	low risk
TCGA-CQ-6227-01A	1	129	0.327687364176047	2.07347750967897	7.53039385124617	0.346077534535597	86.6922598859503	high risk
TCGA-CQ-6228-01A	1	456	0.133695032513075	4.42390082530867	2.92183617766032	0.719928147732452	73.5325670045314	high risk
TCGA-CQ-6229-01A	0	1179	0.0851526805631383	1.54225804976692	7.42139415672316	0.614662734936576	40.0132092998191	low risk
TCGA-CQ-7065-01A	0	1628	0.0426443374084937	1.05498735791996	7.61812263616237	0.0454429707611671	41.4287340867072	low risk
TCGA-CQ-7067-01A	0	509	0.0441842575440038	0.944408704532772	5.65973051200106	0.0672256725319716	19.3045124972762	low risk
TCGA-CQ-7069-01A	0	1274	0	2.27011027582362	7.60084137120872	0	51.3706207815015	high risk
TCGA-CQ-7071-01A	0	1311	0	2.15484240686923	6.79676515551553	0.140516918655647	48.1044543630228	high risk
TCGA-CQ-7072-01A	0	2359	0.0662614422687213	3.34384838109539	7.94492343588165	0.0297002342154199	55.5751202417929	high risk
TCGA-CQ-A4C6-01A	0	1353	0.0154975693953256	1.52054796810658	8.12226426319462	0.0680516429977898	22.8821874403553	low risk
TCGA-CQ-A4C7-01A	1	353	0.0433445048771692	3.18196123157106	8.41659910381678	0.0821575590854259	72.6876706881014	high risk
TCGA-CQ-A4CB-01A	0	893	0.153286520990863	2.42077880661506	7.59842922706892	0.491699200650731	72.0031480424902	high risk
TCGA-CQ-A4CE-01A	0	897	0.056860943046751	0.878764571267354	5.25993906154135	0.107420058836365	19.5627201965167	low risk
TCGA-CQ-A4CG-01A	1	430	0	4.15074649998483	6.83077250822055	0.0294175468350917	52.4047252556411	high risk
TCGA-CR-5243-01A	0	2562	0.019346088804812	1.94200771368796	5.87343919073285	0.439995397923236	19.6025234914898	low risk
TCGA-CR-5247-01A	0	358	0	3.06536550818535	6.95307778824685	0	49.0384717616386	high risk
TCGA-CR-5249-01A	0	1152	0.155490197747562	1.15309191722165	4.34133823878405	3.16591193893569	8.88388831667247	low risk
TCGA-CR-5250-01A	0	799	0	0.80099305748919	4.57557857533759	0.354903461135643	19.8029773860715	low risk
TCGA-CR-6467-01A	0	1777	0	1.60904573067554	2.84665377364281	3.4906214709932	10.6503619211767	low risk
TCGA-CR-6470-01A	0	1521	0.196103397714807	2.11466686112179	4.57438614275869	3.36628024432506	19.0781025775587	low risk
TCGA-CR-6477-01A	0	514	0.0090604681563836	2.10614727971465	6.18428426222207	0.211386061679429	34.3914065550376	low risk
TCGA-CR-6478-01A	1	183	0.0593552776164212	2.84775643734181	7.41997365697946	1.46220940952205	75.4944514639996	high risk
TCGA-CR-6480-01A	0	362	0.195095577177218	0.7211538870083	3.06855043776168	0.797345070843513	18.2849670225733	low risk
TCGA-CR-6481-01A	0	311	0.00432160595009347	1.13027195451886	4.61818578713748	5.91234328357726	10.3168663370317	low risk
TCGA-CR-6482-01A	0	345	0.238175418577376	1.54131658536652	4.64251674717925	3.87452157860017	12.8816093281791	low risk
TCGA-CR-6484-01A	0	354	0	2.82708733175737	6.31619643851751	2.18878069779214	34.1204212044132	low risk
TCGA-CR-6487-01A	0	234	0.0146409468817532	1.95750605571041	3.48929886936334	5.14742881790971	10.6109588684771	low risk
TCGA-CR-6488-01A	0	379	0.155231116299279	2.23189316164533	7.26610437815172	0.244521773632055	72.0346989549473	high risk
TCGA-CR-6492-01A	0	479	0.136060106880266	0.888850381767297	6.94424938753842	0.506398831527454	40.2140354759726	low risk
TCGA-CR-6493-01A	1	282	0	2.8800193615538	8.56318025277771	0.0461417816447206	63.4759914879231	high risk
TCGA-CR-7365-01A	0	1191	0.0565835283663675	1.93111569975779	7.74685354132282	0.0919367382105852	38.0662468515727	low risk
TCGA-CR-7367-01A	0	1440	0.0749164020524617	3.22541376253243	5.7757222025593	0.899717023002278	45.4714311850384	low risk
TCGA-CR-7368-01A	0	1245	0.0903114713760366	1.36462845819986	5.79773155159895	0.991317756900199	14.7466697495804	low risk
TCGA-CR-7369-01A	1	1090	0.11290026153255	2.23419472295381	5.91145670542173	0.405774577949876	43.5293991663101	low risk
TCGA-CR-7372-01A	0	759	0.0551956542421246	1.44937648651423	6.04541020569432	0.076695901830383	26.0799740366263	low risk
TCGA-CR-7373-01A	0	889	0	2.15010470099951	8.69176410403226	0.0856965806792463	36.8420015200834	low risk
TCGA-CR-7376-01A	0	972	0.0729975597999501	1.44757919654888	6.4156860027188	2.03674947642787	25.5731870248512	low risk
TCGA-CR-7377-01A	1	279	0.129217063664154	1.78906147224925	7.10017347426095	2.44660031794549	58.2429094256069	high risk
TCGA-CR-7379-01A	0	1036	0.023752135898995	2.45916928659895	6.58236632070459	0.164914969552451	55.7271160915733	high risk
TCGA-CR-7380-01A	1	606	0.00604663011841478	1.64307115012233	7.11199111995175	0.304043696473541	57.9522564118964	high risk
TCGA-CR-7382-01A	0	796	0.00834345852933497	3.13904376188098	7.18659365474352	1.41851380944987	51.3047140919449	high risk
TCGA-CR-7385-01A	0	997	0.00949050294745244	0.472695712518291	2.87469861932643	3.04271436944855	15.1844614985121	low risk
TCGA-CR-7390-01A	0	1508	0	2.9327982092834	7.61041807367334	0.026729250487489	55.1870194684424	high risk
TCGA-CR-7391-01A	0	913	0.197991165735134	0.650305028920028	5.7622956571467	1.44143036023063	12.1907655050986	low risk
TCGA-CR-7392-01A	0	1425	0.047957107396655	2.70336652800664	7.95332170233009	1.43999539792324	58.8860362899465	high risk
TCGA-CR-7393-01A	0	993	0.204391162929781	0.953972908052175	5.9759671609254	1.28356623896515	14.9904819396956	low risk
TCGA-CR-7394-01A	0	1346	0.00762609237617795	1.98185265328974	6.3776912040207	1.72312164595063	28.639860326013	low risk
TCGA-CR-7395-01A	0	930	0	1.08814159686902	6.7237796995161	1.1933301953843	29.8087330644919	low risk
TCGA-CR-7397-01A	0	754	0.252052275031513	2.3863971122558	5.27948615339536	0.425351877456702	51.4065768348547	high risk
TCGA-CR-7401-01A	0	1077	0.0639170536923114	2.05307657230479	7.11542554304233	0.0381552010259688	46.3419446517295	high risk
TCGA-CV-5436-01A	1	584	0.017351841787775	2.45478127684484	7.13592778976567	0.179128828772152	64.0569625083543	high risk
TCGA-CV-5439-01A	1	546	0.0103501881695673	1.40724396701686	6.56737203637593	0.421802281157266	45.7576093365156	high risk
TCGA-CV-5442-01A	0	2327	0.0120680233090903	0.177726482932068	4.39018615663465	0.0572769650732476	39.2908020767866	low risk
TCGA-CV-5966-01A	1	545	0.00489684321484746	1.76587416408973	8.90183652841909	0.152767519261769	43.3469636295296	low risk
TCGA-CV-5970-01A	1	406	0.0408223101073411	1.92059819692919	6.86060158242803	0.229341813043554	64.8995705378638	high risk
TCGA-CV-5971-01A	0	701	1.09545188108566	1.97581358360401	6.14879584640397	1.51020240620857	38.6163498709028	low risk
TCGA-CV-5973-01A	0	2641	0.0183493098788918	0.835358200530356	5.92786327704878	0	18.1925713748737	low risk
TCGA-CV-5976-01A	0	1478	0.0640550644104434	1.25084033356165	7.51566199660636	0.0166389421137891	33.558908294099	low risk
TCGA-CV-5977-01A	0	1840	0	1.53550556727568	7.80498670188309	0.0109230271847919	28.1685300721255	low risk
TCGA-CV-5979-01A	0	1315	0.0162110331559172	2.03220666043839	8.18246437580185	0.0411027718191281	28.8567613756707	low risk
TCGA-CV-6003-01A	0	1665	0.0047530553998195	3.8167839993109	8.71685100654509	0.0182068566533119	50.9732716727826	high risk
TCGA-CV-6433-01A	0	641	0.00619028907206984	2.51624212661881	3.48489860104548	1.80805548952485	20.4611238680894	low risk
TCGA-CV-6436-01A	0	1899	0.00446543677030053	0.700617269681639	5.66921956564273	0.338224719989013	17.044347646197	low risk
TCGA-CV-6441-01A	1	292	0.176705738189114	3.49502993709819	5.78996655154182	0.0224743465748992	73.3733923172442	high risk
TCGA-CV-6933-01A	1	2741	0.00374613923289464	2.26192189957288	4.74060380783025	0.227617868610658	22.4305237210107	low risk
TCGA-CV-6934-01A	1	65	0.108491002592243	2.91475584967165	6.82104687176759	1.02708326002007	83.8221357428771	high risk
TCGA-CV-6936-01A	1	166	0.0281447677133787	2.46800977409283	3.78143315794817	0.301587646603187	47.5344610720435	high risk
TCGA-CV-6937-01A	1	624	0.289008145530796	3.02355699131448	5.02636630054232	0.0443241688122014	69.4668475953652	high risk
TCGA-CV-6938-01A	1	144	0.0182068566533119	0.5358538940959	7.43828869251226	0.315913965436742	77.382048599071	high risk
TCGA-CV-6939-01A	1	666	0.13198450875653	1.52215621189147	6.22323911211057	1.33628338786443	31.5789944902179	low risk
TCGA-CV-6940-01A	1	804	0.0935601761623378	1.38449194441458	5.9827289612986	0.0606008295541171	32.5651199911194	low risk
TCGA-CV-6941-01A	1	342	0.0194884295913602	2.25329345934687	6.13083411049313	0.297132709571163	41.7307660613601	low risk
TCGA-CV-6942-01A	0	4282	0.0911243336611647	1.53819048437981	8.32597008864976	1.63621857887536	26.3907530889905	low risk
TCGA-CV-6943-01A	1	602	0.0102069428692571	1.22817221829697	6.41228699581104	2.17104666144064	27.218686088927	low risk
TCGA-CV-6945-01A	1	366	0.133958010100549	4.02415121308039	7.53563775476554	0	87.6742132758538	high risk
TCGA-CV-6948-01A	1	1289	0.370722275148167	4.20484498579147	4.44910571475551	2.41175162896452	63.9042240256944	high risk
TCGA-CV-6950-01A	1	459	0.0990931792191091	2.55419589398473	8.9810194960638	0.468114071583634	89.9005757247002	high risk
TCGA-CV-6951-01A	1	915	0.0828388147248918	2.40040130426606	5.99380341061985	0.117828003827481	54.6389028393053	high risk
TCGA-CV-6952-01A	1	185	0.0275787274742827	1.75932630467851	7.65275249418199	0.555128993800309	66.4089174224822	high risk
TCGA-CV-6953-01A	1	1641	0	1.62335185607236	5.63332076613722	0.144699025154139	22.4789967745638	low risk
TCGA-CV-6954-01A	1	2002	0.0395595572557058	2.35631286614495	7.13458341653666	0.11809388938682	61.7965770873084	high risk
TCGA-CV-6955-01A	1	334	0	0.197362184149163	4.54548038886327	0.0799753767205959	41.0619805155958	low risk
TCGA-CV-6956-01A	1	217	0.0787464470766483	2.4400485701352	8.59653044544118	0.0437644423101702	91.4645404317881	high risk
TCGA-CV-6959-01A	1	256	0.192446693735047	2.18722932754327	8.36787599044194	0.182183769121468	81.6088682226605	high risk
TCGA-CV-6960-01A	1	862	0.00949050294745244	3.73729737587218	6.45305987400583	0.298189070141322	44.4200967378662	low risk
TCGA-CV-6961-01A	1	76	0.461319002490754	5.87847277418438	3.9723066584757	0.0709388213434375	90.6023554058478	high risk
TCGA-CV-7090-01A	0	5252	0	2.41584	8.12240042792063	0.120750053334926	43.8561521410964	low risk
TCGA-CV-7091-01A	0	3381	0.0257375614136083	1.63830557680709	5.62029021704251	0.352758525040637	20.1819900883876	low risk
TCGA-CV-7095-01A	1	572	0.0366088286051014	1.08848085496368	7.72145058915494	0.219710639548779	50.8322796022856	high risk
TCGA-CV-7097-01A	1	385	0.189919417901074	2.90973470855312	6.82773393358007	0.0692897127155347	95.6215659168708	high risk
TCGA-CV-7099-01A	1	243	0	2.55321303122853	6.65683240728211	0.494569216598648	58.6742479611913	high risk
TCGA-CV-7100-01A	1	274	0.0197730690400272	4.12943140080385	7.81075798420296	0.810648747782646	60.9629002996696	high risk
TCGA-CV-7102-01A	1	56	0.0739572999433244	2.95854575567935	8.1200071313813	0.293958979028694	84.2371505439228	high risk
TCGA-CV-7103-01A	1	1591	0.391107799974578	2.44691786486603	5.32501576252835	0.213627238511947	64.2104923395939	high risk
TCGA-CV-7104-01A	1	393	0.178746505981816	2.03516639730342	7.32314665742672	0.618332639181748	65.030143836882	high risk
TCGA-CV-7178-01A	1	2166	0.0820212693455023	2.51374338459426	6.9696455356034	0.613625943630087	65.4353312145247	high risk
TCGA-CV-7180-01A	1	327	0.0427843980892395	0.448795255329051	7.2814562353241	0.0353423807921971	76.968448351809	high risk
TCGA-CV-7183-01A	0	3981	0	2.6915341649192	6.05839875976932	0	26.2470815282098	low risk
TCGA-CV-7235-01A	0	2347	0.0504668703506619	4.1049404523027	7.19301077732408	0.122871469088393	54.3153068223386	high risk
TCGA-CV-7236-01A	1	144	0.41186007373782	1.81253929791733	7.36059867788487	0.325156117741591	88.0277004016345	high risk
TCGA-CV-7238-01A	0	2727	0.190172344802298	1.47518867022561	6.84268473331249	0.659467937084786	40.2076982480494	low risk
TCGA-CV-7243-01A	0	954	0.0970713705439032	1.92504996472736	7.06072078689363	0.0159256899902542	45.0814476944321	low risk
TCGA-CV-7252-01A	1	151	0	2.73976171118813	7.66265983146239	0.0280032784727525	61.8593027938626	high risk
TCGA-CV-7253-01A	1	361	0.00705194251649002	0.925771606616772	7.54133130047358	0	47.7113915919331	high risk
TCGA-CV-7254-01A	1	1459	0.272978695373575	2.29962565249691	4.6415055683227	4.25011267969237	35.9157340765722	low risk
TCGA-CV-7255-01A	1	64	0.0643310462459839	2.76145549282272	8.07530157609363	0.0126401807787703	84.6901038909501	high risk
TCGA-CV-7263-01A	1	560	0.0594937253916716	1.67156512617105	4.53446008192673	1.50817508103267	21.4160578485587	low risk
TCGA-CV-7406-01A	1	1748	0.651040206993591	2.2144356975081	3.74890127375031	0.00877370706601613	60.3684938313875	high risk
TCGA-CV-7407-01A	1	1081	0.0702519218204442	3.34731131636529	5.89279414698966	0.260387037428937	53.4530896978347	high risk
TCGA-CV-7409-01A	1	543	0.0408223101073411	2.34423198401168	7.18499828899936	0.737859787920129	65.284643443222	high risk
TCGA-CV-7411-01A	1	2717	0.0729975597999501	2.38898851656494	5.58952681286306	0.0854246562526777	43.5988201010834	low risk
TCGA-CV-7413-01A	1	294	0	1.21747890047053	6.84629648022127	0.251082803316987	45.7542204065769	high risk
TCGA-CV-7414-01A	1	14	0.185993370069966	1.46205231879643	4.47752191218829	0.0392787953513676	47.9283765874943	high risk
TCGA-CV-7416-01A	1	763	0.00432160595009347	2.39075021724018	8.28085844250288	0.00820001383213613	50.7879486888029	high risk
TCGA-CV-7423-01A	1	3059	0.0344974641994449	1.3371972813408	7.09350630225998	0	39.0529899594106	low risk
TCGA-CV-7425-01A	1	1718	0.0102069428692571	0.595312688890723	6.36247164214613	0.00977712161152991	33.7428050892104	low risk
TCGA-CV-7428-01A	1	1671	0.00977712161152991	0.684639230891191	7.08455117725313	0.455649427316415	56.0890876817011	high risk
TCGA-CV-7429-01A	1	107	0.023894042655701	2.4032677223393	8.00322	0.0545012161825606	60.169365999517	high risk
TCGA-CV-7432-01A	1	2570	0	5.00879611232889	8.38439092100358	0.061015774681628	51.4775093401165	high risk
TCGA-CV-7434-01A	1	218	0	1.95110283649166	7.67278738470771	0.00834345852933497	53.311720771001	high risk
TCGA-CV-7435-01A	1	4680	0.0264459803038009	1.79896293045076	4.72011426449628	0.531169329758684	21.708887951878	low risk
TCGA-CV-7438-01A	1	194	0.189033824390017	3.06651978142975	7.25050402875403	0.154842406869233	91.9359044273115	high risk
TCGA-CV-7446-01A	1	1093	1.62428809351778	3.33061576251032	4.56781921247727	0.303693088093779	75.047884467285	high risk
TCGA-CV-7568-01A	1	927	0.11809388938682	2.71657393368867	7.04742169290834	0.0423641752480077	80.6521680611455	high risk
TCGA-CV-A45O-01A	0	851	0	0.90473456077381	4.32568862358611	0.0905824763624423	19.6898326553581	low risk
TCGA-CV-A45P-01A	0	639	0.0486547018403464	1.37228351288053	5.83396024868348	0.0721744169243166	22.1815346952982	low risk
TCGA-CV-A45Q-01A	1	5152	0	1.45601757580779	6.52791014052132	0.0127831846982896	27.1796472983557	low risk
TCGA-CV-A45R-01A	0	5480	0.16877038350082	1.16877038350082	6.04372070453035	0.539729571067321	17.6642532433512	low risk
TCGA-CV-A45T-01A	1	4856	0.050745463581399	1.36535659703048	7.5924719873983	3.33792512596013	36.3842396191429	low risk
TCGA-CV-A45V-01A	1	32	0.0124971626829022	0.950692359775629	5.65727699941934	0.522557992870437	24.3996115558171	low risk
TCGA-CV-A45X-01A	1	198	0.0928839656784844	1.94054264809852	5.28529863703838	0.0720371807728801	37.8693511558363	low risk
TCGA-CV-A463-01A	1	23	0.047957107396655	1.57371383013445	7.59575576399359	0.0798388806666704	55.2962314664187	high risk
TCGA-CV-A465-01A	1	215	0.0213375829656949	0.809825996097451	7.83936694830949	0.0406820588030078	46.5426704694837	high risk
TCGA-CV-A468-01A	1	464	0.142740172116082	0.93410127779824	6.22395342272096	0.519038609600059	34.0401856676323	low risk
TCGA-CV-A6JD-01A	1	182	0	2.44100533498995	6.7424091495632	0.0813396274519388	65.0890200688223	high risk
TCGA-CV-A6JE-01A	0	1075	0	1.48465374773357	5.38817575776802	0.0954518810856605	20.4735887128611	low risk
TCGA-CV-A6JN-01A	0	906	0.00590295685823641	0.755058478110681	6.68850909666814	0.0553345017510994	37.8715099163121	low risk
TCGA-CV-A6JT-01A	0	852	0.0359053837421279	0.925391840092457	5.74176358479768	0.56910217295356	15.0734523755525	low risk
TCGA-CV-A6JU-01A	0	110	0.118891252178427	1.65914821614934	4.13886360617995	0.319039815562536	32.3670752276414	low risk
TCGA-CV-A6JY-01A	0	646	0.124725152398888	1.55532535898925	4.30639349392046	0.0261626544896757	34.728268477206	low risk
TCGA-CV-A6K2-01A	1	317	0.280243695866017	2.19689026793649	6.33101902806007	0.153675649797238	70.8943410173029	high risk
TCGA-CX-7086-01A	0	573	0.0315363532680532	0.953376999311406	5.27296750169777	0.133563525741106	20.7131173707014	low risk
TCGA-CX-7219-01A	0	1045	0.00834345852933497	2.32906617445069	6.32103154207265	0.466235562150405	36.5097987627483	low risk
TCGA-CX-A4AQ-01A	0	1555	0.251446431558582	1.89114695455149	4.07957438280672	3.04652598339857	15.5896404209737	low risk
TCGA-D6-6515-01A	1	403	0.0437644423101702	1.52792108447309	7.31289384350773	0.896155575885027	49.4244887315741	high risk
TCGA-D6-6516-01A	0	773	0.0396999177209514	1.53943181143483	6.24027043715024	0.0915305931206165	37.0808068255812	low risk
TCGA-D6-6823-01A	0	701	0.02091106558169	1.19118360922004	8.42159570888879	0.0398402645317911	25.3124467829756	low risk
TCGA-D6-6825-01A	0	491	0.00963381939726868	0.887135300461908	6.69802951503553	1.46827050368364	32.3619568894877	low risk
TCGA-D6-6827-01A	0	568	0.151209392884894	1.44847812141148	4.27038690841636	0.497842258860961	26.8145216356257	low risk
TCGA-D6-8569-01A	0	770	0.00834345852933497	1.62784026504398	7.83391598758163	0.12234140752612	34.9004794087205	low risk
TCGA-D6-A4Z9-01A	0	539	0.0233263318600275	2.54265427210204	8.39226160314078	0.285461405137036	64.7717808463755	high risk
TCGA-D6-A4ZB-01A	0	376	0.305912170156621	3.47991604070238	7.07919888321099	0.0144981269993528	84.8616580573181	high risk
TCGA-D6-A6EM-01A	0	232	0.0965317426936287	1.32670990899667	6.13779244368259	1.44810804371056	20.0292510541171	low risk
TCGA-D6-A6EN-01A	0	687	0	1.49308367112729	7.58576928263387	0.117960952732417	40.7919466528604	low risk
TCGA-D6-A6EO-01A	0	759	0.0607391578576785	2.08460857531781	6.2739503485085	0	36.6655197876818	low risk
TCGA-DQ-5624-01A	0	1778	0.0829750272577682	3.33326628817543	8.03128270190829	0.0697021666300674	63.3010108186492	high risk
TCGA-DQ-5625-01A	1	1133	0.295723024539968	0.956205376193875	7.7239769205936	0.0437644423101702	57.5599520820101	high risk
TCGA-DQ-5630-01A	0	1030	0.0522767654523578	1.25725205323979	6.5323341044831	0.648465443027314	24.6346959988622	low risk
TCGA-DQ-5631-01A	1	548	0.00317044288012818	2.45937915604558	8.94069239252315	0.00590295685823641	65.3270172985287	high risk
TCGA-DQ-7588-01A	1	427	0.0149265442381028	5.43428127196812	10.1166487146213	0	64.7317249392195	high risk
TCGA-DQ-7590-01A	0	1413	0.0176369030494984	2.23318248830612	5.26915286721717	2.01827808502435	15.6711831383001	low risk
TCGA-DQ-7591-01A	0	622	0.0199153677076859	3.26768560285999	3.86606723233341	1.37867807846314	27.4218960550733	low risk
TCGA-DQ-7592-01A	0	1143	0.0619835161089573	2.04704973004598	7.40263180095662	0.123401335971914	48.672567462594	high risk
TCGA-DQ-7593-01A	0	1224	0.0157829972409275	0.637192886958848	4.06999425015876	3.0722087239225	10.4650915165231	low risk
TCGA-DQ-7596-01A	0	1265	0.602456880180429	0.752577341476268	3.81160460721998	2.66106547980695	13.7491470553616	low risk
TCGA-F7-8489-01A	0	658	0.0500488796072223	1.69452365267421	6.64371768440243	0.890407779274709	40.8457948861599	low risk
TCGA-F7-A50G-01A	0	616	0.0621217119077975	0.756510956140158	5.59863	0.554736183222458	14.1569145343213	low risk
TCGA-F7-A50J-01A	0	947	0	2.54796798096727	6.56962931525688	0.0519984677970024	43.5183781895032	low risk
TCGA-F7-A61S-01A	0	576	0.00791308164326493	4.10079267496466	7.62850167929413	0.479230561206336	54.1220611032251	high risk
TCGA-F7-A61V-01A	0	759	0.116364756691785	0.967463757910271	5.55526399773875	0.21586493915324	24.2173105345431	low risk
TCGA-F7-A61W-01A	0	14	0.0439043942956211	2.51027837551118	7.97084675367806	0.0241778143011653	66.0693875214794	high risk
TCGA-F7-A620-01A	0	543	0.0350607969051143	1.87219836597393	7.32331421939601	0.612116552224883	60.8944654128693	high risk
TCGA-F7-A624-01A	0	378	0.015354834293464	3.3591134924483	6.61470101126139	1.92895770485762	45.6316449977656	low risk
TCGA-H7-7774-01A	0	407	0	2.80016477922503	6.15284254277389	0.739588912644274	33.4131162927476	low risk
TCGA-H7-8501-01A	0	461	0.0166389421137891	1.87385256194324	7.76167821061341	0.290542362660254	46.9208110555602	high risk
TCGA-H7-8502-01A	0	458	0	3.01013531488519	9.13974497772865	0.015354834293464	58.0322047592487	high risk
TCGA-H7-A76A-01A	0	637	0.00791308164326493	1.51677160688688	3.59912732633497	5.00847792498098	10.5889475588024	low risk
TCGA-HD-7832-01A	0	836	0.00446543677030053	2.42005115954217	8.07847054078663	0.0170667241898334	46.8620256803056	high risk
TCGA-HD-7917-01A	1	836	0.0571383043935418	1.97236180701735	7.27379000555544	0.0102069428692571	52.3735234771819	high risk
TCGA-HD-8224-01A	1	446	0.341871920644401	1.41500143145197	5.32756521848905	0.181547856455956	49.7901197884374	high risk
TCGA-HD-8314-01A	0	670	0.492724861891776	1.32699746456576	3.80375399925979	2.83295075794029	14.4910149945835	low risk
TCGA-HD-8634-01A	1	385	0.0391383939069583	2.28300313192354	6.61156930269371	0.0622598944701261	65.0333736996538	high risk
TCGA-HD-A4C1-01A	0	11	0	1.27655621838606	6.20513441891429	0	27.003243091479	low risk
TCGA-HD-A633-01A	0	421	0.023894042655701	2.7410138820467	8.44496516828289	0.0985543072207295	67.1490958072016	high risk
TCGA-HD-A634-01A	1	130	4.91426313330263	2.65594710373983	2.95527560092686	0.0134979917489773	90.5835344593795	high risk
TCGA-HD-A6HZ-01A	0	111	0.14326279303862	2.15383775582805	5.75965120900402	1.78156954481597	25.4515909621043	low risk
TCGA-HD-A6I0-01A	0	210	0	1.08651204657428	6.46363553415884	0.446362111878595	31.7231067539615	low risk
TCGA-HL-7533-01A	0	1057	0.0113525072299052	3.03731193064197	6.23486915170538	0.324119326435102	34.8889500465998	low risk
TCGA-IQ-7631-01A	0	1172	0.025879273023259	2.13615856755534	5.48414457754581	0.0100636833446975	23.0977775129289	low risk
TCGA-IQ-7632-01A	0	441	0.0740943535738734	0.889395662154244	5.46123386127128	0.209016591831257	22.8552492154157	low risk
TCGA-IQ-A61E-01A	0	1147	0.00590295685823641	2.97085365434048	8.13328506168489	0.0333701384605922	49.7107136055361	high risk
TCGA-IQ-A61G-01A	0	360	0.0110662014062054	4.88092546476774	7.01041621051165	0	50.1022631467482	high risk
TCGA-IQ-A61H-01A	0	1138	0.442333123329751	2.47191577897206	4.38538271645472	1.34874231558529	48.7675096019436	high risk
TCGA-IQ-A61I-01A	1	2	0.017351841787775	1.31411643114067	3.24115374886229	1.84362212028251	23.7398145480162	low risk
TCGA-IQ-A61J-01A	0	1021	0.124725152398888	1.24421729838856	6.93275451721303	0.0750533646045073	31.4097318785793	low risk
TCGA-IQ-A61O-01A	1	421	0.0102069428692571	4.12549406283434	6.44891416257768	0.803475042917655	50.4622359735757	high risk
TCGA-IQ-A6SG-01A	0	579	0.0133550586690676	1.3817263586256	6.10919337763906	0.0170667241898334	23.3400405516826	low risk
TCGA-IQ-A6SH-01A	0	471	0.0182068566533119	1.53833950003256	7.23736868433611	0.0461417816447206	41.6929651043581	low risk
TCGA-KU-A6H7-01A	0	586	0.010636636108737	2.75666039295599	5.26953067072125	1.0799753767206	23.0410741927387	low risk
TCGA-KU-A6H8-01A	1	327	1.22138218118251	0.555325358989246	4.80184672168808	0.347552276990064	62.5753660120077	high risk
TCGA-MT-A51W-01A	0	437	0.016496319896196	1.3611507313006	5.85699564623536	0.0104934192484527	19.0586924160308	low risk
TCGA-MT-A51X-01A	0	242	0.045582760019635	2.12051783412047	7.35771561807043	0.263515224048839	64.8319860618162	high risk
TCGA-MT-A67A-01A	0	914	0.0622598944701261	0.519944414183025	5.60669390789843	0	27.6067986681563	low risk
TCGA-MT-A67D-01A	0	56	0.185105362542592	2.37767905900582	6.86576172243482	1.05318086225611	73.0501311690337	high risk
TCGA-MT-A67F-01A	0	384	0	1.38504442595961	6.55103760339002	0.492212122418458	39.6191908071126	low risk
TCGA-MZ-A5BI-01A	1	217	0.0824300999459491	3.05621934062609	4.51813223594503	1.51898827044407	52.6615461911447	high risk
TCGA-P3-A5Q5-01A	0	910	0.146915848087275	0.726395291650452	3.16125888495751	4.50022205464542	9.19584593000577	low risk
TCGA-P3-A5Q6-01A	1	480	0.0163536835778348	2.38529297364579	7.47328688114437	0.101918959711072	59.5107638827685	high risk
TCGA-P3-A5QE-01A	0	1559	0.0540843928423792	2.53146879941018	4.01352479012503	0.781821302087512	33.3768140012796	low risk
TCGA-P3-A5QF-01A	1	330	0.023894042655701	1.10822334117387	3.6615329969065	0.621055503299739	25.4093791755992	low risk
TCGA-P3-A6SW-01A	0	1120	0.00877370706601613	1.95337699931141	5.45833606608255	1.5539011054588	12.5981838187019	low risk
TCGA-P3-A6SX-01A	1	1430	0.0745054363636298	2.51399597936701	6.67664541164973	0.00920382732983974	77.1145565166396	high risk
TCGA-P3-A6T0-01A	0	578	0.02091106558169	3.36157187006089	7.70199255373134	0.00805655487105846	48.8372068871283	high risk
TCGA-P3-A6T2-01A	0	2298	0	1.37094541257664	8.26127551912696	0.0100636833446975	23.3791454895382	low risk
TCGA-P3-A6T4-01A	1	62	0.712463719936993	2.84546997852591	5.37042935488883	0.0705267208766824	77.8821408383091	high risk
TCGA-P3-A6T6-01A	1	395	0.0321008431670241	0.469260846615998	4.6323787403213	0.247684512762383	43.1127531340177	low risk
TCGA-P3-A6T7-01A	1	487	0.015354834293464	2.22060856006593	7.39078546370666	0.0292761823706321	56.5569774156988	high risk
TCGA-P3-A6T8-01A	0	400	0.0833835877100825	2.49203262054238	7.67539395454296	0.187514398192816	73.4502362756518	high risk
TCGA-QK-A652-01A	0	645	0.170822399195175	1.33782524745679	6.63226821549951	0.901571685048979	29.4078339776912	low risk
TCGA-QK-A6IF-01A	0	704	0.0281447677133787	1.74286855102444	3.35843846185743	3.00552574646161	13.4710257801588	low risk
TCGA-QK-A6IH-01A	0	653	0.0122110839508744	1.61875548957046	6.84163730615812	0.034779158048019	42.1896203557853	low risk
TCGA-QK-A6II-01A	1	284	0.0053281206952817	1.61503956530071	5.43558525921565	0.020484422065084	25.8463126128279	low risk
TCGA-QK-A6IJ-01A	0	387	0.0132121114268512	1.01742311238386	5.66525347511304	0.278341658621642	19.8000937782351	low risk
TCGA-QK-A8Z7-01A	0	392	0.251446431558582	2.73550051504621	5.80158291577648	0.701415981316962	52.6097013822312	high risk
TCGA-QK-AA3K-01A	0	253	0	1.81541147692866	6.37901093127725	0.0337929888493031	33.4157367737888	low risk
TCGA-RS-A6TO-01A	1	387	0.032947164099129	3.20373364903725	7.00954984664201	0.235481995281517	62.3024853997277	high risk
TCGA-RS-A6TP-01A	0	516	0.119953717505568	3.58397632212714	4.99065540204741	0.088413009726725	68.7673819413369	high risk
TCGA-T2-A6WX-01A	1	209	0	1.6294265672344	7.08034641009718	0.260989138786072	59.761481835791	high risk
TCGA-T2-A6WZ-01A	1	484	0.0714881055841824	2.44940290055051	6.33767720052623	0.458486999974326	61.6754531103415	high risk
TCGA-T2-A6X0-01A	0	216	0.0615688492680028	4.27049904165551	5.11234984056352	3.29024744758719	52.4522137031178	high risk
TCGA-T2-A6X2-01A	0	987	0.00877370706601613	1.09078569669956	6.69924067335799	0.0665370023957913	30.1073431615942	low risk
TCGA-T3-A92N-01A	1	95	0	2.93481840747871	8.38916323434294	0.781905211416113	66.1494450515382	high risk
TCGA-TN-A7HI-01A	0	412	0.0511632525821146	2.75334780613591	3.16559041117842	2.42889276178592	31.2454587890868	low risk
TCGA-UF-A719-01A	0	1663	0.0287105859541401	1.36261015369037	4.04824490597853	0.0366088286051014	23.5187462171864	low risk
TCGA-UF-A71A-01A	1	86	0.131062616782468	3.56910217295356	4.15519063061984	0.242206148570875	73.9195019387981	high risk
TCGA-UF-A71B-01A	0	1506	0	4.17344728605727	6.57690603962527	0.296428039234348	46.6815154615644	high risk
TCGA-UF-A71E-01A	1	1504	0.0777898886436676	2.89960102742104	3.27172446351057	0.0538064436957938	59.779167300663	high risk
TCGA-UF-A7JA-01A	0	2265	0.439889047619779	3.07407722258206	5.7093237246797	0.0169241442578214	66.0298408020901	high risk
TCGA-UF-A7JC-01A	1	546	0.00805655487105846	2.56715600371079	7.34335363138012	0.0305479641629666	60.3058015951689	high risk
TCGA-UF-A7JD-01A	1	739	0.22490464410609	3.1694279875487	6.40612335316048	0.469156631999643	73.0153424362605	high risk
TCGA-UF-A7JO-01A	1	631	0.0735460609151547	3.40399025250675	4.76211490360285	2.68905309853854	46.7127475076334	high risk
TCGA-UF-A7JS-01A	1	680	0.023894042655701	1.72250974184025	4.49734411052651	0.111565544959518	27.7050610784408	low risk
TCGA-UP-A6WW-01A	0	518	0.0784732093786936	2.79765633862631	4.94584644720811	2.08069176920783	44.6755089475344	low risk
TCGA-WA-A7GZ-01A	1	625	0.0618453070710695	3.14365463452604	7.46058203701857	0.0100636833446975	71.2388160346481	high risk
TCGA-WA-A7H4-01A	0	443	0.37027589672849	1.78830985108215	7.24976388210898	0.468843942974637	78.001060319408	high risk
