# Supplementary material for: Integrative Bulk and Single-Cell Transcriptomic Analysis Identifies a Hypoxia- and Lipid Metabolism-Related Prognostic Signature in Oral Squamous Cell Carcinoma: A Retrospective Study
Source: Int J Mol Sci. 2026 May 19;27(10):4564. doi: 10.3390/ijms27104564 (PMC13207035; doi:10.3390/ijms27104564)
Supplement: Supplementary file 1 [file ijms-27-04564-s001.zip › Table S9-High-risk and low-risk samples in GSE41613 dataset..xlsx]

## Sheet: 01.risk_out
id	OS	OS.time	ACADL	STC2	CAV1	PLA2G2D	riskScore_out	risk_out
GSM1020099	0	1885	-0.323503	-0.0290775	-0.360816	-0.187489	17.6845209478399	low risk
GSM1020100	1	1669	-0.47055	-0.502469	-1.24268	-0.0351115	20.0947803638404	low risk
GSM1020101	1	196	-0.205323	0.00618705457342264	1.52144238714849	-0.125122	50.4447593342916	high risk
GSM1020102	1	101	-0.425701	2.36907537574625	-0.317492	-0.218278	40.8390308921236	high risk
GSM1020103	1	858	-0.092421	-1.14849	0.914330948646242	-0.15815	39.0670766195306	high risk
GSM1020104	0	2550	-0.355483	-1.51733	-2.05528	2.45562366643516	10.5087300208802	low risk
GSM1020105	1	1221	-0.341796	-0.827057	0.381296584068045	-0.204837	42.3886062540106	high risk
GSM1020106	0	2527	0.0758799933176738	-0.74264	-1.13206	-0.179542	25.9308100900417	low risk
GSM1020107	1	1406	-0.210324	0.43420544156616	0.177353183013491	-0.208359	58.2547880261881	high risk
GSM1020108	0	2487	-0.621918	-0.16555	0.361235833213822	-0.214674	52.2944450296888	high risk
GSM1020109	1	424	-0.286669	0.510917389357427	0.152585276717306	-0.194247	44.3557227378383	high risk
GSM1020110	1	301	0.323036254181886	-0.700186	0.220076338301537	-0.126257	47.9381832762593	high risk
GSM1020111	1	855	-0.189538	-0.469577	1.00345142985337	-0.178526	45.2748396243127	high risk
GSM1020112	0	2445	-0.00484096	-0.478595	-0.873601	-0.173669	27.4843921528977	low risk
GSM1020113	1	214	-0.275155	1.91247506144161	1.55554730774901	-0.181355	61.4536089873264	high risk
GSM1020114	1	216	-0.164535	1.08848380252958	1.4805180028231	-0.183367	77.7032963866942	high risk
GSM1020115	1	1998	6.53878998822559	-1.23566	-2.27009	-0.16857	54.9047689684968	high risk
GSM1020116	1	2348	-0.376015	-1.05195	-2.28709	-0.189958	26.5640085614797	low risk
GSM1020117	1	297	-0.0543907	0.423698018666859	-0.059224	-0.176973	60.1496114685807	high risk
GSM1020118	1	459	-0.0233706	-0.762966	0.847090762097909	-0.160094	40.1250614419302	high risk
GSM1020119	0	2404	1.15402426963622	0.310828386337219	0.75724462610171	-0.184159	85.284689793417	high risk
GSM1020120	0	2423	-0.191006	-0.508831	1.12588786635708	-0.180668	39.4400865467541	high risk
GSM1020121	1	462	0.0152119616490129	0.139642270167186	1.32353512215612	-0.172342	56.7607615175127	high risk
GSM1020122	1	552	-0.243983	-0.482811	0.651634613877587	-0.196491	58.2734383087817	high risk
GSM1020123	1	653	0.292570116247836	-0.457323	0.837776033173384	-0.157667	67.4193006867115	high risk
GSM1020124	1	727	0.204317591337211	1.4592042759061	0.986764571570738	-0.165683	77.2515600152475	high risk
GSM1020125	1	175	0.00252591724369	-0.253444	1.29602061400567	-0.154789	44.1679395413488	high risk
GSM1020126	1	1063	0.067534518359015	-0.732707	1.03100440950347	-0.191855	35.749048171849	high risk
GSM1020127	0	2368	0.37251883016226	1.02275039126832	0.163752569916617	-0.147082	75.3415787756838	high risk
GSM1020128	1	1235	0.569543523608303	1.86048	0.281013877645731	-0.123121	85.098613895104	high risk
GSM1020129	1	2302	-0.282192	1.06684512142917	-0.506691	-0.199301	27.3493060002285	low risk
GSM1020130	1	105	-0.34576	-0.830969	-0.558019	-0.204196	21.8075296124123	low risk
GSM1020131	1	746	0.653382069738271	1.8256269800621	-0.355121	-0.113222	66.8517390432877	high risk
GSM1020132	1	603	0.212917019467181	0.515949539257066	-0.841133	-0.158579	54.7597364058851	high risk
GSM1020133	0	2305	0.0168087763795514	-0.467383	-0.0326293	-0.176589	39.0621477393295	high risk
GSM1020134	1	874	-0.189511	0.140317148409644	-0.106725	-0.171092	36.1910745062863	high risk
GSM1020135	1	804	3.39716104328628	-0.899995	-0.572778	-0.243428	55.1632389271132	high risk
GSM1020136	0	2252	-0.293479	-0.829234	-0.454001	-0.180647	23.639426838396	low risk
GSM1020137	1	1297	-0.304888	-0.488242	0.465077531488411	-0.202743	51.4666408629946	high risk
GSM1020138	0	2239	-0.484019	1.10284967278638	0.963697052522124	-0.235149	54.6208462193122	high risk
GSM1020139	1	442	-0.256126	0.0287533447378346	-0.245466	-0.183337	23.0235190798179	low risk
GSM1020140	0	2195	-0.278279	-1.27878	-0.672439	-0.184332	21.3277313560502	low risk
GSM1020141	0	2168	-0.404768	0.253139322818483	-0.367066	7.97970199202554	16.8063634747753	low risk
GSM1020142	0	2197	0.168222408030692	-0.711357	0.147649138752271	-0.109678	33.9726694397679	low risk
GSM1020143	1	1949	-0.514233	-0.49795	1.17106817874709	-0.186566	37.364882036757	high risk
GSM1020144	0	2054	-0.546464	-0.705442	0.204876933359799	-0.216777	42.4125530823548	high risk
GSM1020145	1	368	-0.692381	0.818591394205135	-1.46387	-0.222616	26.7621528125385	low risk
GSM1020146	1	193	-0.458785	0.262805889426118	0.375775810918739	-0.192336	56.5366450144504	high risk
GSM1020147	0	2074	-0.297582	-0.181547	0.758362656793535	-0.167623	58.9589944867192	high risk
GSM1020148	0	2102	-0.669487	-0.760591	0.712298992806075	-0.23457	48.907147505809	high risk
GSM1020149	0	2102	-0.67368	0.374378514408922	1.32039062461794	-0.244266	58.7263986222186	high risk
GSM1020150	0	2044	-0.474522	-1.21606	0.108054609176151	-0.228331	33.4673559114218	low risk
GSM1020151	0	2038	-0.208944	-0.229497	0.941812839015137	-0.164333	62.5320534670407	high risk
GSM1020152	1	589	-0.267437	-0.459018	0.574378568337293	-0.176832	54.8954485477823	high risk
GSM1020153	0	2026	-0.709264	1.42871963156875	0.400383319446016	0.471907848335894	51.8912485391374	high risk
GSM1020154	0	1997	-0.595242	1.22729169774247	0.0171795741856876	-0.205237	32.8011937690684	low risk
GSM1020155	0	1996	-0.888093	-0.613306	0.21195222224459	-0.148604	44.032860442344	high risk
GSM1020156	0	1956	-0.278928	1.34329071325124	-0.251832	-0.164383	31.5819060163963	low risk
GSM1020157	1	72	-0.0874861	1.07479082794346	1.27752159781781	-0.166423	75.4468086029009	high risk
GSM1020158	1	320	-0.53901	-0.287738	0.557460134609475	-0.231469	56.2930681071557	high risk
GSM1020159	0	1963	-0.298668	-0.831247	0.344366006953907	-0.21727	43.5846380552358	high risk
GSM1020160	0	1906	-0.698166	-1.43669	-0.780707	-0.273588	19.1208783467526	low risk
GSM1020161	0	1901	-0.200228	-0.725334	0.894917730980824	0.885076478633942	43.9985881933751	high risk
GSM1020162	1	1053	-0.495213	0.710890924572791	-0.862671	-0.210905	23.9214557712722	low risk
GSM1020163	0	1816	-0.840128	-0.531417	-0.979999	-0.222233	21.9599301007014	low risk
GSM1020164	0	1846	-0.427772	1.8281183683316	0.250144364004066	-0.208026	50.6327713863715	high risk
GSM1020165	1	573	-0.530134	0.31323802098414	0.817254144872096	-0.226982	60.876330555821	high risk
GSM1020166	0	1851	-0.355857	-0.492186	-0.686762	-0.210535	21.6912626981311	low risk
GSM1020167	1	1548	2.20624135908679	-0.712436	1.03315999208494	-0.228743	67.956929990007	high risk
GSM1020168	0	1832	0.037576286767587	0.121233583840096	0.816146564442112	-0.148558	62.144950911165	high risk
GSM1020169	0	1784	-0.596916	0.762181234206115	-1.34641	-0.231558	24.5547498390969	low risk
GSM1020170	0	1830	-0.329351	-1.51746	-0.713635	-0.243598	20.6517854743439	low risk
GSM1020171	0	1819	-0.944968	-0.746809	-1.66946	-0.195012	22.1881126285843	low risk
GSM1020172	0	1798	-0.643838	0.487409121278796	0.55157312103369	-0.211245	57.9037263060761	high risk
GSM1020173	1	295	-0.804441	-0.482659	-1.02108	-0.218942	21.8642558324652	low risk
GSM1020174	1	276	-0.387558	-0.740292	0.492516334170564	-0.243651	46.3969046227904	high risk
GSM1020175	0	1777	-0.199762	0.379537101646408	-0.221038	-0.173041	46.2790092301019	high risk
GSM1020176	1	207	-0.387654	-0.835357	0.54825387625992	-0.193988	44.6147262510972	high risk
GSM1020177	0	1761	-0.615007	-1.27069	-1.21129	-0.183337	22.3528720702383	low risk
GSM1020178	1	36	4.12869836627172	-0.814736	-2.28465	4.70606332875662	31.4452864791118	low risk
GSM1020179	0	1885	-0.319988	0.502689190777064	-0.186943	-0.217381	27.1142412867075	low risk
GSM1020180	0	1728	-0.0384746	-0.0607131	0.60544212880526	-0.169845	50.4876242418383	high risk
GSM1020181	1	1377	-0.144457	-0.268076	-1.13722	-0.164987	26.6657053403642	low risk
GSM1020182	1	510	-0.0338146	1.83870721965591	-0.30888	-0.153799	66.0843373092208	high risk
GSM1020183	1	1061	-0.0483992	-0.4674	-3.33027	-0.161975	31.6245268122698	low risk
GSM1020184	1	432	-0.232766	-0.466886	1.17839038453289	-0.179603	41.6966395731853	high risk
GSM1020185	1	196	0.195247833818756	1.38967222922838	0.186763633979274	-0.14991	73.2168659154333	high risk
GSM1020186	0	1725	0.16512823890625	2.4759946467117	1.44752767532828	-0.165859	91.4647454486476	high risk
GSM1020187	1	13	-0.0947582	-1.04762	0.496436184171602	-0.158162	35.1674111343728	high risk
GSM1020188	0	1680	-0.00565611	3.20307573718336	-2.23854	-0.151035	77.640831266484	high risk
GSM1020189	0	1653	0.533735224763115	-0.439986	0.421563525134889	-0.13631	62.4237337450096	high risk
GSM1020190	1	600	0.745220116262144	-0.0980335	0.0248486716988833	-0.152622	55.7226787448097	high risk
GSM1020191	1	251	1.28951	1.58009030032131	0.265665743084583	-0.0702644	86.4055364186566	high risk
GSM1020192	0	1637	-0.0088367	-0.930816	-0.258156	-0.161563	22.2945792326277	low risk
GSM1020193	0	1632	0.204598203171868	-1.23562	-0.682816	-0.104013	16.836100610258	low risk
GSM1020194	0	1616	0.388004083223857	0.842397488330638	0.839250571012097	-0.144163	88.6954835451141	high risk
GSM1020195	0	1578	1.32149221880162	-0.760282	-1.54511	0.0354241351761737	25.8008763949271	low risk
