# Supplementary material for: Integrative Bulk and Single-Cell Transcriptomic Analysis Identifies a Hypoxia- and Lipid Metabolism-Related Prognostic Signature in Oral Squamous Cell Carcinoma: A Retrospective Study
Source: Int J Mol Sci. 2026 May 19;27(10):4564. doi: 10.3390/ijms27104564 (PMC13207035; doi:10.3390/ijms27104564)
Supplement: Supplementary file 1 [file ijms-27-04564-s001.zip › Table S10-Common pathways of prognostic genes..xlsx]

## Sheet: NES_p_Heatmap
	ACADL	CAV1	PLA2G2D	STC2
KEGG_ACUTE_MYELOID_LEUKEMIA	0.000803809064857257	1.17293804559742e-06	0.000529281852431002	4.06623674975148e-05
KEGG_ADHERENS_JUNCTION	3.90847993335624e-11	3.63989943119641e-19	1.31788342041745e-11	2.54432324625604e-13
KEGG_ADIPOCYTOKINE_SIGNALING_PATHWAY	0.00555661097529827	0.00434456639717249	0.00221023572250424	0.000906889862112131
KEGG_ALLOGRAFT_REJECTION	1.57503070316837e-05	0.000998831863009222	1.60667115031792e-05	3.12930855843629e-05
KEGG_ALZHEIMERS_DISEASE	1.55919741937791e-14	1.07042696790948e-21	8.65063416929285e-15	9.36091167461785e-18
KEGG_AMINOACYL_TRNA_BIOSYNTHESIS	0.000530880891260098	2.98660734255931e-07	0.000361693827660373	9.2609221243061e-05
KEGG_ANTIGEN_PROCESSING_AND_PRESENTATION	1.60038213373441e-09	8.15093493069038e-08	8.60645032125307e-09	1.74922849517421e-06
KEGG_APOPTOSIS	0.00137141155808757	0.00182932161102739	0.000527164725021278	5.0236937600759e-05
KEGG_ARGININE_AND_PROLINE_METABOLISM	8.08181939843448e-05	0.000617783191208164	0.00010394459682963	1.31394468531799e-05
KEGG_ARRHYTHMOGENIC_RIGHT_VENTRICULAR_CARDIOMYOPATHY_ARVC	1.43878690695959e-11	4.63731381699489e-10	4.22015601757598e-12	2.12752513993219e-12
KEGG_AXON_GUIDANCE	8.26694543544129e-06	1.45412319453913e-06	4.80443386596657e-06	8.12030051931989e-08
KEGG_B_CELL_RECEPTOR_SIGNALING_PATHWAY	0.0030584599242634	0.000113001015129343	0.00209459616073338	8.40246520308069e-05
KEGG_BLADDER_CANCER	2.40482728586297e-06	2.47152333796118e-11	1.4144652285248e-06	1.81012502705516e-07
KEGG_CARDIAC_MUSCLE_CONTRACTION	6.48939599440489e-11	1.9420753563271e-06	3.47498798212645e-11	7.99274928290123e-11
KEGG_CELL_ADHESION_MOLECULES_CAMS	3.74905617751323e-07	3.55319197454715e-08	3.41754237680901e-08	6.77143981358416e-10
KEGG_CELL_CYCLE	4.64032380229123e-07	1.10393751499082e-17	2.26866592657014e-07	9.88124218026201e-10
KEGG_CHEMOKINE_SIGNALING_PATHWAY	0.000114498229002158	0.0300529761894041	6.26079996471421e-05	1.29036429323445e-06
KEGG_CHRONIC_MYELOID_LEUKEMIA	3.31650518849651e-08	1.55601397954928e-12	2.69247098167774e-08	1.40397019374309e-10
KEGG_CITRATE_CYCLE_TCA_CYCLE	0.000104575839320498	1.1296946997781e-05	0.000110464252088754	9.02019826332745e-05
KEGG_COLORECTAL_CANCER	0.000321907405949768	1.07814006089878e-07	0.0002539261325533	1.41963036097223e-05
KEGG_DILATED_CARDIOMYOPATHY	3.57960915621596e-07	3.05909573890613e-07	1.48593495557728e-07	1.6493307327256e-07
KEGG_DNA_REPLICATION	0.027355623100304	0.00619097084036529	0.0428134556574924	0.0194052864465062
KEGG_DORSO_VENTRAL_AXIS_FORMATION	0.000919630314198917	0.0232228630357938	0.00045996100867574	0.000445222963894807
KEGG_ECM_RECEPTOR_INTERACTION	3.65999144274008e-19	1.74871002377467e-18	4.0418944229378e-19	2.53314104298136e-20
KEGG_ENDOCYTOSIS	4.80912242282532e-12	4.09444266870776e-19	1.35316814218233e-12	1.94227689105834e-16
KEGG_ENDOMETRIAL_CANCER	0.000201458129016479	5.88900857119813e-06	0.000208915779909445	4.07073479925342e-05
KEGG_EPITHELIAL_CELL_SIGNALING_IN_HELICOBACTER_PYLORI_INFECTION	5.31177567345803e-08	1.16504269517566e-08	6.77751316045235e-08	1.84915911928675e-09
KEGG_ERBB_SIGNALING_PATHWAY	2.24552343164975e-08	4.56995872595785e-07	9.24428654227794e-09	9.03560313156055e-11
KEGG_FC_GAMMA_R_MEDIATED_PHAGOCYTOSIS	3.28339247566132e-05	1.42927052950235e-09	2.75061885249455e-05	2.93741256735204e-07
KEGG_FOCAL_ADHESION	9.99554043108146e-25	4.13214688884241e-33	6.66678247964115e-26	1.12377216632358e-29
KEGG_FRUCTOSE_AND_MANNOSE_METABOLISM	0.0304568527918782	0.00368110178223793	0.0468909276248726	0.0135292654978846
KEGG_GALACTOSE_METABOLISM	0.00635522918257967	0.015840893933733	0.00443534089618665	0.008384030985206
KEGG_GAP_JUNCTION	1.91287568843166e-05	0.0021552182322524	8.83151649817464e-06	2.95713155271045e-05
KEGG_GLIOMA	5.15612953899495e-05	6.60507097372328e-08	2.81490478464421e-05	2.11899462845148e-06
KEGG_GLUTATHIONE_METABOLISM	0.00195413454769946	3.18291524030908e-06	0.000994784017497037	0.0013027909542364
KEGG_GLYCOLYSIS_GLUCONEOGENESIS	5.23488723671514e-06	5.55280442131406e-05	2.19281238477788e-06	4.65609090125939e-06
KEGG_GNRH_SIGNALING_PATHWAY	0.000257468283464926	0.000909628350876289	0.000141846630283507	0.000128710382236202
KEGG_GRAFT_VERSUS_HOST_DISEASE	9.40993147108057e-05	0.000387773663522715	8.67284642794778e-05	7.13110525320886e-05
KEGG_HUNTINGTONS_DISEASE	5.91676683606929e-16	8.69598363009039e-22	9.4173710589229e-16	1.0801121640915e-18
KEGG_HYPERTROPHIC_CARDIOMYOPATHY_HCM	4.38928540896074e-07	2.33893783538788e-07	3.07433998602328e-07	5.59783751014901e-08
KEGG_INSULIN_SIGNALING_PATHWAY	1.24067053193001e-06	5.4188338674825e-10	4.72546499130408e-07	9.98102374180754e-09
KEGG_LEISHMANIA_INFECTION	0.000121664516912347	7.65591562279001e-09	4.80838046922628e-05	5.77267021506792e-06
KEGG_LEUKOCYTE_TRANSENDOTHELIAL_MIGRATION	1.40095236461409e-10	8.44484496338527e-10	6.58697907144051e-11	3.85446779271984e-13
KEGG_LONG_TERM_POTENTIATION	9.10821302640389e-05	0.00249625259161647	1.58093867944196e-05	1.71904839766807e-05
KEGG_LYSINE_DEGRADATION	0.00149079504912082	8.73540376825792e-05	0.00136803700114261	7.51514434259044e-05
KEGG_LYSOSOME	1.14307656463956e-08	1.52575488346418e-14	7.82211390103834e-09	4.13799978444032e-11
KEGG_MAPK_SIGNALING_PATHWAY	4.51322428809799e-08	6.03590548635878e-06	3.73059386855808e-08	1.11149323189901e-10
KEGG_MATURITY_ONSET_DIABETES_OF_THE_YOUNG	0.000588184571871845	0.000411135080077763	0.000261242540484429	7.03924489441959e-05
KEGG_MELANOGENESIS	0.024975024975025	0.0306569325815406	0.0120433968931013	0.00217742098290598
KEGG_MTOR_SIGNALING_PATHWAY	0.000276801767452807	0.000576359219543768	0.000433661781282173	0.000197078176951402
KEGG_N_GLYCAN_BIOSYNTHESIS	0.0125676191849855	7.86661467014461e-05	0.0151873843858046	0.00141662720646035
KEGG_NEUROTROPHIN_SIGNALING_PATHWAY	2.94796624809595e-08	3.11365252266904e-17	8.71841392415019e-09	1.42319165415011e-11
KEGG_NOD_LIKE_RECEPTOR_SIGNALING_PATHWAY	0.00146638109621613	0.000812856221497586	0.00130298659924737	5.12140734229931e-05
KEGG_NON_SMALL_CELL_LUNG_CANCER	0.00036300131844443	2.98353225102825e-05	0.000305170853026181	3.50752891211468e-05
KEGG_NOTCH_SIGNALING_PATHWAY	0.000548793194189903	1.51701961375199e-05	0.000115653609718627	0.000101435919198549
KEGG_NUCLEOTIDE_EXCISION_REPAIR	0.0251256281407035	0.0299074553662101	0.0323232323232323	0.00613950807320162
KEGG_OOCYTE_MEIOSIS	3.28307710342053e-07	1.02979177224921e-06	5.83813586740465e-07	2.44460592112324e-08
KEGG_OXIDATIVE_PHOSPHORYLATION	1.06597884703857e-14	1.25752623016814e-20	3.47103150256595e-15	6.78289049957694e-17
KEGG_P53_SIGNALING_PATHWAY	0.0006660148800489	2.6231859066383e-09	0.00036756731293767	3.12463136065143e-05
KEGG_PANCREATIC_CANCER	4.92578665525345e-05	6.76669222185591e-11	4.74478661551988e-06	5.97054088708649e-07
KEGG_PARKINSONS_DISEASE	3.74870831875983e-15	1.59272579223845e-22	2.44540142685096e-15	2.90188790045732e-17
KEGG_PATHOGENIC_ESCHERICHIA_COLI_INFECTION	9.42632279336085e-11	2.08848547381381e-10	1.07646821389949e-10	8.87621594444253e-11
KEGG_PATHWAYS_IN_CANCER	3.63976553993229e-18	2.87642786651227e-26	2.45310807182889e-18	2.23452673378572e-23
KEGG_PENTOSE_PHOSPHATE_PATHWAY	0.00968410593548323	0.0203737620038513	0.00874133910349	0.0165742974941074
KEGG_PHOSPHATIDYLINOSITOL_SIGNALING_SYSTEM	0.00703420199658783	0.011296327299562	0.00733928255709643	0.000441985082124812
KEGG_PRION_DISEASES	0.000114065347025484	0.00109339477049532	0.000183548503245042	0.000148758305885108
KEGG_PROGESTERONE_MEDIATED_OOCYTE_MATURATION	0.00155549104624117	0.0166504056151386	0.00126222499995497	0.000147078116970655
KEGG_PROSTATE_CANCER	4.01301909750422e-05	2.94748107456702e-09	2.08250441196307e-05	3.82410676947522e-06
KEGG_PROTEASOME	4.15065019791616e-14	2.51200418427183e-13	1.34968840302568e-14	4.83819797342133e-15
KEGG_PROTEIN_EXPORT	3.31522395395753e-06	6.28549461645892e-07	3.57957438460033e-06	1.80512243996706e-07
KEGG_PYRIMIDINE_METABOLISM	0.0033113332660809	0.00757568681523795	0.00501943306845485	0.000254209964339124
KEGG_PYRUVATE_METABOLISM	0.0061842688198274	0.0103381578608528	0.00613401794404576	0.00471064378898992
KEGG_REGULATION_OF_ACTIN_CYTOSKELETON	8.14559043845765e-18	5.74819281426543e-20	1.5283872380887e-18	6.51337577822698e-20
KEGG_REGULATION_OF_AUTOPHAGY	0.000163030241629048	2.48629604508819e-08	0.000340524078306145	4.47311948606641e-05
KEGG_RENAL_CELL_CARCINOMA	7.83611471943466e-08	5.88650258347281e-12	8.08877916548482e-09	5.63508721189277e-10
KEGG_RIBOSOME	3.61733383999014e-42	3.510837133318e-50	6.22970452139738e-42	3.67601284500791e-45
KEGG_RNA_DEGRADATION	0.000303643471379403	2.28923770905974e-06	0.000328115612713454	4.06623674975148e-05
KEGG_SMALL_CELL_LUNG_CANCER	5.50558642562077e-08	2.25679053214235e-13	1.78279070993351e-07	9.79572258862847e-10
KEGG_SPLICEOSOME	1.32433395735312e-17	2.56846106218389e-30	1.19920276089733e-17	3.47027917724452e-21
KEGG_STEROID_BIOSYNTHESIS	0.0273396424815983	0.0158107867168641	0.030982905982906	0.0140551884131742
KEGG_T_CELL_RECEPTOR_SIGNALING_PATHWAY	0.00038961728125617	0.0130423009971237	0.00038088403538837	8.35638520609515e-06
KEGG_TGF_BETA_SIGNALING_PATHWAY	8.74250090251844e-05	0.000130370188455533	4.29793902429988e-05	6.45308097728192e-06
KEGG_THYROID_CANCER	4.48201408911913e-05	1.05756723112586e-05	3.92172370078042e-05	4.08301869614126e-06
KEGG_TIGHT_JUNCTION	5.64548158164388e-12	4.47562440919549e-12	7.10049196414349e-13	1.80621485412123e-14
KEGG_TYPE_I_DIABETES_MELLITUS	7.67579811934712e-05	0.000379644360755	6.55847958511213e-05	9.8995966102047e-05
KEGG_UBIQUITIN_MEDIATED_PROTEOLYSIS	8.98826523795131e-10	4.5786594860341e-17	1.58287519024865e-09	1.44794219490149e-11
KEGG_VASOPRESSIN_REGULATED_WATER_REABSORPTION	0.000131154927082146	0.00013560554499414	0.000152449117974021	0.000231084487563926
KEGG_VEGF_SIGNALING_PATHWAY	0.0117441859600389	0.0108156407588886	0.0120554523454467	0.00331095951059576
KEGG_VIBRIO_CHOLERAE_INFECTION	4.39367908804879e-07	4.10701624513526e-06	1.00814700554706e-06	2.83479843020004e-07
KEGG_VIRAL_MYOCARDITIS	6.15558462606486e-09	1.47160491175889e-13	3.38060844471361e-09	8.06180111255913e-11
KEGG_WNT_SIGNALING_PATHWAY	5.69677994476754e-05	1.81817029482469e-05	2.66684438984356e-05	9.70112001222412e-07
