# Supplementary material for: Integrative Bulk and Single-Cell Transcriptomic Analysis Identifies a Hypoxia- and Lipid Metabolism-Related Prognostic Signature in Oral Squamous Cell Carcinoma: A Retrospective Study
Source: Int J Mol Sci. 2026 May 19;27(10):4564. doi: 10.3390/ijms27104564 (PMC13207035; doi:10.3390/ijms27104564)
Supplement: Supplementary file 1 [file ijms-27-04564-s001.zip › Table S11- Differential pathways between high-risk and low-risk groups..xlsx]

## Sheet: 00.gsea_res_sig
	ID	Description	setSize	enrichmentScore	NES	pvalue	p.adjust	qvalue	rank	leading_edge	core_enrichment
KEGG_RIBOSOME	KEGG_RIBOSOME	KEGG_RIBOSOME	87	-0.627107	-2.25147	5.65413825488402e-09	1.05166971540843e-06	1.00584143692147e-06	4769	tags=62%, list=25%, signal=47%	RPL18/RPS24/RPS3A/RPS28/RPS9/UBA52/RPL37/RPL4/RPL6/RPL10L/RPL21/RPS29/MRPL13/RPL24/RPL38/RPS12/FAU/RPS7/RPL31/RPL10A/RPS8/RPS26/RPL26/RPL27/RPL3/RPS15/RPL10/RPL34/RPS18/RPS2/RPL39/RPL5/RPS17/RPS6/RPL11/RPL7A/RPL13/RPS4Y1/RPS4X/RPS3/RPL35/RPL9/RPL12/RPS27A/RPL17/RPL8/RPL14/RPL32/RPL29/RPL7/RPL36AL/RPSA/RPL22L1/RPL3L
KEGG_OLFACTORY_TRANSDUCTION	KEGG_OLFACTORY_TRANSDUCTION	KEGG_OLFACTORY_TRANSDUCTION	377	0.508407280585426	1.55853980194242	1.78200694167806e-06	0.00016572664557606	0.000158504827970312	3451	tags=30%, list=18%, signal=25%	OR8G5/OR52D1/OR8D1/OR4N2/OR10H5/OR6B3/OR8A1/OR56A3/OR2M3/OR51B4/OR51B5/OR5AU1/OR56B1/CLCA1/OR51B2/OR52E8/OR51M1/OR2AT4/OR52N2/OR13A1/OR52I2/OR5A1/OR4D9/OR7D2/OR4A47/OR51I2/OR56B4/OR7D4/OR10AD1/OR2M4/OR1G1/OR5AS1/OR2Z1/OR5B12/OR1F1/OR8G1/OR9K2/OR6C70/OR1I1/OR10A2/OR51Q1/CALML5/OR2L13/OR51I1/OR9G1/OR7C1/OR1A1/OR10K2/OR6C4/OR1M1/OR2A25/OR5M11/OR2S2/OR2V2/OR5P2/OR14J1/OR2F2/OR6A2/OR56A5/OR52E4/OR7G2/…
KEGG_GLUTATHIONE_METABOLISM	KEGG_GLUTATHIONE_METABOLISM	KEGG_GLUTATHIONE_METABOLISM	48	0.652193389169254	1.70572275092695	0.000422360170164116	0.0261863305501752	0.0250452171079774	3186	tags=35%, list=17%, signal=30%	GPX6/GSTA2/GSTA1/GPX3/GPX2/GCLM/GGT7/GSTM3/GSTM4/MGST1/GSR/GSTM5/PGD/GPX5/G6PD/GSTM1/IDH1
KEGG_DRUG_METABOLISM_CYTOCHROME_P450	KEGG_DRUG_METABOLISM_CYTOCHROME_P450	KEGG_DRUG_METABOLISM_CYTOCHROME_P450	70	0.612324804690708	1.67993935653933	0.000735320894728391	0.0341924216048702	0.0327024292655521	2558	tags=46%, list=13%, signal=40%	UGT1A8/UGT1A9/GSTA2/CYP2A13/ADH1C/UGT1A3/FMO2/GSTA1/UGT2B7/UGT1A6/UGT1A7/UGT2A1/FMO3/ALDH3A1/GSTM3/ADH7/GSTM4/CYP2A6/MGST1/MAOB/MAOA/CYP3A4/UGT1A5/UGT2B11/CYP3A7/CYP3A5/CYP2C8/CYP2D6/GSTM5/AOX1/CYP2B6/UGT1A1
KEGG_FOLATE_BIOSYNTHESIS	KEGG_FOLATE_BIOSYNTHESIS	KEGG_FOLATE_BIOSYNTHESIS	11	0.837857113019023	1.67173560941747	0.00123037031706678	0.0457697757948843	0.0437752807545866	62	tags=18%, list=0%, signal=18%	ALPI/ALPG
KEGG_HISTIDINE_METABOLISM	KEGG_HISTIDINE_METABOLISM	KEGG_HISTIDINE_METABOLISM	29	0.698305493165693	1.66412096909146	0.00288876068807984	0.0860953657755007	0.082343615257836	1370	tags=34%, list=7%, signal=32%	FTCD/CNDP1/DDC/ALDH3A1/UROC1/AMDHD1/MAOB/MAOA/AOC1/ASPA
KEGG_PORPHYRIN_AND_CHLOROPHYLL_METABOLISM	KEGG_PORPHYRIN_AND_CHLOROPHYLL_METABOLISM	KEGG_PORPHYRIN_AND_CHLOROPHYLL_METABOLISM	41	0.632053922173656	1.60146438572584	0.00384455885350731	0.0860953657755007	0.082343615257836	1950	tags=29%, list=10%, signal=26%	UGT1A8/UGT1A9/ALAS2/UGT1A3/UGT2B7/UGT1A6/UGT1A7/UGT2A1/CP/UGT1A5/UGT2B11/FTMT
KEGG_METABOLISM_OF_XENOBIOTICS_BY_CYTOCHROME_P450	KEGG_METABOLISM_OF_XENOBIOTICS_BY_CYTOCHROME_P450	KEGG_METABOLISM_OF_XENOBIOTICS_BY_CYTOCHROME_P450	68	0.574364088041052	1.56795620596895	0.0039756413685112	0.0860953657755007	0.082343615257836	2558	tags=43%, list=13%, signal=37%	UGT1A8/UGT1A9/GSTA2/CYP2F1/ADH1C/UGT1A3/GSTA1/UGT2B7/UGT1A6/UGT1A7/UGT2A1/AKR1C4/ALDH3A1/GSTM3/ADH7/GSTM4/MGST1/AKR1C3/CYP3A4/UGT1A5/UGT2B11/CYP3A7/CYP3A5/CYP2C8/GSTM5/AKR1C2/CYP2B6/EPHX1/UGT1A1
KEGG_STEROID_HORMONE_BIOSYNTHESIS	KEGG_STEROID_HORMONE_BIOSYNTHESIS	KEGG_STEROID_HORMONE_BIOSYNTHESIS	55	0.601329930836017	1.59424587963114	0.00416590479558874	0.0860953657755007	0.082343615257836	3249	tags=53%, list=17%, signal=44%	UGT1A8/UGT1A9/HSD3B1/UGT1A3/SULT1E1/CYP21A2/UGT2B7/UGT1A6/UGT1A7/UGT2A1/CYP11B1/AKR1C4/HSD11B1/AKR1C3/CYP3A4/UGT1A5/UGT2B11/CYP3A7/AKR1D1/CYP11A1/CYP3A5/SRD5A2/AKR1C2/HSD11B2/UGT1A1/CYP11B2/HSD17B3/UGT2A3/UGT1A4
KEGG_NEUROACTIVE_LIGAND_RECEPTOR_INTERACTION	KEGG_NEUROACTIVE_LIGAND_RECEPTOR_INTERACTION	KEGG_NEUROACTIVE_LIGAND_RECEPTOR_INTERACTION	272	0.448452343127705	1.35622048679032	0.00489913028612547	0.0911238233219338	0.0871529493005479	3522	tags=39%, list=19%, signal=32%	CCKBR/GABRB3/GABRA5/LEP/ADCYAP1R1/P2RX3/GRIN2B/GCGR/GPR83/GABRA2/CHRNA3/GHSR/PRSS1/PRLHR/RXFP1/GRID2/GRIK2/GABBR2/GRIA3/SSTR2/DRD3/CHRM1/OPRK1/GLRA3/GALR1/NPY1R/LHB/HTR1A/DRD5/GRIK4/CRHR2/CHRM2/GABRB1/GHRHR/ADRB1/GABRG1/CHRNA7/OPRM1/DRD4/TACR1/NTSR2/GABRA4/NPY2R/SSTR4/GRM3/GLP1R/TACR2/GRIN1/AGTR1/NMUR1/ADRB3/CALCR/GRPR/P2RY4/MCHR2/CYSLTR2/GABRQ/CHRNA2/CHRNB4/P2RY11/CHRND/GRM5/LHCGR/MCHR1/EDNRB/GZ…
KEGG_ANTIGEN_PROCESSING_AND_PRESENTATION	KEGG_ANTIGEN_PROCESSING_AND_PRESENTATION	KEGG_ANTIGEN_PROCESSING_AND_PRESENTATION	80	0.542286466987392	1.50244584361884	0.00824716811909118	0.139452115468269	0.133375254748939	3625	tags=34%, list=19%, signal=27%	KIR3DL3/KIR2DL3/KIR2DL1/KLRC1/KLRC2/CD8B/KIR3DL1/HLA-DQA2/HLA-DRB5/KLRC4/HLA-DQB1/CTSB/CD8A/HLA-F/HLA-B/B2M/KLRC3/CD74/HLA-A/KIR2DL4/HLA-C/CTSS/HLA-DPB1/IFI30/HLA-DOA/KLRD1/HLA-DMB
KEGG_DRUG_METABOLISM_OTHER_ENZYMES	KEGG_DRUG_METABOLISM_OTHER_ENZYMES	KEGG_DRUG_METABOLISM_OTHER_ENZYMES	51	0.563917216983816	1.48525165437104	0.0233081852052901	0.361276870681996	0.345533622780177	2558	tags=37%, list=13%, signal=32%	UGT1A8/UGT1A9/CYP2A13/CES5A/UGT1A3/UGT2B7/UGT1A6/UGT1A7/UGT2A1/CYP2A6/CYP3A4/CES1/UGT1A5/UGT2B11/CYP3A7/CYP3A5/DPYS/NAT2/UGT1A1
KEGG_RETINOL_METABOLISM	KEGG_RETINOL_METABOLISM	KEGG_RETINOL_METABOLISM	64	0.531204234811084	1.43303852814036	0.0302325581395349	0.432558139534884	0.413708690330477	2709	tags=44%, list=14%, signal=38%	UGT1A8/UGT1A9/CYP2A13/ADH1C/UGT1A3/UGT2B7/UGT1A6/BCO1/UGT1A7/UGT2A1/ALDH1A1/ADH7/CYP2A6/CYP4A11/DHRS3/CYP3A4/RDH10/UGT1A5/UGT2B11/CYP3A7/ALDH1A2/CYP3A5/CYP2C8/DHRS9/RDH12/CYP2B6/UGT1A1/RDH16
KEGG_PENTOSE_AND_GLUCURONATE_INTERCONVERSIONS	KEGG_PENTOSE_AND_GLUCURONATE_INTERCONVERSIONS	KEGG_PENTOSE_AND_GLUCURONATE_INTERCONVERSIONS	28	0.619931810717038	1.47350620882575	0.0398406374501992	0.526109660574413	0.503183546333196	580	tags=25%, list=3%, signal=24%	UGT1A8/UGT1A9/UGT1A3/UGT2B7/UGT1A6/UGT1A7/UGT2A1
KEGG_STARCH_AND_SUCROSE_METABOLISM	KEGG_STARCH_AND_SUCROSE_METABOLISM	KEGG_STARCH_AND_SUCROSE_METABOLISM	49	0.532943530825007	1.39773234575273	0.0440476190476191	0.526109660574413	0.503183546333196	2612	tags=39%, list=14%, signal=34%	UGT1A8/GYS2/UGT1A9/UGT1A3/SI/UGT2B7/UGT1A6/UGT1A7/UGT2A1/UGT1A5/G6PC2/UGT2B11/ENPP3/PYGM/HK3/PGM2L1/GAA/UGT1A1/AMY2A
KEGG_GLYCOSPHINGOLIPID_BIOSYNTHESIS_GLOBO_SERIES	KEGG_GLYCOSPHINGOLIPID_BIOSYNTHESIS_GLOBO_SERIES	KEGG_GLYCOSPHINGOLIPID_BIOSYNTHESIS_GLOBO_SERIES	14	0.704671693203977	1.4784504410174	0.0467153284671533	0.526109660574413	0.503183546333196	2975	tags=50%, list=16%, signal=42%	B3GALT5/FUT9/ST8SIA1/A4GALT/GBGT1/HEXA/B3GALNT1
KEGG_GRAFT_VERSUS_HOST_DISEASE	KEGG_GRAFT_VERSUS_HOST_DISEASE	KEGG_GRAFT_VERSUS_HOST_DISEASE	37	0.572884366009458	1.4217342665171	0.0481622306717364	0.526109660574413	0.503183546333196	3852	tags=57%, list=20%, signal=45%	KIR2DL3/KIR2DL1/KLRC1/KIR3DL1/HLA-DQA2/HLA-DRB5/FASLG/IFNG/HLA-DQB1/GZMB/HLA-F/HLA-B/HLA-A/IL6/PRF1/HLA-C/HLA-DPB1/HLA-DOA/KLRD1/HLA-DMB/HLA-DMA
