# Supplementary material for: Integrative Bulk and Single-Cell Transcriptomic Analysis Identifies a Hypoxia- and Lipid Metabolism-Related Prognostic Signature in Oral Squamous Cell Carcinoma: A Retrospective Study
Source: Int J Mol Sci. 2026 May 19;27(10):4564. doi: 10.3390/ijms27104564 (PMC13207035; doi:10.3390/ijms27104564)
Supplement: Supplementary file 1 [file ijms-27-04564-s001.zip › Table S12-Correlations between genes and immune cells..xlsx]

## Sheet: 05.correlation_cor
	gene	cell	Correlation	Pvalue
1	ACADL	Activated B cell	-0.0482291	0.389113951002644
2	STC2	Activated B cell	-0.229977	3.17963737457939e-05
3	CAV1	Activated B cell	-0.225199	4.67218764977189e-05
4	PLA2G2D	Activated B cell	0.744007499814736	8.24611176138362e-58
5	ACADL	Activated CD4 T cell	-0.175196	0.00162677490871404
6	STC2	Activated CD4 T cell	-0.00582117	0.917257591279727
7	CAV1	Activated CD4 T cell	-0.13821	0.0131940509888289
8	PLA2G2D	Activated CD4 T cell	0.614731827976796	9.55109984570518e-35
9	ACADL	Activated CD8 T cell	-0.110123	0.0486878273885248
10	STC2	Activated CD8 T cell	-0.264852	1.48743699407183e-06
11	CAV1	Activated CD8 T cell	-0.240692	1.30183669715993e-05
12	PLA2G2D	Activated CD8 T cell	0.657508069610879	4.07333901791664e-41
13	ACADL	Activated dendritic cell	-0.14804	0.00789191597665147
14	STC2	Activated dendritic cell	-0.0693142	0.215526761498902
15	CAV1	Activated dendritic cell	-0.096495	0.084323095391863
16	PLA2G2D	Activated dendritic cell	0.432853072453737	4.32803680425671e-16
17	ACADL	Central memory CD8 T cell	0.145110470241578	0.00922719195659094
18	STC2	Central memory CD8 T cell	0.116396499680734	0.0371266017642825
19	CAV1	Central memory CD8 T cell	0.20697959598305	0.000188166373005095
20	PLA2G2D	Central memory CD8 T cell	0.27073104046943	8.48449986884274e-07
21	ACADL	Effector memeory CD8 T cell	-0.118819	0.0333327224868957
22	STC2	Effector memeory CD8 T cell	-0.222757	5.6698098774046e-05
23	CAV1	Effector memeory CD8 T cell	-0.14457	0.00949442198041543
24	PLA2G2D	Effector memeory CD8 T cell	0.67213694850764	1.53260040904743e-43
25	ACADL	Immature B cell	-0.0842324	0.132083273904452
26	STC2	Immature B cell	-0.189491	0.000643122511287176
27	CAV1	Immature B cell	-0.138162	0.0132266432445424
28	PLA2G2D	Immature B cell	0.737354744072857	2.70745386644758e-56
29	ACADL	Macrophage	-0.0318352	0.569835173139359
30	STC2	Macrophage	-0.0422465	0.450673209375548
31	CAV1	Macrophage	-0.132249	0.0177587559530869
32	PLA2G2D	Macrophage	0.607621562623458	8.83238282249532e-34
33	ACADL	Mast cell	0.0111201555577268	0.842682928369007
34	STC2	Mast cell	-0.205849	0.000204372348504107
35	CAV1	Mast cell	-0.0971404	0.0822574271841968
36	PLA2G2D	Mast cell	0.450466285457598	1.90741878576124e-17
37	ACADL	MDSC	-0.0762613	0.172885725240236
38	STC2	MDSC	-0.109646	0.0496781976039014
39	CAV1	MDSC	-0.111461	0.0459980041952674
40	PLA2G2D	MDSC	0.702343467311443	5.14531213418421e-49
41	ACADL	Monocyte	-0.167772	0.00256503026019848
42	STC2	Monocyte	-0.237529	1.70196305610071e-05
43	CAV1	Monocyte	-0.173014	0.00186330529088772
44	PLA2G2D	Monocyte	0.333850677364491	8.51591732279818e-10
45	ACADL	Plasmacytoid dendritic cell	0.130757778942891	0.0190960912465782
46	STC2	Plasmacytoid dendritic cell	-0.10964	0.0496903526926437
47	CAV1	Plasmacytoid dendritic cell	-0.0721709	0.197159894464191
48	PLA2G2D	Plasmacytoid dendritic cell	0.320123212131227	4.40429967624655e-09
49	ACADL	T follicular helper cell	-0.00385876	0.945096311036958
50	STC2	T follicular helper cell	-0.168907	0.00239534014167134
51	CAV1	T follicular helper cell	-0.036412	0.515663512796907
52	PLA2G2D	T follicular helper cell	0.571435491157918	3.20534805626207e-29
53	ACADL	Type 1 T helper cell	-0.0132625	0.812888749992283
54	STC2	Type 1 T helper cell	-0.090644	0.105012322998738
55	CAV1	Type 1 T helper cell	-0.132032	0.0179481238569783
56	PLA2G2D	Type 1 T helper cell	0.688553416504843	1.96593640167146e-46
57	ACADL	Type 17 T helper cell	-0.153648	0.00580676113856166
58	STC2	Type 17 T helper cell	-0.27445	5.90770399345641e-07
59	CAV1	Type 17 T helper cell	-0.209139	0.000160502917882032
60	PLA2G2D	Type 17 T helper cell	0.240015129520909	1.37912679764498e-05
