# Supplementary material for: Integrative Bulk and Single-Cell Transcriptomic Analysis Identifies a Hypoxia- and Lipid Metabolism-Related Prognostic Signature in Oral Squamous Cell Carcinoma: A Retrospective Study
Source: Int J Mol Sci. 2026 May 19;27(10):4564. doi: 10.3390/ijms27104564 (PMC13207035; doi:10.3390/ijms27104564)
Supplement: Supplementary file 1 [file ijms-27-04564-s001.zip › Table S13-Differences of IC50 between high-risk and low-risk groups..xlsx]

## Sheet: 01.stat.IC50
	drug	.y.	group1	group2	n1	n2	statistic	p	p.adj	p.signif
1	ABT737_1910	Score	high risk	low risk	147	174	18053	2.11e-10	4.1778e-08	****
2	AGI.5198_1913	Score	high risk	low risk	147	174	17024	3.2e-07	4.224e-06	****
3	AGI.6780_1634	Score	high risk	low risk	147	174	16383	1.44e-05	6.95414634146341e-05	****
4	AMG.319_2045	Score	high risk	low risk	147	174	15049	0.00638	0.0118059813084112	**
5	AT13148_2170	Score	high risk	low risk	147	174	14026	0.136	0.1632	ns
6	AZ6102_2109	Score	high risk	low risk	147	174	15950	0.000136	0.00044144262295082	***
7	AZ960_1250	Score	high risk	low risk	147	174	13552	0.357	0.388384615384615	ns
8	AZD1208_1449	Score	high risk	low risk	147	174	16569	5.06e-06	3.130875e-05	****
9	AZD1332_1463	Score	high risk	low risk	147	174	11354	0.0834	0.105853846153846	ns
10	AZD2014_1441	Score	high risk	low risk	147	174	14507	0.0382	0.0544143884892086	*
11	AZD3759_1915	Score	high risk	low risk	147	174	14264	0.0751	0.0965571428571429	ns
12	AZD4547_1786	Score	high risk	low risk	147	174	14698	0.0212	0.033051968503937	*
13	AZD5153_1706	Score	high risk	low risk	147	174	14922	0.0101	0.0170923076923077	*
14	AZD5363_1916	Score	high risk	low risk	147	174	15658	0.000535	0.00137571428571429	***
15	AZD5438_1401	Score	high risk	low risk	147	174	14575	0.0311	0.046596992481203	*
16	AZD5582_1617	Score	high risk	low risk	147	174	13732	0.255	0.282067039106145	ns
17	AZD5991_1720	Score	high risk	low risk	147	174	15827	0.000246	0.0006765	***
18	AZD6482_2169	Score	high risk	low risk	147	174	16217	3.52e-05	0.000139392	****
19	AZD6738_1917	Score	high risk	low risk	147	174	14721	0.0197	0.0312048	*
20	AZD7762_1022	Score	high risk	low risk	147	174	13191	0.628	0.644269430051814	ns
21	AZD8055_1059	Score	high risk	low risk	147	174	14715	0.0201	0.0315857142857143	*
22	AZD8186_1918	Score	high risk	low risk	147	174	14777	0.0164	0.026616393442623	*
23	Acetalax_1804	Score	high risk	low risk	147	174	14894	0.0111	0.0186254237288136	*
24	Afatinib_1032	Score	high risk	low risk	147	174	15380	0.00177	0.00393775280898876	**
25	Afuresertib_1912	Score	high risk	low risk	147	174	16032	9.08e-05	0.000318536842105263	****
26	Alisertib_1051	Score	high risk	low risk	147	174	17171	1.23e-07	2.6928e-06	****
27	Alpelisib_1560	Score	high risk	low risk	147	174	13936	0.166	0.196814371257485	ns
28	Axitinib_1021	Score	high risk	low risk	147	174	15318	0.00227	0.00488543478260869	**
29	BDP.00009066_1866	Score	high risk	low risk	147	174	14458	0.044	0.0605	*
30	BI.2536_1086	Score	high risk	low risk	147	174	9701	0.000194	0.000573313432835821	***
31	BIBR.1532_2043	Score	high risk	low risk	147	174	16181	4.24e-05	0.0001584	****
32	BMS.345541_1249	Score	high risk	low risk	147	174	14573	0.0313	0.046596992481203	*
33	BMS.536924_1091	Score	high risk	low risk	147	174	12121	0.42	0.444705882352941	ns
34	BMS.754807_2171	Score	high risk	low risk	147	174	14089	0.117	0.142122699386503	ns
35	BPD.00008900_1998	Score	high risk	low risk	147	174	13618	0.317	0.346773480662983	ns
36	Bortezomib_1191	Score	high risk	low risk	147	174	16298	2.29e-05	9.73148936170213e-05	****
37	Buparlisib_1873	Score	high risk	low risk	147	174	15472	0.0012	0.00273103448275862	**
38	CDK9_5038_1709	Score	high risk	low risk	147	174	14205	0.0875	0.110350318471338	ns
39	CDK9_5576_1708	Score	high risk	low risk	147	174	14348	0.0599	0.0780276315789474	ns
40	CZC24832_1615	Score	high risk	low risk	147	174	15577	0.000766	0.00187244444444444	***
41	Camptothecin_1003	Score	high risk	low risk	147	174	16457	9.56e-06	5.11589189189189e-05	****
42	Carmustine_1807	Score	high risk	low risk	147	174	15222	0.00332	0.0068475	**
43	Cediranib_1922	Score	high risk	low risk	147	174	12845	0.947	0.951807106598985	ns
44	Cisplatin_1005	Score	high risk	low risk	147	174	15801	0.000278	0.000754027397260274	***
45	Crizotinib_1083	Score	high risk	low risk	147	174	16482	8.31e-06	4.83935294117647e-05	****
46	Cyclophosphamide_1512	Score	high risk	low risk	147	174	15892	0.00018	0.000548307692307692	***
47	Cytarabine_1006	Score	high risk	low risk	147	174	14946	0.00924	0.015771724137931	**
48	Dabrafenib_1373	Score	high risk	low risk	147	174	15174	0.004	0.008	**
49	Dactinomycin_1811	Score	high risk	low risk	147	174	15568	0.000797	0.00190127710843373	***
50	Dactinomycin_1911	Score	high risk	low risk	147	174	16307	2.18e-05	9.73148936170213e-05	****
51	Dactolisib_1057	Score	high risk	low risk	147	174	14755	0.0177	0.0284926829268293	*
52	Daporinad_1248	Score	high risk	low risk	147	174	12109	0.412	0.43858064516129	ns
53	Dasatinib_1079	Score	high risk	low risk	147	174	8746	1.06e-06	9.99428571428571e-06	****
54	Dihydrorotenone_1827	Score	high risk	low risk	147	174	16191	4.03e-05	0.00015345	****
55	Dinaciclib_1180	Score	high risk	low risk	147	174	13422	0.445	0.463736842105263	ns
56	Docetaxel_1007	Score	high risk	low risk	147	174	13944	0.163	0.194421686746988	ns
57	Docetaxel_1819	Score	high risk	low risk	147	174	14433	0.0473	0.0641465753424658	*
58	Doramapimod_1042	Score	high risk	low risk	147	174	15880	0.000191	0.000573	***
59	EPZ004777_1237	Score	high risk	low risk	147	174	15973	0.000122	0.0004026	***
60	EPZ5676_1563	Score	high risk	low risk	147	174	16585	4.62e-06	3.00193548387097e-05	****
61	ERK_2440_1713	Score	high risk	low risk	147	174	14088	0.117	0.142122699386503	ns
62	ERK_6604_1714	Score	high risk	low risk	147	174	13820	0.214	0.24075	ns
63	Eg5_9814_1712	Score	high risk	low risk	147	174	15636	0.000591	0.00150023076923077	***
64	Elephantin_1835	Score	high risk	low risk	147	174	16582	4.7e-06	3.00193548387097e-05	****
65	Entinostat_1593	Score	high risk	low risk	147	174	17445	1.92e-08	9.504e-07	****
66	Entospletinib_1630	Score	high risk	low risk	147	174	13763	0.24	0.268474576271186	ns
67	Epirubicin_1511	Score	high risk	low risk	147	174	15921	0.000157	0.000493428571428571	***
68	Erlotinib_1168	Score	high risk	low risk	147	174	15311	0.00234	0.00498193548387097	**
69	Fludarabine_1813	Score	high risk	low risk	147	174	16249	2.97e-05	0.000120012244897959	****
70	Foretinib_2040	Score	high risk	low risk	147	174	14392	0.0531	0.070092	ns
71	Fulvestrant_1200	Score	high risk	low risk	147	174	14821	0.0142	0.02343	*
72	Fulvestrant_1816	Score	high risk	low risk	147	174	16457	9.56e-06	5.11589189189189e-05	****
73	GDC0810_1925	Score	high risk	low risk	147	174	14415	0.0498	0.0661771812080537	*
74	GNE.317_1926	Score	high risk	low risk	147	174	15011	0.00733	0.0128178947368421	**
75	GSK1904529A_1093	Score	high risk	low risk	147	174	15352	0.00198	0.00430813186813187	**
76	GSK2578215A_1927	Score	high risk	low risk	147	174	15025	0.00697	0.0126611009174312	**
77	GSK2606414_1618	Score	high risk	low risk	147	174	15834	0.000238	0.000669295774647887	***
78	GSK269962A_1192	Score	high risk	low risk	147	174	17291	5.52e-08	2.18592e-06	****
79	GSK343_1627	Score	high risk	low risk	147	174	16785	1.42e-06	1.2224347826087e-05	****
80	GSK591_2110	Score	high risk	low risk	147	174	14197	0.0893	0.111907594936709	ns
81	Gallibiscoquinazole_1830	Score	high risk	low risk	147	174	14560	0.0326	0.0478133333333333	*
82	Gefitinib_1010	Score	high risk	low risk	147	174	14090	0.116	0.142122699386503	ns
83	Gemcitabine_1190	Score	high risk	low risk	147	174	15508	0.00103	0.00239929411764706	**
84	I.BET.762_1624	Score	high risk	low risk	147	174	14488	0.0403	0.0561929577464789	*
85	I.BRD9_1928	Score	high risk	low risk	147	174	15072	0.00587	0.0111755769230769	**
86	IAP_5620_1428	Score	high risk	low risk	147	174	15050	0.00636	0.0118059813084112	**
87	IGF1R_3801_1738	Score	high risk	low risk	147	174	12665	0.881	0.889989795918367	ns
88	IRAK4_4710_1716	Score	high risk	low risk	147	174	16796	1.32e-06	1.188e-05	****
89	IWP.2_1576	Score	high risk	low risk	147	174	16620	3.77e-06	2.76466666666667e-05	****
90	Ibrutinib_1799	Score	high risk	low risk	147	174	14554	0.0332	0.0483352941176471	*
91	Ipatasertib_1924	Score	high risk	low risk	147	174	14634	0.026	0.0396	*
92	Irinotecan_1088	Score	high risk	low risk	147	174	17127	1.64e-07	2.71542857142857e-06	****
93	JAK1_8709_1718	Score	high risk	low risk	147	174	16886	7.63e-07	8.393e-06	****
94	JAK_8517_1739	Score	high risk	low risk	147	174	14224	0.0834	0.105853846153846	ns
95	JQ1_2172	Score	high risk	low risk	147	174	14298	0.0686	0.0887764705882353	ns
96	KRAS..G12C..Inhibitor.12_1855	Score	high risk	low risk	147	174	16302	2.24e-05	9.73148936170213e-05	****
97	KU.55933_1030	Score	high risk	low risk	147	174	14623	0.0269	0.0406580152671756	*
98	LCL161_1557	Score	high risk	low risk	147	174	15009	0.00738	0.0128178947368421	**
99	LGK974_1598	Score	high risk	low risk	147	174	17166	1.27e-07	2.6928e-06	****
100	LJI308_2107	Score	high risk	low risk	147	174	15598	0.000699	0.00175192405063291	***
101	LY2109761_1852	Score	high risk	low risk	147	174	15594	0.000711	0.00175972	***
102	Lapatinib_1558	Score	high risk	low risk	147	174	13375	0.48	0.497591623036649	ns
103	Leflunomide_1578	Score	high risk	low risk	147	174	16391	1.38e-05	6.831e-05	****
104	Linsitinib_1510	Score	high risk	low risk	147	174	13928	0.169	0.198	ns
105	Luminespib_1559	Score	high risk	low risk	147	174	13871	0.192	0.219745664739884	ns
106	MG.132_1862	Score	high risk	low risk	147	174	15064	0.00604	0.0113897142857143	**
107	MIM1_1996	Score	high risk	low risk	147	174	14676	0.0228	0.0352688	*
108	MIRA.1_1931	Score	high risk	low risk	147	174	15353	0.00197	0.00430813186813187	**
109	MK.1775_1179	Score	high risk	low risk	147	174	14724	0.0195	0.0311370967741935	*
110	MK.2206_1053	Score	high risk	low risk	147	174	15754	0.000346	0.000925783783783784	***
111	MK.8776_2046	Score	high risk	low risk	147	174	14099	0.114	0.141075	ns
112	ML323_1629	Score	high risk	low risk	147	174	16292	2.36e-05	9.735e-05	****
113	MN.64_1854	Score	high risk	low risk	147	174	15150	0.00438	0.00858653465346535	**
114	Mirin_1048	Score	high risk	low risk	147	174	17116	1.77e-07	2.71542857142857e-06	****
115	Mitoxantrone_1810	Score	high risk	low risk	147	174	16408	1.26e-05	6.56526315789474e-05	****
116	NU7441_1038	Score	high risk	low risk	147	174	12743	0.956	0.956	ns
117	NVP.ADW742_1932	Score	high risk	low risk	147	174	13886	0.186	0.214116279069767	ns
118	Navitoclax_1011	Score	high risk	low risk	147	174	17522	1.11e-08	7.326e-07	****
119	Nelarabine_1814	Score	high risk	low risk	147	174	15241	0.00309	0.00644021052631579	**
120	Nilotinib_1013	Score	high risk	low risk	147	174	15195	0.00369	0.00745530612244898	**
121	Niraparib_1177	Score	high risk	low risk	147	174	16347	1.75e-05	8.25e-05	****
122	Nutlin.3a...._1047	Score	high risk	low risk	147	174	15894	0.000179	0.000548307692307692	***
123	OF.1_1853	Score	high risk	low risk	147	174	15832	0.00024	0.000669295774647887	***
124	OSI.027_1594	Score	high risk	low risk	147	174	16398	1.33e-05	6.75230769230769e-05	****
125	OTX015_1626	Score	high risk	low risk	147	174	14502	0.0387	0.0547328571428571	*
126	Obatoclax.Mesylate_1068	Score	high risk	low risk	147	174	13146	0.667	0.680752577319588	ns
127	Olaparib_1017	Score	high risk	low risk	147	174	16724	2.04e-06	1.683e-05	****
128	Osimertinib_1919	Score	high risk	low risk	147	174	13516	0.381	0.411065217391304	ns
129	Oxaliplatin_1089	Score	high risk	low risk	147	174	17103	1.92e-07	2.71542857142857e-06	****
130	Oxaliplatin_1806	Score	high risk	low risk	147	174	17012	3.45e-07	4.269375e-06	****
131	P22077_1933	Score	high risk	low risk	147	174	16039	8.77e-05	0.00031572	****
132	PAK_5339_1730	Score	high risk	low risk	147	174	13701	0.271	0.2981	ns
133	PCI.34051_1621	Score	high risk	low risk	147	174	15708	0.000427	0.00111244736842105	***
134	PD0325901_1060	Score	high risk	low risk	147	174	15020	0.0071	0.0126648648648649	**
135	PD173074_1049	Score	high risk	low risk	147	174	14494	0.0396	0.0556085106382979	*
136	PF.4708671_1129	Score	high risk	low risk	147	174	17761	1.96e-09	1.9404e-07	****
137	PFI3_1620	Score	high risk	low risk	147	174	15712	0.000419	0.00110616	***
138	PLX.4720_1036	Score	high risk	low risk	147	174	14563	0.0323	0.0477268656716418	*
139	PRIMA.1MET_1131	Score	high risk	low risk	147	174	15942	0.000142	0.000453483870967742	***
140	PRT062607_1631	Score	high risk	low risk	147	174	16322	2.01e-05	9.2553488372093e-05	****
141	Paclitaxel_1080	Score	high risk	low risk	147	174	13907	0.177	0.204947368421053	ns
142	Palbociclib_1054	Score	high risk	low risk	147	174	15087	0.00555	0.010668932038835	**
143	Pevonedistat_1529	Score	high risk	low risk	147	174	15020	0.0071	0.0126648648648649	**
144	Picolinici.acid_1635	Score	high risk	low risk	147	174	16030	9.17e-05	0.000318536842105263	****
145	Pictilisib_1058	Score	high risk	low risk	147	174	14082	0.119	0.143670731707317	ns
146	Podophyllotoxin.bromide_1825	Score	high risk	low risk	147	174	14876	0.0118	0.0196336134453782	*
147	Pyridostatin_2044	Score	high risk	low risk	147	174	14423	0.0486	0.0654612244897959	*
148	RO.3306_1052	Score	high risk	low risk	147	174	13919	0.173	0.201494117647059	ns
149	RVX.208_1625	Score	high risk	low risk	147	174	15006	0.00746	0.0128441739130435	**
150	Rapamycin_1084	Score	high risk	low risk	147	174	13843	0.204	0.230811428571429	ns
151	Ribociclib_1632	Score	high risk	low risk	147	174	16847	9.7e-07	9.6624e-06	****
152	Ruxolitinib_1507	Score	high risk	low risk	147	174	15389	0.0017	0.003825	**
153	SB216763_1025	Score	high risk	low risk	147	174	14539	0.0347	0.0497869565217391	*
154	SB505124_1194	Score	high risk	low risk	147	174	10333	0.00304	0.00640340425531915	**
155	SCH772984_1564	Score	high risk	low risk	147	174	13849	0.201	0.228724137931034	ns
156	Sabutoclax_1849	Score	high risk	low risk	147	174	17113	1.8e-07	2.71542857142857e-06	****
157	Sapitinib_1549	Score	high risk	low risk	147	174	13499	0.392	0.419545945945946	ns
158	Savolitinib_1936	Score	high risk	low risk	147	174	16928	5.87e-07	6.83682352941176e-06	****
159	Selumetinib_1736	Score	high risk	low risk	147	174	14791	0.0157	0.0256909090909091	*
160	Sepantronium.bromide_1941	Score	high risk	low risk	147	174	11199	0.055	0.0721192052980132	ns
161	Sinularin_1838	Score	high risk	low risk	147	174	15551	0.000858	0.00202242857142857	***
162	Sorafenib_1085	Score	high risk	low risk	147	174	16582	4.7e-06	3.00193548387097e-05	****
163	Staurosporine_1034	Score	high risk	low risk	147	174	11446	0.105	0.130754716981132	ns
164	TAF1_5496_1732	Score	high risk	low risk	147	174	16690	2.5e-06	1.90384615384615e-05	****
165	Talazoparib_1259	Score	high risk	low risk	147	174	16296	2.31e-05	9.73148936170213e-05	****
166	Tamoxifen_1199	Score	high risk	low risk	147	174	15158	0.00425	0.008415	**
167	Taselisib_1561	Score	high risk	low risk	147	174	13757	0.243	0.270303370786517	ns
168	Telomerase.Inhibitor.IX_1930	Score	high risk	low risk	147	174	14541	0.0345	0.0497869565217391	*
169	Temozolomide_1375	Score	high risk	low risk	147	174	16459	9.45e-06	5.11589189189189e-05	****
170	Teniposide_1809	Score	high risk	low risk	147	174	15873	0.000198	0.000576529411764706	***
171	Topotecan_1808	Score	high risk	low risk	147	174	16846	9.76e-07	9.6624e-06	****
172	Tozasertib_1096	Score	high risk	low risk	147	174	13422	0.445	0.463736842105263	ns
173	Trametinib_1372	Score	high risk	low risk	147	174	13513	0.382	0.411065217391304	ns
174	ULK1_4989_1733	Score	high risk	low risk	147	174	13426	0.442	0.463736842105263	ns
175	UMI.77_1939	Score	high risk	low risk	147	174	13934	0.167	0.196821428571429	ns
176	Ulixertinib_1908	Score	high risk	low risk	147	174	14646	0.025	0.0383720930232558	*
177	Ulixertinib_2047	Score	high risk	low risk	147	174	13139	0.673	0.683353846153846	ns
178	Uprosertib_1553	Score	high risk	low risk	147	174	16521	6.66e-06	3.996e-05	****
179	Uprosertib_2106	Score	high risk	low risk	147	174	15999	0.000107	0.000365275862068966	***
180	VE.822_1613	Score	high risk	low risk	147	174	15843	0.000228	0.000654260869565217	***
181	VE821_2111	Score	high risk	low risk	147	174	14420	0.0491	0.0656878378378378	*
182	VSP34_8731_1734	Score	high risk	low risk	147	174	13310	0.53	0.546562	ns
183	VX.11e_2096	Score	high risk	low risk	147	174	14452	0.0448	0.0611751724137931	*
184	Venetoclax_1909	Score	high risk	low risk	147	174	17261	6.76e-08	2.2308e-06	****
185	Vinblastine_1004	Score	high risk	low risk	147	174	15015	0.00722	0.0127639285714286	**
186	Vincristine_1818	Score	high risk	low risk	147	174	15106	0.00517	0.0100358823529412	**
187	Vinorelbine_2048	Score	high risk	low risk	147	174	15203	0.00358	0.00730762886597938	**
188	Vorinostat_1012	Score	high risk	low risk	147	174	16712	2.19e-06	1.73448e-05	****
189	WEHI.539_1997	Score	high risk	low risk	147	174	17156	1.36e-07	2.6928e-06	****
190	WIKI4_1940	Score	high risk	low risk	147	174	15498	0.00108	0.00248651162790698	**
191	WZ4003_1614	Score	high risk	low risk	147	174	14476	0.0418	0.0578769230769231	*
192	Wee1.Inhibitor_1046	Score	high risk	low risk	147	174	15035	0.00672	0.01232	**
193	Wnt.C59_1622	Score	high risk	low risk	147	174	17231	8.27e-08	2.33922857142857e-06	****
194	X5.Fluorouracil_1073	Score	high risk	low risk	147	174	15574	0.000776	0.00187375609756098	***
195	XAV939_1268	Score	high risk	low risk	147	174	15989	0.000112	0.000375864406779661	***
196	YK.4.279_1239	Score	high risk	low risk	147	174	16198	3.88e-05	0.000150635294117647	****
197	ZM447439_1050	Score	high risk	low risk	147	174	16610	4e-06	2.82857142857143e-05	****
198	Zoledronate_1802	Score	high risk	low risk	147	174	16042	8.64e-05	0.00031572	****
