# Supplementary material for: Integrative Bulk and Single-Cell Transcriptomic Analysis Identifies a Hypoxia- and Lipid Metabolism-Related Prognostic Signature in Oral Squamous Cell Carcinoma: A Retrospective Study
Source: Int J Mol Sci. 2026 May 19;27(10):4564. doi: 10.3390/ijms27104564 (PMC13207035; doi:10.3390/ijms27104564)
Supplement: Supplementary file 1 [file ijms-27-04564-s001.zip › Table S14-Correlation between prognostic genes and drugs with differential IC50..xlsx]

## Sheet: 05.correlation_cor
	gene	drug	Correlation	Pvalue
1	ACADL	ABT737_1910	0.0629879251840713	0.260488755384406
2	STC2	ABT737_1910	0.313823140999594	9.11168098616203e-09
3	CAV1	ABT737_1910	0.389005993498578	4.86032154287519e-13
4	PLA2G2D	ABT737_1910	-0.457786	4.93681662072394e-18
5	ACADL	AGI.5198_1913	0.0408581032596737	0.465706841331863
6	STC2	AGI.5198_1913	0.252287833052766	4.7232214726943e-06
7	CAV1	AGI.5198_1913	0.475948003134614	1.49516337561177e-19
8	PLA2G2D	AGI.5198_1913	-0.458362	4.43244285455599e-18
9	ACADL	AGI.6780_1634	0.0150281655144028	0.788532677827863
10	STC2	AGI.6780_1634	0.171920894526035	0.00199317197068407
11	CAV1	AGI.6780_1634	0.52489732687061	3.9867616280774e-24
12	PLA2G2D	AGI.6780_1634	-0.406445	3.36300249625088e-14
13	ACADL	AMG.319_2045	0.00311368717031787	0.955685320316976
14	STC2	AMG.319_2045	0.00845583967028502	0.880046308478397
15	CAV1	AMG.319_2045	0.265468813490451	1.40319575442985e-06
16	PLA2G2D	AMG.319_2045	-0.592346	8.73255474001264e-32
17	ACADL	AZ6102_2109	-0.0139814	0.802948654688196
18	STC2	AZ6102_2109	0.0853358826261102	0.127075143299503
19	CAV1	AZ6102_2109	0.529997968305567	1.20262890953113e-24
20	PLA2G2D	AZ6102_2109	-0.404784	4.36688065429973e-14
21	ACADL	AZD1208_1449	-0.0535718	0.338688007669264
22	STC2	AZD1208_1449	0.178062779357985	0.00135791839503368
23	CAV1	AZD1208_1449	0.486808861090149	1.66844724432824e-20
24	PLA2G2D	AZD1208_1449	-0.469912	4.89233357858114e-19
25	ACADL	AZD2014_1441	-0.0848624	0.129205574680319
26	STC2	AZD2014_1441	0.016118592906484	0.773591365358005
27	CAV1	AZD2014_1441	0.310202371277646	1.37324273064482e-08
28	PLA2G2D	AZD2014_1441	-0.232893	2.50404603433498e-05
29	ACADL	AZD4547_1786	-0.103937	0.0628904816172732
30	STC2	AZD4547_1786	-0.0349216	0.533008156497877
31	CAV1	AZD4547_1786	0.462585984210832	1.99905270281569e-18
32	PLA2G2D	AZD4547_1786	-0.529033	1.51086865514259e-24
33	ACADL	AZD5153_1706	0.0117491080087873	0.83391070307487
34	STC2	AZD5153_1706	0.153010535786846	0.00601600286469253
35	CAV1	AZD5153_1706	0.138474850525338	0.0130179745751993
36	PLA2G2D	AZD5153_1706	-0.215665	9.82746202761962e-05
37	ACADL	AZD5363_1916	-0.0318592	0.569544347013966
38	STC2	AZD5363_1916	0.0577139083996053	0.302608671415224
39	CAV1	AZD5363_1916	0.372798151158066	5.06934927275838e-12
40	PLA2G2D	AZD5363_1916	-0.469172	5.64846510181558e-19
41	ACADL	AZD5438_1401	0.121268611032743	0.0298365973108831
42	STC2	AZD5438_1401	0.0757651506356301	0.175705819221213
43	CAV1	AZD5438_1401	0.162671968421664	0.00347089324301033
44	PLA2G2D	AZD5438_1401	-0.202981	0.000251524665042271
45	ACADL	AZD5991_1720	-0.0272678	0.626452093408094
46	STC2	AZD5991_1720	0.21351838683462	0.000115671799743453
47	CAV1	AZD5991_1720	0.418925959250014	4.50738345927849e-15
48	PLA2G2D	AZD5991_1720	-0.332014	1.06609753492944e-09
49	ACADL	AZD6482_2169	-0.183396	0.000963269590819554
50	STC2	AZD6482_2169	0.205235966796308	0.000213698693973589
51	CAV1	AZD6482_2169	0.404612671968422	4.48555804390766e-14
52	PLA2G2D	AZD6482_2169	-0.577901	5.40124534791189e-30
53	ACADL	AZD6738_1917	0.191358192626809	0.000566855334964229
54	STC2	AZD6738_1917	-0.0874075	0.118072052964015
55	CAV1	AZD6738_1917	0.320181618970221	4.37436962756514e-09
56	PLA2G2D	AZD6738_1917	-0.271014	8.25566310406548e-07
57	ACADL	AZD8055_1059	-0.200367	0.000303174999458792
58	STC2	AZD8055_1059	0.0499434027979335	0.372459608990169
59	CAV1	AZD8055_1059	0.275793449236663	5.17644130877855e-07
60	PLA2G2D	AZD8055_1059	-0.554029	3.20091698352443e-27
61	ACADL	AZD8186_1918	-0.132503	0.0175393455499679
62	STC2	AZD8186_1918	0.0998675770592674	0.0739756534181458
63	CAV1	AZD8186_1918	0.237195608637604	1.75029420206566e-05
64	PLA2G2D	AZD8186_1918	-0.518697	1.66580873797142e-23
65	ACADL	Acetalax_1804	0.0459124385735555	0.412323069106274
66	STC2	Acetalax_1804	0.21676655830963	9.03323202617359e-05
67	CAV1	Acetalax_1804	0.195785685261508	0.000418219668814024
68	PLA2G2D	Acetalax_1804	0.124253224929597	0.026005573712897
69	ACADL	Afatinib_1032	0.13682323573545	0.0141522622927651
70	STC2	Afatinib_1032	0.18861561792535	0.000682084070641737
71	CAV1	Afatinib_1032	0.1636388372903	0.00327960417218352
72	PLA2G2D	Afatinib_1032	0.091059288091892	0.103422797156529
73	ACADL	Afuresertib_1912	-0.142962	0.0103301530377981
74	STC2	Afuresertib_1912	0.0977128925523887	0.0804595057467875
75	CAV1	Afuresertib_1912	0.524468494224183	4.40534792901264e-24
76	PLA2G2D	Afuresertib_1912	-0.419275	4.25621281431192e-15
77	ACADL	Alisertib_1051	0.285317437453118	1.98823745290581e-07
78	STC2	Alisertib_1051	0.268771405352064	1.02455262938806e-06
79	CAV1	Alisertib_1051	0.222047875428107	5.99507836970835e-05
80	PLA2G2D	Alisertib_1051	-0.344175	2.34296525115906e-10
81	ACADL	Axitinib_1021	-0.30336	2.93706955195105e-08
82	STC2	Axitinib_1021	0.0200676989609334	0.720211715222202
83	CAV1	Axitinib_1021	0.557067757009346	1.46112131543123e-27
84	PLA2G2D	Axitinib_1021	-0.539011	1.3757951899716e-25
85	ACADL	BDP.00009066_1866	0.122904868723973	0.027680468886902
86	STC2	BDP.00009066_1866	-0.0895738	0.109198303027384
87	CAV1	BDP.00009066_1866	0.236037905613281	1.9286180943049e-05
88	PLA2G2D	BDP.00009066_1866	-0.248285	6.74067853466258e-06
89	ACADL	BI.2536_1086	-0.0864611	0.122121364080554
90	STC2	BI.2536_1086	-0.338179	4.98641411297778e-10
91	CAV1	BI.2536_1086	-0.0978584	0.0800077183539731
92	PLA2G2D	BI.2536_1086	0.292926605886234	9.01946845189486e-08
93	ACADL	BIBR.1532_2043	0.0857657807520638	0.125164389204824
94	STC2	BIBR.1532_2043	0.188057990363964	0.000708016906554151
95	CAV1	BIBR.1532_2043	0.316057279270912	7.05465081180256e-09
96	PLA2G2D	BIBR.1532_2043	-0.354533	6.11544994434962e-11
97	ACADL	BMS.345541_1249	0.0330193676409237	0.555563789355067
98	STC2	BMS.345541_1249	0.00809231148778081	0.885166895093254
99	CAV1	BMS.345541_1249	0.382964967783131	1.18249487773194e-12
100	PLA2G2D	BMS.345541_1249	-0.244854	9.09939822564172e-06
101	ACADL	Bortezomib_1191	0.146919367293834	0.0083808433188234
102	STC2	Bortezomib_1191	0.0925342485633018	0.0979301102242787
103	CAV1	Bortezomib_1191	0.305369115342195	2.35415469661731e-08
104	PLA2G2D	Bortezomib_1191	-0.428062	9.81060339964462e-16
105	ACADL	Buparlisib_1873	0.0747257662029812	0.181723503867156
106	STC2	Buparlisib_1873	-0.000496677	0.992927658895378
107	CAV1	Buparlisib_1873	0.384281578336333	9.75703381117849e-13
108	PLA2G2D	Buparlisib_1873	-0.455385	7.7191036556824e-18
109	ACADL	CZC24832_1615	0.0050981311938892	0.927504673605121
110	STC2	CZC24832_1615	0.118228652696349	0.0342251803487172
111	CAV1	CZC24832_1615	0.24253860219423	1.11145673811566e-05
112	PLA2G2D	CZC24832_1615	-0.559785	7.19713633479772e-28
113	ACADL	Camptothecin_1003	0.275914044046552	5.11524374148601e-07
114	STC2	Camptothecin_1003	0.162183998955129	0.00357122314671077
115	CAV1	Camptothecin_1003	0.217003831195217	8.87024905341439e-05
116	PLA2G2D	Camptothecin_1003	-0.365444	1.40807832196793e-11
117	ACADL	Carmustine_1807	0.102495625189243	0.066649661374636
118	STC2	Carmustine_1807	0.141029343472456	0.0114210159582583
119	CAV1	Carmustine_1807	0.227984414001277	3.73695062207172e-05
120	PLA2G2D	Carmustine_1807	-0.320051	4.44147818149761e-09
121	ACADL	Cisplatin_1005	0.272936651108622	6.84957358512178e-07
122	STC2	Cisplatin_1005	0.10513583328496	0.0598995032530628
123	CAV1	Cisplatin_1005	0.165695927903872	0.00290405489875448
124	PLA2G2D	Cisplatin_1005	-0.341006	3.49946194176278e-10
125	ACADL	Crizotinib_1083	0.0443750396322172	0.428166508922701
126	STC2	Crizotinib_1083	0.138316668601614	0.0131230319487557
127	CAV1	Crizotinib_1083	0.416593501480234	6.60394898533838e-15
128	PLA2G2D	Crizotinib_1083	-0.366483	1.22087211988895e-11
129	ACADL	Cyclophosphamide_1512	0.0852044302402678	0.127663893452302
130	STC2	Cyclophosphamide_1512	0.125171968421664	0.0249149409459344
131	CAV1	Cyclophosphamide_1512	0.287986518256226	1.51078326734066e-07
132	PLA2G2D	Cyclophosphamide_1512	-0.335572	6.88995745437338e-10
133	ACADL	Cytarabine_1006	0.113040619086292	0.042982530382093
134	STC2	Cytarabine_1006	0.0267831746676728	0.632597660569515
135	CAV1	Cytarabine_1006	0.252696348754862	4.55333296070768e-06
136	PLA2G2D	Cytarabine_1006	-0.353668	6.85468928247967e-11
137	ACADL	Dabrafenib_1373	0.266065967991115	1.32604105655987e-06
138	STC2	Dabrafenib_1373	0.130341179543739	0.0194850718367516
139	CAV1	Dabrafenib_1373	0.0182206710396471	0.745026945277401
140	PLA2G2D	Dabrafenib_1373	-0.275402	5.37991404675901e-07
141	ACADL	Dactinomycin_1811	0.226472130031073	4.22016423757204e-05
142	STC2	Dactinomycin_1811	0.162503990828351	0.00350513871451441
143	CAV1	Dactinomycin_1811	0.128956362105996	0.020828011924176
144	PLA2G2D	Dactinomycin_1811	-0.236272	1.89120203635116e-05
145	ACADL	Dactinomycin_1911	0.277568110850815	4.34284580152091e-07
146	STC2	Dactinomycin_1911	0.139637995588321	0.0122679444548183
147	CAV1	Dactinomycin_1911	0.216076145004934	9.52363860171737e-05
148	PLA2G2D	Dactinomycin_1911	-0.205831	0.000204638412647256
149	ACADL	Dactolisib_1057	0.00754543043065066	0.89287908766551
150	STC2	Dactolisib_1057	-0.0338451	0.545715422391496
151	CAV1	Dactolisib_1057	0.320765731119754	4.08568140684887e-09
152	PLA2G2D	Dactolisib_1057	-0.405104	4.15257126518518e-14
153	ACADL	Dasatinib_1079	0.210356518267856	0.000146628148230384
154	STC2	Dasatinib_1079	-0.203448	0.000243221705378884
155	CAV1	Dasatinib_1079	-0.733229	2.23790880917326e-55
156	PLA2G2D	Dasatinib_1079	0.223062965297443	5.5345380228146e-05
157	ACADL	Dihydrorotenone_1827	-0.00707167	0.899568286063831
158	STC2	Dihydrorotenone_1827	0.157507473733093	0.00467452876040556
159	CAV1	Dihydrorotenone_1827	0.56583306727811	1.45325032580721e-28
160	PLA2G2D	Dihydrorotenone_1827	-0.258169	2.77064538689874e-06
161	ACADL	Docetaxel_1819	0.250906233111047	5.3436882177195e-06
162	STC2	Docetaxel_1819	0.0765843588552853	0.17106810680009
163	CAV1	Docetaxel_1819	0.132933041156324	0.0171728868727074
164	PLA2G2D	Docetaxel_1819	-0.147093	0.00830353274126745
165	ACADL	Doramapimod_1042	-0.337618	5.34731057164172e-10
166	STC2	Doramapimod_1042	0.136042984849364	0.0147176742664672
167	CAV1	Doramapimod_1042	0.527053825390376	2.40789133152081e-24
168	PLA2G2D	Doramapimod_1042	-0.549946	9.06905273586526e-27
169	ACADL	EPZ004777_1237	-0.0579165	0.300911766540271
170	STC2	EPZ004777_1237	0.0801637690834156	0.15187037745983
171	CAV1	EPZ004777_1237	0.425671184768097	1.46866604017967e-15
172	PLA2G2D	EPZ004777_1237	-0.505686	3.0482968954881e-22
173	ACADL	EPZ5676_1563	0.207652440697276	0.000179100049937468
174	STC2	EPZ5676_1563	0.219200237998491	7.4873661922176e-05
175	CAV1	EPZ5676_1563	0.208109726011494	0.000173173425838165
176	PLA2G2D	EPZ5676_1563	-0.394085	2.26910811110575e-13
177	ACADL	Eg5_9814_1712	0.134999437180453	0.0155048087668064
178	STC2	Eg5_9814_1712	0.217114848783886	8.79494415814451e-05
179	CAV1	Eg5_9814_1712	0.310073213560109	1.39334256136579e-08
180	PLA2G2D	Eg5_9814_1712	-0.146312	0.00865705751296246
181	ACADL	Elephantin_1835	0.113185999600839	0.0427136293543178
182	STC2	Elephantin_1835	0.209451732745109	0.000156823007613661
183	CAV1	Elephantin_1835	0.214214604980554	0.000109735204005745
184	PLA2G2D	Elephantin_1835	-0.258248	2.75064182097884e-06
185	ACADL	Entinostat_1593	0.06672602166437	0.233198399147476
186	STC2	Entinostat_1593	0.309509055552331	1.48452269486458e-08
187	CAV1	Entinostat_1593	0.384195594125501	9.88055139628123e-13
188	PLA2G2D	Entinostat_1593	-0.280109	3.3703685071918e-07
189	ACADL	Epirubicin_1511	0.178177813452303	0.00134803312597712
190	STC2	Epirubicin_1511	0.139896673825971	0.0121064154370009
191	CAV1	Epirubicin_1511	0.193375587740175	0.000493915829798231
192	PLA2G2D	Epirubicin_1511	-0.400397	8.64467868829939e-14
193	ACADL	Erlotinib_1168	0.350035935937232	1.10234844614044e-10
194	STC2	Erlotinib_1168	0.29020614442445	1.19970776402727e-07
195	CAV1	Erlotinib_1168	-0.0357361	0.523493123912146
196	PLA2G2D	Erlotinib_1168	0.184404491573946	0.000901782035759684
197	ACADL	Fludarabine_1813	0.0369998861292302	0.508902468592462
198	STC2	Fludarabine_1813	0.193899837464445	0.000476442084898211
199	CAV1	Fludarabine_1813	0.257791910953735	2.8681511634261e-06
200	PLA2G2D	Fludarabine_1813	-0.456243	6.58185004695735e-18
201	ACADL	Fulvestrant_1200	0.0509284297767254	0.363092273877074
202	STC2	Fulvestrant_1200	0.0286171416961746	0.609475195573375
203	CAV1	Fulvestrant_1200	0.314307119637778	8.62191908411229e-09
204	PLA2G2D	Fulvestrant_1200	-0.393492	2.48164328924753e-13
205	ACADL	Fulvestrant_1816	0.138405157459368	0.0130641700090745
206	STC2	Fulvestrant_1816	0.179704823823068	0.00122292388197325
207	CAV1	Fulvestrant_1816	0.444945797294944	5.17484160613592e-17
208	PLA2G2D	Fulvestrant_1816	-0.258572	2.66999324668638e-06
209	ACADL	GDC0810_1925	0.0778966969509021	0.163829763197008
210	STC2	GDC0810_1925	-0.0227757	0.684360332573877
211	CAV1	GDC0810_1925	0.253306945492541	4.31022716741679e-06
212	PLA2G2D	GDC0810_1925	-0.234408	2.20909691652986e-05
213	ACADL	GNE.317_1926	-0.0917491	0.100824375497681
214	STC2	GNE.317_1926	-0.0257622	0.645627954804224
215	CAV1	GNE.317_1926	0.458176481685726	4.5894075897364e-18
216	PLA2G2D	GNE.317_1926	-0.507823	1.90721600728448e-22
217	ACADL	GSK1904529A_1093	0.0868395975776391	0.120489010926474
218	STC2	GSK1904529A_1093	0.111344473791142	0.0462263976306818
219	CAV1	GSK1904529A_1093	0.288284741974807	1.46487085022613e-07
220	PLA2G2D	GSK1904529A_1093	-0.199216	0.000328920551478458
221	ACADL	GSK2578215A_1927	0.0859573195799799	0.124320274321738
222	STC2	GSK2578215A_1927	-0.011109	0.842838489498391
223	CAV1	GSK2578215A_1927	0.259792041562663	2.38587463698559e-06
224	PLA2G2D	GSK2578215A_1927	-0.260599	2.21418972981606e-06
225	ACADL	GSK2606414_1618	0.146271697101525	0.00867558458936963
226	STC2	GSK2606414_1618	0.230740987983979	2.98768258760987e-05
227	CAV1	GSK2606414_1618	0.0480452197132408	0.390926484028864
228	PLA2G2D	GSK2606414_1618	-0.361557	2.39123913827261e-11
229	ACADL	GSK269962A_1192	-0.241866	1.17751263788569e-05
230	STC2	GSK269962A_1192	0.220501610843443	6.76655652298242e-05
231	CAV1	GSK269962A_1192	0.523794407035468	5.15245097278224e-24
232	PLA2G2D	GSK269962A_1192	-0.586571	4.6571810911133e-31
233	ACADL	GSK343_1627	0.101502676274885	0.0693444785554588
234	STC2	GSK343_1627	0.238859421257329	1.52119138229642e-05
235	CAV1	GSK343_1627	0.293730045858246	8.28595084939239e-08
236	PLA2G2D	GSK343_1627	-0.449073	2.45798734951304e-17
237	ACADL	Gallibiscoquinazole_1830	0.0580553460511229	0.299752552081866
238	STC2	Gallibiscoquinazole_1830	0.0221646978580136	0.692390806487427
239	CAV1	Gallibiscoquinazole_1830	0.287982527427875	1.51140695983924e-07
240	PLA2G2D	Gallibiscoquinazole_1830	-0.365613	1.37589307182724e-11
241	ACADL	Gemcitabine_1190	0.195208232103309	0.000435304354791735
242	STC2	Gemcitabine_1190	0.0977879926859	0.0802260319501669
243	CAV1	Gemcitabine_1190	0.239101410576421	1.49034166169868e-05
244	PLA2G2D	Gemcitabine_1190	-0.380812	1.61616086372561e-12
245	ACADL	I.BET.762_1624	0.12199496842855	0.0288623402385637
246	STC2	I.BET.762_1624	0.133886849132176	0.0163843988701664
247	CAV1	I.BET.762_1624	-0.0294084	0.599615756523624
248	PLA2G2D	I.BET.762_1624	-0.262255	1.89802236894269e-06
249	ACADL	I.BRD9_1928	-0.0366859	0.512507871733004
250	STC2	I.BRD9_1928	0.00624346955360771	0.911278812529535
251	CAV1	I.BRD9_1928	0.403023959482208	5.74993155201415e-14
252	PLA2G2D	I.BRD9_1928	-0.330644	1.25933734179741e-09
253	ACADL	IAP_5620_1428	0.18252305530648	0.00101964207142558
254	STC2	IAP_5620_1428	0.16214554188193	0.00357924073390826
255	CAV1	IAP_5620_1428	0.0154568410053985	0.78264928285961
256	PLA2G2D	IAP_5620_1428	-0.166703	0.00273475679914361
257	ACADL	IRAK4_4710_1716	0.244205281744273	9.62588651791477e-06
258	STC2	IRAK4_4710_1716	0.236032826377199	1.92943712743014e-05
259	CAV1	IRAK4_4710_1716	0.268558077436582	1.04571164189442e-06
260	PLA2G2D	IRAK4_4710_1716	-0.230739	2.98815783580456e-05
261	ACADL	IWP.2_1576	0.154058640911968	0.00567570688817141
262	STC2	IWP.2_1576	0.213638111685145	0.000114629905292883
263	CAV1	IWP.2_1576	0.340262741626517	3.84219115572820e-10
264	PLA2G2D	IWP.2_1576	-0.320858	4.04158467795736e-09
265	ACADL	Ibrutinib_1799	0.0461414128839676	0.409993368209568
266	STC2	Ibrutinib_1799	0.101573474777965	0.069149430830717
267	CAV1	Ibrutinib_1799	0.230719945434492	2.99282147047215e-05
268	PLA2G2D	Ibrutinib_1799	-0.0522328	0.350915868546263
269	ACADL	Ipatasertib_1924	-0.138345	0.0131043985848579
270	STC2	Ipatasertib_1924	-0.0598494	0.285040375446326
271	CAV1	Ipatasertib_1924	0.386722876879317	6.81602375402763e-13
272	PLA2G2D	Ipatasertib_1924	-0.418316	4.98243589401776e-15
273	ACADL	Irinotecan_1088	0.229105879777742	3.41289845870519e-05
274	STC2	Irinotecan_1088	0.192597739014338	0.00052094073310272
275	CAV1	Irinotecan_1088	0.306722731758286	2.02629245144952e-08
276	PLA2G2D	Irinotecan_1088	-0.380288	1.74333159879991e-12
277	ACADL	JAK1_8709_1718	0.0598864136318468	0.284741759461379
278	STC2	JAK1_8709_1718	0.301521956811981	3.59046447756992e-08
279	CAV1	JAK1_8709_1718	0.264395280664074	1.55282959606515e-06
280	PLA2G2D	JAK1_8709_1718	-0.321294	3.840707228827e-09
281	ACADL	KRAS..G12C..Inhibitor.12_1855	-0.012641	0.821506367872049
282	STC2	KRAS..G12C..Inhibitor.12_1855	0.136042984849364	0.0147176742664672
283	CAV1	KRAS..G12C..Inhibitor.12_1855	0.429658747895745	7.4792861292927e-16
284	PLA2G2D	KRAS..G12C..Inhibitor.12_1855	-0.31152	1.18352853918791e-08
285	ACADL	KU.55933_1030	-0.0456776	0.414720029528413
286	STC2	KU.55933_1030	0.189018328786208	0.000663905313411674
287	CAV1	KU.55933_1030	0.0498439948917397	0.37341316033713
288	PLA2G2D	KU.55933_1030	-0.41415	9.82158458169663e-15
289	ACADL	LCL161_1557	0.275987279480755	5.07841890185702e-07
290	STC2	LCL161_1557	0.170672128054798	0.00215166803750247
291	CAV1	LCL161_1557	0.0436745370639113	0.43550080027842
292	PLA2G2D	LCL161_1557	-0.109031	0.0509803514002843
293	ACADL	LGK974_1598	0.0329519474273024	0.556371670503899
294	STC2	LGK974_1598	0.267616241945783	1.14423541515646e-06
295	CAV1	LGK974_1598	0.495152594764033	2.93275335451388e-21
296	PLA2G2D	LGK974_1598	-0.436313	2.37749706546874e-16
297	ACADL	LJI308_2107	0.123010996499593	0.0275453629469498
298	STC2	LJI308_2107	0.175633090497475	0.00158289274557924
299	CAV1	LJI308_2107	0.174253715098392	0.00172533450618485
300	PLA2G2D	LJI308_2107	-0.424654	1.74195289211064e-15
301	ACADL	LY2109761_1852	0.016174854322895	0.772822665601685
302	STC2	LY2109761_1852	0.152777979334765	0.0060939447943776
303	CAV1	LY2109761_1852	0.273097100481802	6.74324312476043e-07
304	PLA2G2D	LY2109761_1852	-0.415434	7.97560931016163e-15
305	ACADL	Leflunomide_1578	0.133485662572729	0.0167121072294055
306	STC2	Leflunomide_1578	0.216172287687932	9.45387902585028e-05
307	CAV1	Leflunomide_1578	0.297858013583328	5.33671946324724e-08
308	PLA2G2D	Leflunomide_1578	-0.328276	1.6762295687762e-09
309	ACADL	MG.132_1862	0.247613364456549	7.15070526771712e-06
310	STC2	MG.132_1862	0.0311937656005108	0.577638430591953
311	CAV1	MG.132_1862	0.0414240726766123	0.459545462317243
312	PLA2G2D	MG.132_1862	-0.138139	0.0132416373282595
313	ACADL	MIM1_1996	0.0926824404572971	0.0973913223264965
314	STC2	MIM1_1996	0.0154093138677657	0.78330097047686
315	CAV1	MIM1_1996	0.207567698960933	0.000180218978190169
316	PLA2G2D	MIM1_1996	-0.333276	9.13765228969827e-10
317	ACADL	MIRA.1_1931	0.036307147977412	0.516873619169701
318	STC2	MIRA.1_1931	0.0870864050618216	0.119433892338521
319	CAV1	MIRA.1_1931	0.314558904626458	8.37729869593069e-09
320	PLA2G2D	MIRA.1_1931	-0.391117	3.54684301336963e-13
321	ACADL	MK.1775_1179	0.123245786030587	0.0272484745538411
322	STC2	MK.1775_1179	-0.0570141	0.308519001395056
323	CAV1	MK.1775_1179	0.31123926104371	1.22172966123879e-08
324	PLA2G2D	MK.1775_1179	-0.302471	3.2373770742525e-08
325	ACADL	MK.2206_1053	-0.276093	5.02586668019723e-07
326	STC2	MK.2206_1053	0.064025947640332	0.252699089024925
327	CAV1	MK.2206_1053	0.557980568293957	1.15261514192537e-27
328	PLA2G2D	MK.2206_1053	-0.557596	1.27381643048357e-27
329	ACADL	ML323_1629	0.0615306672513773	0.271701025342658
330	STC2	ML323_1629	0.178375152377082	0.00133122889123994
331	CAV1	ML323_1629	0.406970163116039	3.0954340109858e-14
332	PLA2G2D	ML323_1629	-0.286117	1.83174478869098e-07
333	ACADL	MN.64_1854	-0.0201576	0.719011706965608
334	STC2	MN.64_1854	0.0815986532768329	0.144650361922721
335	CAV1	MN.64_1854	0.384117591571371	9.99392353015799e-13
336	PLA2G2D	MN.64_1854	-0.431693	5.28291946174523e-16
337	ACADL	Mirin_1048	0.171539193981141	0.0020404480927097
338	STC2	Mirin_1048	0.25675647239798	3.15307881629669e-06
339	CAV1	Mirin_1048	0.333664088349684	8.71307116628828e-10
340	PLA2G2D	Mirin_1048	-0.252371	4.68824004731063e-06
341	ACADL	Mitoxantrone_1810	0.133991405037711	0.0162999211479204
342	STC2	Mitoxantrone_1810	0.170694984617171	0.0021486665712069
343	CAV1	Mitoxantrone_1810	0.311870174725721	1.13759032834288e-08
344	PLA2G2D	Mitoxantrone_1810	-0.510363	1.0876558565272e-22
345	ACADL	Navitoclax_1011	-0.0310244	0.579707202933572
346	STC2	Navitoclax_1011	0.224873019097928	4.79497956596202e-05
347	CAV1	Navitoclax_1011	0.445993933940907	4.28750633991462e-17
348	PLA2G2D	Navitoclax_1011	-0.546991	1.90980827332306e-26
349	ACADL	Nelarabine_1814	0.0383808192917868	0.49320582678673
350	STC2	Nelarabine_1814	0.142028501770477	0.0108451037879997
351	CAV1	Nelarabine_1814	0.213647907354734	0.000114545050414093
352	PLA2G2D	Nelarabine_1814	-0.415361	8.07066968545479e-15
353	ACADL	Nilotinib_1013	-0.127794	0.0220164805822749
354	STC2	Nilotinib_1013	0.0879908718871539	0.115628720171347
355	CAV1	Nilotinib_1013	0.403761174319382	5.12495363738462e-14
356	PLA2G2D	Nilotinib_1013	-0.423806	2.00770222879175e-15
357	ACADL	Niraparib_1177	0.0263280477332387	0.638392835960687
358	STC2	Niraparib_1177	0.196166627967725	0.000407292454098143
359	CAV1	Niraparib_1177	0.31741270969989	6.03406492581543e-09
360	PLA2G2D	Niraparib_1177	-0.435363	2.80466113328011e-16
361	ACADL	Nutlin.3a...._1047	-0.0390074	0.486169646636806
362	STC2	Nutlin.3a...._1047	0.151486402159401	0.00654352408087948
363	CAV1	Nutlin.3a...._1047	0.323158776919951	3.08406278594648e-09
364	PLA2G2D	Nutlin.3a...._1047	-0.411644	1.47091593533053e-14
365	ACADL	OF.1_1853	-0.0534419	0.339862524700947
366	STC2	OF.1_1853	0.198847376211761	0.000337586858080762
367	CAV1	OF.1_1853	0.512282681256168	7.09179163593732e-23
368	PLA2G2D	OF.1_1853	-0.398514	1.15522097357974e-13
369	ACADL	OSI.027_1594	-0.128789	0.0209958485787807
370	STC2	OSI.027_1594	0.177671315377024	0.0013920589239424
371	CAV1	OSI.027_1594	0.592285728797817	8.88837316792822e-32
372	PLA2G2D	OSI.027_1594	-0.232101	2.67260363958212e-05
373	ACADL	OTX015_1626	0.0887360863899093	0.112565377158731
374	STC2	OTX015_1626	0.128151665989435	0.0216446896457185
375	CAV1	OTX015_1626	-0.0746771	0.182008915583179
376	PLA2G2D	OTX015_1626	-0.216291	9.36851808926108e-05
377	ACADL	Olaparib_1017	0.109070095508361	0.0508959109524271
378	STC2	Olaparib_1017	0.189389838625414	0.000647533629279123
379	CAV1	Olaparib_1017	0.30081993382481	3.87539082355522e-08
380	PLA2G2D	Olaparib_1017	-0.466818	8.90117501517077e-19
381	ACADL	Oxaliplatin_1089	0.195993468607508	0.000412226145908547
382	STC2	Oxaliplatin_1089	0.141557584025077	0.0111132587203463
383	CAV1	Oxaliplatin_1089	0.386533131131364	7.00947885044505e-13
384	PLA2G2D	Oxaliplatin_1089	-0.367081	1.12419951977409e-11
385	ACADL	Oxaliplatin_1806	0.172889597235643	0.00187764923464813
386	STC2	Oxaliplatin_1806	0.176471890056307	0.00150162805657155
387	CAV1	Oxaliplatin_1806	0.373677584605561	4.47854167004934e-12
388	PLA2G2D	Oxaliplatin_1806	-0.306428	2.09359575152463e-08
389	ACADL	P22077_1933	0.0549941775916853	0.326000621168281
390	STC2	P22077_1933	0.0631388953387125	0.259345663039864
391	CAV1	P22077_1933	0.417910112033436	5.32509679883484e-15
392	PLA2G2D	P22077_1933	-0.376282	3.09585413340232e-12
393	ACADL	PCI.34051_1621	-0.0331124	0.554449806975257
394	STC2	PCI.34051_1621	0.143643336042259	0.0099685240484453
395	CAV1	PCI.34051_1621	0.280126037615371	3.3644577782437e-07
396	PLA2G2D	PCI.34051_1621	-0.487766	1.37007238534729e-20
397	ACADL	PD0325901_1060	0.363131449236371	1.93134450179184e-11
398	STC2	PD0325901_1060	0.269233615835607	9.80106177248352e-07
399	CAV1	PD0325901_1060	-0.181062	0.00112075193200565
400	PLA2G2D	PD0325901_1060	0.0895113382447167	0.109446517415775
401	ACADL	PD173074_1049	-0.0527013	0.346605983178355
402	STC2	PD173074_1049	-0.0343737	0.539456634393517
403	CAV1	PD173074_1049	0.252596215243513	4.5944278933445e-06
404	PLA2G2D	PD173074_1049	-0.44909	2.45046784756013e-17
405	ACADL	PF.4708671_1129	-0.195863	0.000415990923696797
406	STC2	PF.4708671_1129	0.304913798107622	2.47553747709687e-08
407	CAV1	PF.4708671_1129	0.553952371277646	3.26473727335556e-27
408	PLA2G2D	PF.4708671_1129	-0.622162	8.78917076889882e-36
409	ACADL	PFI3_1620	0.0444431867484113	0.427456844769102
410	STC2	PFI3_1620	0.128853688976606	0.020930703324425
411	CAV1	PFI3_1620	0.234688280025541	2.15823687882792e-05
412	PLA2G2D	PFI3_1620	-0.433738	3.7156408156611e-16
413	ACADL	PLX.4720_1036	0.183024254630382	0.000986931024989396
414	STC2	PLX.4720_1036	-0.00602143	0.914421692563905
415	CAV1	PLX.4720_1036	-0.0530457	0.343459475691497
416	PLA2G2D	PLX.4720_1036	-0.310414	1.34092489957646e-08
417	ACADL	PRIMA.1MET_1131	-0.0237212	0.672002171585162
418	STC2	PRIMA.1MET_1131	0.171723892726534	0.00201744553234597
419	CAV1	PRIMA.1MET_1131	0.230456187960759	3.05794803431474e-05
420	PLA2G2D	PRIMA.1MET_1131	-0.458313	4.47327403385153e-18
421	ACADL	PRT062607_1631	0.0133746438870698	0.811336417009387
422	STC2	PRT062607_1631	0.108871611423928	0.0513214408743097
423	CAV1	PRT062607_1631	0.255110799907123	3.66224496331462e-06
424	PLA2G2D	PRT062607_1631	-0.45075	1.81127636163246e-17
425	ACADL	Palbociclib_1054	0.00178327373656643	0.974611321365981
426	STC2	Palbociclib_1054	0.0392142421779764	0.483858971405136
427	CAV1	Palbociclib_1054	0.282224487722761	2.72352901872713e-07
428	PLA2G2D	Palbociclib_1054	-0.384349	9.66139287631553e-13
429	ACADL	Pevonedistat_1529	0.153599783662928	0.00582250174232013
430	STC2	Pevonedistat_1529	-0.0051761	0.926399008387863
431	CAV1	Pevonedistat_1529	0.377481932431648	2.60888527282454e-12
432	PLA2G2D	Pevonedistat_1529	-0.279434	3.60604479184619e-07
433	ACADL	Picolinici.acid_1635	0.152242474833985	0.00627687308388078
434	STC2	Picolinici.acid_1635	0.228076565855924	3.70926376867209e-05
435	CAV1	Picolinici.acid_1635	0.204736387647298	0.000221590248223633
436	PLA2G2D	Picolinici.acid_1635	-0.385346	8.34687784366912e-13
437	ACADL	Podophyllotoxin.bromide_1825	0.160267297511356	0.0039912228336423
438	STC2	Podophyllotoxin.bromide_1825	0.155920938062344	0.00511344613257464
439	CAV1	Podophyllotoxin.bromide_1825	0.127336448598131	0.0225001908196807
440	PLA2G2D	Podophyllotoxin.bromide_1825	-0.268181	1.08412172908474e-06
441	ACADL	Pyridostatin_2044	-0.0232823	0.677727452300864
442	STC2	Pyridostatin_2044	-0.0683687	0.2218675738758
443	CAV1	Pyridostatin_2044	0.30386965229001	2.7771544530471e-08
444	PLA2G2D	Pyridostatin_2044	-0.213006	0.000120231146730244
445	ACADL	RVX.208_1625	0.082153983593778	0.141927416958781
446	STC2	RVX.208_1625	0.0896971324084286	0.108709257334772
447	CAV1	RVX.208_1625	0.109583792883265	0.0498082336789978
448	PLA2G2D	RVX.208_1625	-0.504723	3.76131704025709e-22
449	ACADL	Ribociclib_1632	-0.199163	0.000330147442648778
450	STC2	Ribociclib_1632	0.206721280547977	0.000191759763343117
451	CAV1	Ribociclib_1632	0.463336622743368	1.73324678522574e-18
452	PLA2G2D	Ribociclib_1632	-0.762612	2.59463295666282e-62
453	ACADL	Ruxolitinib_1507	0.148122936228643	0.00785671162883261
454	STC2	Ruxolitinib_1507	0.161892668485517	0.00363236728846639
455	CAV1	Ruxolitinib_1507	0.181410358739188	0.00109586314066779
456	PLA2G2D	Ruxolitinib_1507	-0.42385	1.99296868843482e-15
457	ACADL	SB216763_1025	-0.201026	0.000289300299617089
458	STC2	SB216763_1025	0.113582602890811	0.0419872473568099
459	CAV1	SB216763_1025	0.27125224937598	8.06737450060779e-07
460	PLA2G2D	SB216763_1025	-0.624573	3.99743668305367e-36
461	ACADL	SB505124_1194	-0.0453751	0.417821052748075
462	STC2	SB505124_1194	-0.0377551	0.500286607450867
463	CAV1	SB505124_1194	-0.248072	6.86801492059851e-06
464	PLA2G2D	SB505124_1194	0.328804284671567	1.57295983673095e-09
465	ACADL	Sabutoclax_1849	0.0211361461074665	0.705987783658341
466	STC2	Sabutoclax_1849	0.187421271840715	0.000738741417426009
467	CAV1	Sabutoclax_1849	0.521252249375979	9.27309989558315e-24
468	PLA2G2D	Sabutoclax_1849	-0.347374	1.55548527994666e-10
469	ACADL	Savolitinib_1936	0.248483103384829	6.62376743191725e-06
470	STC2	Savolitinib_1936	0.229356170546236	3.34429474644742e-05
471	CAV1	Savolitinib_1936	0.29670248737447	6.04036439258671e-08
472	PLA2G2D	Savolitinib_1936	-0.264669	1.51332249865944e-06
473	ACADL	Selumetinib_1736	0.210643826509731	0.000143523032777183
474	STC2	Selumetinib_1736	0.271505848377547	7.87159826821251e-07
475	CAV1	Selumetinib_1736	-0.0710516	0.204215199640155
476	PLA2G2D	Selumetinib_1736	0.149139788592387	0.00743688166527456
477	ACADL	Sinularin_1838	0.0918621309039637	0.100403573942865
478	STC2	Sinularin_1838	0.156842819411389	0.00485409858170507
479	CAV1	Sinularin_1838	0.32215417658327	3.47158945988674e-09
480	PLA2G2D	Sinularin_1838	-0.228269	3.65196502190448e-05
481	ACADL	Sorafenib_1085	-0.0336311	0.548260228073908
482	STC2	Sorafenib_1085	0.110071399547222	0.0487938143567042
483	CAV1	Sorafenib_1085	0.575671547570674	1.00256564218095e-29
484	PLA2G2D	Sorafenib_1085	-0.46829	6.70129666628068e-19
485	ACADL	TAF1_5496_1732	-0.0950841	0.0889839705527367
486	STC2	TAF1_5496_1732	0.206842456608812	0.000190066180717836
487	CAV1	TAF1_5496_1732	0.659125210425495	2.23153046658042e-41
488	PLA2G2D	TAF1_5496_1732	-0.421838	2.78636997327912e-15
489	ACADL	Talazoparib_1259	0.137691339132941	0.0135456891412952
490	STC2	Talazoparib_1259	0.0882216143263482	0.114673316770139
491	CAV1	Talazoparib_1259	0.353672287687932	6.85064934595572e-11
492	PLA2G2D	Talazoparib_1259	-0.467132	8.37881307336991e-19
493	ACADL	Tamoxifen_1199	0.163306113716682	0.00334432512387662
494	STC2	Tamoxifen_1199	0.0274532710280374	0.62410604968625
495	CAV1	Tamoxifen_1199	0.283021927787775	2.51220222829807e-07
496	PLA2G2D	Tamoxifen_1199	-0.274811	5.70191995828516e-07
497	ACADL	Telomerase.Inhibitor.IX_1930	0.111913374921621	0.045116237005256
498	STC2	Telomerase.Inhibitor.IX_1930	-0.0700242	0.210851237847643
499	CAV1	Telomerase.Inhibitor.IX_1930	0.287406396935044	1.60409376564754e-07
500	PLA2G2D	Telomerase.Inhibitor.IX_1930	-0.238378	1.58436123372169e-05
501	ACADL	Temozolomide_1375	0.175320722890161	0.00161417146085739
502	STC2	Temozolomide_1375	0.169375834445928	0.00232828820637218
503	CAV1	Temozolomide_1375	0.230021550473095	3.16820109012829e-05
504	PLA2G2D	Temozolomide_1375	-0.365934	1.31651139047421e-11
505	ACADL	Teniposide_1809	0.180427031737993	0.00116755167698172
506	STC2	Teniposide_1809	0.147799602368375	0.00799456636363521
507	CAV1	Teniposide_1809	0.229026383003425	3.43496513359319e-05
508	PLA2G2D	Teniposide_1809	-0.428064	9.80698521949713e-16
509	ACADL	Topotecan_1808	0.238434947396245	1.57677385446728e-05
510	STC2	Topotecan_1808	0.252246473558948	4.74075450431749e-06
511	CAV1	Topotecan_1808	0.240907079003889	1.27819418004183e-05
512	PLA2G2D	Topotecan_1808	-0.371112	6.42218134695127e-12
513	ACADL	Ulixertinib_1908	0.226166285773594	4.3248076054229e-05
514	STC2	Ulixertinib_1908	0.198670691356591	0.000341815104444352
515	CAV1	Ulixertinib_1908	-0.0493397	0.378273652663614
516	PLA2G2D	Ulixertinib_1908	0.0286972087453833	0.60847428461833
517	ACADL	Uprosertib_1553	-0.0821233	0.142076973996802
518	STC2	Uprosertib_1553	0.16329671445986	0.00334617015285799
519	CAV1	Uprosertib_1553	0.530040779009694	1.1904898345154e-24
520	PLA2G2D	Uprosertib_1553	-0.279652	3.52808587001833e-07
521	ACADL	Uprosertib_2106	-0.0927235	0.0972424204170934
522	STC2	Uprosertib_2106	0.0688991118592907	0.218294111276834
523	CAV1	Uprosertib_2106	0.543338581877286	4.74590620208739e-26
524	PLA2G2D	Uprosertib_2106	-0.313739	9.19997407725468e-09
525	ACADL	VE.822_1613	0.165345984061424	0.0029650477910369
526	STC2	VE.822_1613	0.0669976635514019	0.231297006760131
527	CAV1	VE.822_1613	0.376902173913043	2.83411149398448e-12
528	PLA2G2D	VE.822_1613	-0.259509	2.44899462179984e-06
529	ACADL	VE821_2111	0.102522520584435	0.066577879818179
530	STC2	VE821_2111	-0.0784746	0.160716336764358
531	CAV1	VE821_2111	0.265729305740988	1.36902502592515e-06
532	PLA2G2D	VE821_2111	-0.321776	3.62951345131394e-09
533	ACADL	VX.11e_2096	0.256125757034583	3.33967168831844e-06
534	STC2	VX.11e_2096	0.159995573808556	0.00405424761343098
535	CAV1	VX.11e_2096	0.0347430632147211	0.535104980876893
536	PLA2G2D	VX.11e_2096	0.0629843069306891	0.260516194018787
537	ACADL	Venetoclax_1909	0.0319442787358461	0.568513804684437
538	STC2	Venetoclax_1909	0.215613571718813	9.86609005018863e-05
539	CAV1	Venetoclax_1909	0.458822633075985	4.06623899276256e-18
540	PLA2G2D	Venetoclax_1909	-0.609506	4.92576249867648e-34
541	ACADL	Vinblastine_1004	0.201154476873939	0.000286664209278041
542	STC2	Vinblastine_1004	0.0440279067742497	0.431792025209692
543	CAV1	Vinblastine_1004	0.180723936262843	0.00114546415463901
544	PLA2G2D	Vinblastine_1004	-0.25438	3.9127988650596e-06
545	ACADL	Vincristine_1818	0.0933815390066267	0.0948813100733807
546	STC2	Vincristine_1818	0.130370566552505	0.0194574089522175
547	CAV1	Vincristine_1818	0.2361449323736	1.91143634066485e-05
548	PLA2G2D	Vincristine_1818	-0.355776	5.18774344664766e-11
549	ACADL	Vinorelbine_2048	0.233036241988529	2.4746145871545e-05
550	STC2	Vinorelbine_2048	0.0908682591281128	0.104151668061711
551	CAV1	Vinorelbine_2048	0.157045988854705	0.0047985599841221
552	PLA2G2D	Vinorelbine_2048	-0.207984	0.000174779472079493
553	ACADL	Vorinostat_1012	-0.00641455	0.908858104873182
554	STC2	Vorinostat_1012	0.15147152725373	0.00654887035024894
555	CAV1	Vorinostat_1012	0.394886297672259	2.00970438257004e-13
556	PLA2G2D	Vorinostat_1012	-0.329546	1.43830313960655e-09
557	ACADL	WEHI.539_1997	0.0809336958997962	0.14796304511858
558	STC2	WEHI.539_1997	0.235404089510652	2.03340795639811e-05
559	CAV1	WEHI.539_1997	0.348406571080281	1.3615426912342e-10
560	PLA2G2D	WEHI.539_1997	-0.455086	8.15855390904804e-18
561	ACADL	WIKI4_1940	0.215989468029637	9.58694441801632e-05
562	STC2	WIKI4_1940	0.110224502234864	0.0484788822835031
563	CAV1	WIKI4_1940	0.167415974923086	0.00262050761699507
564	PLA2G2D	WIKI4_1940	-0.367753	1.02457114023648e-11
565	ACADL	WZ4003_1614	-0.0126537	0.821329765013192
566	STC2	WZ4003_1614	0.0766910228130261	0.170471036014765
567	CAV1	WZ4003_1614	0.017651796598363	0.752724649452359
568	PLA2G2D	WZ4003_1614	-0.215297	0.00010107294000247
569	ACADL	Wee1.Inhibitor_1046	0.127213947175156	0.0226312413806214
570	STC2	Wee1.Inhibitor_1046	-0.0455669	0.41585334702393
571	CAV1	Wee1.Inhibitor_1046	0.378569614558542	2.23251360150419e-12
572	PLA2G2D	Wee1.Inhibitor_1046	-0.306384	2.10385992332661e-08
573	ACADL	Wnt.C59_1622	-0.0027148	0.9613576343348
574	STC2	Wnt.C59_1622	0.203420139896674	0.000243705389649913
575	CAV1	Wnt.C59_1622	0.571076652928542	3.53426386929832e-29
576	PLA2G2D	Wnt.C59_1622	-0.381395	1.48536109780901e-12
577	ACADL	X5.Fluorouracil_1073	0.208902167945453	0.000163335588231112
578	STC2	X5.Fluorouracil_1073	0.0601004237534103	0.2830209673981
579	CAV1	X5.Fluorouracil_1073	0.227484472049689	3.89059242528796e-05
580	PLA2G2D	X5.Fluorouracil_1073	-0.296028	6.49136765193608e-08
581	ACADL	XAV939_1268	0.280503161713882	3.23948494410118e-07
582	STC2	XAV939_1268	0.236817205549428	1.80678534029981e-05
583	CAV1	XAV939_1268	0.135604356533349	0.0150441510997304
584	PLA2G2D	XAV939_1268	-0.301756	3.50016313994809e-08
585	ACADL	YK.4.279_1239	0.215725238944447	9.78237707702391e-05
586	STC2	YK.4.279_1239	0.0957287252568642	0.0868294478615265
587	CAV1	YK.4.279_1239	0.27626472978464	4.94120351010584e-07
588	PLA2G2D	YK.4.279_1239	-0.361929	2.27391291412317e-11
589	ACADL	ZM447439_1050	-0.201794	0.000273873365177991
590	STC2	ZM447439_1050	0.128438280025541	0.0213506818572797
591	CAV1	ZM447439_1050	0.492520099262785	5.10187029269701e-21
592	PLA2G2D	ZM447439_1050	-0.557984	1.15171100618837e-27
593	ACADL	Zoledronate_1802	-0.0116455	0.835354037005059
594	STC2	Zoledronate_1802	0.155144903349393	0.00534135445433268
595	CAV1	Zoledronate_1802	0.353456057351831	7.04839264611940e-11
596	PLA2G2D	Zoledronate_1802	-0.480474	6.05216348826097e-20
