# Supplementary material for: Integrative Bulk and Single-Cell Transcriptomic Analysis Identifies a Hypoxia- and Lipid Metabolism-Related Prognostic Signature in Oral Squamous Cell Carcinoma: A Retrospective Study
Source: Int J Mol Sci. 2026 May 19;27(10):4564. doi: 10.3390/ijms27104564 (PMC13207035; doi:10.3390/ijms27104564)
Supplement: Supplementary file 1 [file ijms-27-04564-s001.zip › Table S15 -RT-qPCR raw Ct values and relative expression data.xlsx]

## Sheet: ACADL
sample	replicate	Target-CT	GAPDH-CT	GAPDH-CT-mean	ΔCT	ΔCT-mean	ΔΔCT	2^-ΔΔCT
HOK	1	29.92	16.27	16.326	13.594	13.532	0.062	0.957935
HOK	2	29.87	16.19		13.544		0.012	0.991717
HOK	3	29.89	16.33		13.564		0.032	0.978063
HOK	4	29.79	16.46		13.464		-0.068	1.04826
HOK	5	29.82	16.38		13.494		-0.038	1.02669
HSC3	1	31.02	15.04	15.594	15.426		1.894	0.26906
HSC3	2	30.96	15.18		15.366		1.834	0.280486
HSC3	3	30.84	15.58		15.246		1.714	0.304814
HSC3	4	30.43	15.84		14.836		1.304	0.405002
HSC3	5	30.27	16.33		14.676		1.144	0.452503
HSC4	1	30.18	15.72	15.63	14.55		1.018	0.4938
HSC4	2	30.71	15.52		15.08		1.548	0.341984
HSC4	3	29.61	15.55		13.98		0.448	0.733058
HSC4	4	30.68	15.66		15.05		1.518	0.34917
HSC4	5	29.34	15.7		13.71		0.178	0.883928
CAL27	1	31.82	16.54	17.31	14.51		0.978	0.507683
CAL27	2	31.83	17.07		14.52		0.988	0.504176
CAL27	3	31.38	17.52		14.07		0.538	0.688725
CAL27	4	31.78	17.6		14.47		0.938	0.521956
CAL27	5	31.08	17.82		13.77		0.238	0.84792
CAL33	1	29.88	15.66	15.736	14.144		0.612	0.654289
CAL33	2	28.98	15.74		13.244		-0.288	1.22095
CAL33	3	29.34	15.74		13.604		0.072	0.951318
CAL33	4	29.87	15.74		14.134		0.602	0.65884
CAL33	5	29.64	15.8		13.904		0.372	0.772711
SCC9	1	29.71	15.82	15.844	13.866		0.334	0.793334
SCC9	2	30.32	15.8		14.476		0.944	0.51979
SCC9	3	29.97	15.82		14.126		0.594	0.662504
SCC9	4	30.41	15.83		14.566		1.034	0.488354
SCC9	5	30.42	15.95		14.576		1.044	0.484981
SCC25	1	30.85	15.86	15.93	14.92		1.388	0.382094
SCC25	2	29.98	15.9		14.05		0.518	0.698339
SCC25	3	30.78	15.95		14.85		1.318	0.401091
SCC25	4	30.67	15.94		14.74		1.208	0.432868
SCC25	5	30.45	16		14.52		0.988	0.504176
HN12	1	30.95	15.23	15.234	15.716		2.184	0.220065
HN12	2	29.93	15.16		14.696		1.164	0.446273
HN12	3	30.69	15.14		15.456		1.924	0.263523
HN12	4	29.53	15.28		14.296		0.764	0.588861
HN12	5	29.73	15.36		14.496		0.964	0.512634
ΔCt = Ct(target gene) − mean Ct(GAPDH) of the same sample group; ΔΔCt = ΔCt − mean ΔCt of the control group; relative expression was calculated as 2^-ΔΔCt.

## Sheet: CAV1
sample	replicate	Target-CT	GAPDH-CT	GAPDH-CT-mean	ΔCT	ΔCT-mean	ΔΔCT	2^-ΔΔCT
HOK	1	21.89	16.04	16.102	5.788	5.812	-0.024	1.01677
HOK	2	21.87	16.13		5.768		-0.044	1.03097
HOK	3	21.94	16.08		5.838		0.026	0.98214
HOK	4	21.87	16.14		5.768		-0.044	1.03097
HOK	5	22	16.12		5.898		0.086	0.942131
HSC3	1	19.57	15.81	15.766	3.804		-2.008	4.02224
HSC3	2	19.56	15.78		3.794		-2.018	4.05022
HSC3	3	19.57	15.69		3.804		-2.008	4.02224
HSC3	4	19.52	15.8		3.754		-2.058	4.16409
HSC3	5	19.57	15.75		3.804		-2.008	4.02224
HSC4	1	22.02	16.01	15.994	6.026		0.214	0.862144
HSC4	2	21.65	15.98		5.656		-0.156	1.11419
HSC4	3	22.04	15.95		6.046		0.234	0.850274
HSC4	4	21.85	15.99		5.856		0.044	0.969962
HSC4	5	21.24	16.04		5.246		-0.566	1.48041
CAL27	1	21.25	17.01	16.98	4.27		-1.542	2.91198
CAL27	2	21.22	16.93		4.24		-1.572	2.97317
CAL27	3	21.18	16.98		4.2		-1.612	3.05675
CAL27	4	21.51	17		4.53		-1.282	2.43176
CAL27	5	21.32	16.98		4.34		-1.472	2.77406
CAL33	1	20.07	16.06	16.054	4.016		-1.796	3.47256
CAL33	2	20	16.02		3.946		-1.866	3.64521
CAL33	3	20.22	16.06		4.166		-1.646	3.12965
CAL33	4	20.01	16.05		3.956		-1.856	3.62003
CAL33	5	19.95	16.08		3.896		-1.916	3.77375
SCC9	1	22.26	16.23	16.21	6.05		0.238	0.84792
SCC9	2	22.21	16.2		6		0.188	0.877822
SCC9	3	22.21	16.16		6		0.188	0.877822
SCC9	4	21.76	16.15		5.55		-0.262	1.19914
SCC9	5	21.89	16.31		5.68		-0.132	1.09581
SCC25	1	18.83	16.15	16.156	2.674		-3.138	8.80303
SCC25	2	19.53	16.09		3.374		-2.438	5.4189
SCC25	3	18.99	16.2		2.834		-2.978	7.87893
SCC25	4	19.77	16.14		3.614		-2.198	4.58843
SCC25	5	19.3	16.2		3.144		-2.668	6.35548
HN12	1	18.85	15.52	15.516	3.334		-2.478	5.57125
HN12	2	19.1	15.56		3.584		-2.228	4.68484
HN12	3	19.21	15.5		3.694		-2.118	4.34092
HN12	4	19.09	15.5		3.574		-2.238	4.71743
HN12	5	19.01	15.5		3.494		-2.318	4.9864
ΔCt = Ct(target gene) − mean Ct(GAPDH) of the same sample group; ΔΔCt = ΔCt − mean ΔCt of the control group; relative expression was calculated as 2^-ΔΔCt.

## Sheet: STC2
sample	replicate	Target-CT	GAPDH-CT	GAPDH-CT-mean	ΔCT	ΔCT-mean	ΔΔCT	2^-ΔΔCT
HOK	1	25.63	16.04	15.986	9.644	9.742	-0.098	1.07029
HOK	2	25.62	16.03		9.634		-0.108	1.07773
HOK	3	25.82	15.97		9.834		0.092	0.938221
HOK	4	25.82	15.94		9.834		0.092	0.938221
HOK	5	25.75	15.95		9.764		0.022	0.984866
HSC3	1	23.09	15.72	15.7	7.39		-2.352	5.10532
HSC3	2	23.41	15.72		7.71		-2.032	4.08971
HSC3	3	23.26	15.68		7.56		-2.182	4.53782
HSC3	4	23.3	15.62		7.6		-2.142	4.41373
HSC3	5	23.26	15.76		7.56		-2.182	4.53782
HSC4	1	23.3	15.86	15.894	7.406		-2.336	5.04901
HSC4	2	23.39	15.87		7.496		-2.246	4.74366
HSC4	3	23.36	15.83		7.466		-2.276	4.84333
HSC4	4	23.37	15.87		7.476		-2.266	4.80988
HSC4	5	23.49	16.04		7.596		-2.146	4.42599
CAL27	1	25.46	16.83	16.9	8.56		-1.182	2.26891
CAL27	2	25.41	16.83		8.51		-1.232	2.34892
CAL27	3	25.29	16.88		8.39		-1.352	2.55266
CAL27	4	25.39	16.88		8.49		-1.252	2.38171
CAL27	5	25.48	17.08		8.58		-1.162	2.23767
CAL33	1	25.41	15.89	15.876	9.534		-0.208	1.15509
CAL33	2	25.37	15.83		9.494		-0.248	1.18756
CAL33	3	25.51	15.87		9.634		-0.108	1.07773
CAL33	4	25.29	15.86		9.414		-0.328	1.25527
CAL33	5	25.47	15.93		9.594		-0.148	1.10803
SCC9	1	23.82	16.12	16.04	7.78		-1.962	3.89602
SCC9	2	23.83	16.07		7.79		-1.952	3.86911
SCC9	3	23.87	15.99		7.83		-1.912	3.7633
SCC9	4	23.86	16.01		7.82		-1.922	3.78948
SCC9	5	23.83	16.01		7.79		-1.952	3.86911
SCC25	1	25.83	16.1	16.03	9.8		0.058	0.960595
SCC25	2	25.79	16.02		9.76		0.018	0.987601
SCC25	3	25.74	16.02		9.71		-0.032	1.02243
SCC25	4	26.22	16.02		10.19		0.448	0.733058
SCC25	5	25.88	15.99		9.85		0.108	0.927873
HN12	1	23.91	15.3	15.262	8.648		-1.094	2.13465
HN12	2	23.99	15.24		8.728		-1.014	2.0195
HN12	3	24.13	15.26		8.868		-0.874	1.83274
HN12	4	24.06	15.25		8.798		-0.944	1.92385
HN12	5	24.16	15.26		8.898		-0.844	1.79502
ΔCt = Ct(target gene) − mean Ct(GAPDH) of the same sample group; ΔΔCt = ΔCt − mean ΔCt of the control group; relative expression was calculated as 2^-ΔΔCt.
